# Supplementary material for: Phosphoproteomics identify arachidonic-acid-regulated signal transduction pathways modulating macrophage functions with implications for ovarian cancer
Source: Theranostics. 2021 Jan 1;11(3):1377–95. doi: 10.7150/thno.52442 (PMC7738879; doi:10.7150/thno.52442)
Supplement: Supplementary file 2 — Supplementary tables. [file thnov11p1377s2.xlsx]

## Sheet: Contents
	Contensts of Supplemental Tables
	Table S1:	Instrumentation Parameters (Mass spectrometry)
	Table S2:	MaxQuant Parameters (Processing of Mass spectrometry data)
	Table S3:	Phosphoproteome data normalized to total proteome data.
	Table S4:	Phosphosites upregulated by AA (nominal p <0.05).
	Table S5:	Phosphosites downregulated by AA (nominal p <0.05).
	Table S6:	GO term analysis of proteins with upregulated phosphosites.
	Table S7:	GO term analysis of proteins with downregulated phosphosites.
	Table S8:	Proteins with AA-regulated phosphosites fitting top identified GO terms.
	Table S9:	RNA-Seq data (TPM) for 3 replicates of MDMs stimulated with AA or solvent.
	Table S10:	GO term analysis of genes upregulated by AA.
	Table S11:	RNA-Seq data (TPM) for AA-upregulated genes in MDMs (n=4) versus TAMs (n=3, TPM>1).

## Sheet: S1
Instrumentation Parameters
This information is extracted by MARMoSET (Kiweler, Looso, and Graumann 2019) from Thermo Fisher Scientific RAW files
Mass Spectrometer & Nano–flow HPLC Parameters
Term	Phospho–TiSH	Phospho–Unseparated	Proteome (high pH RP)
High Performance Liquid Chromatography (HPLC) Instrument	Thermo EASY-nLC	Thermo EASY-nLC	Thermo EASY-nLC
HPLC Vendor	Thermo Scientific	Thermo Scientific	Thermo Scientific
Injected Sample Volume	4.00	4.00	4.00
Mass Spectrometer (MS)	Q Exactive HF - Orbitrap MS	Q Exactive HF - Orbitrap MS	Q Exactive HF - Orbitrap MS
MS Vendor	Thermo Scientific	Thermo Scientific	Thermo Scientific
MS Model	QExactive HF	QExactive HF	QExactive HF
MS Instrument Software	Xcalibur	Xcalibur	Xcalibur
MS Instrument Software Version	2.9-290033/2.9.0.2926	2.9-290033/2.9.0.2926	2.9-290033/2.9.0.2926
MS Ionization Type	Electrospray Ionization (ESI)	Electrospray Ionization (ESI)	Electrospray Ionization (ESI)
MS Electrospray Voltage	1900	1900	1900
MS Heated Capillary Temperature	350	350	350
MS Analyzer Precursor Ion Spectrum (MS1)	orbitrap	orbitrap	orbitrap
MS Data Type Precursor Ion Spectrum (MS1)	Profile	Profile	Profile
MS Micro Spectra Precursor Ion Spectrum (MS1)	1	1	1
MS Resolution Precursor Ion Spectrum (MS1)	60,000	60,000	60,000
MS Resolution m/z Precursor Ion Spectrum (MS1)	200 m/z	200 m/z	200 m/z
MS Mass Range Precursor Ion Spectrum (MS1)	300 to 1650 m/z	300 to 1650 m/z	300 to 1650 m/z
MS Ion Target Value Precursor Ion Spectrum (MS1)	3e6	3e6	3e6
MS Max. Injection Time Precursor Ion Spectrum (MS1)	15 ms	15 ms	15 ms
MS Analyzer Fragment Ion Spectrum (MS2)	orbitrap	orbitrap	orbitrap
MS Data Type Fragment Ion Spectrum (MS2)	Profile	Profile	Profile
MS Micro Spectra Fragment Ion Spectrum (MS2)	1	1	1
MS Fixed First m/z Fragment Ion Spectrum (MS2)	100.0 m/z	100.0 m/z	100.0 m/z
MS Isolation Window Width Fragment Ion Spectrum (MS2)	1.0 m/z	1.0 m/z	1.0 m/z
MS Isolation Window Offset Fragment Ion Spectrum (MS2)	0.0 m/z	0.0 m/z	0.0 m/z
MS Fragmentation Mode (MS2)	HCD	HCD	HCD
MS Normalized Collision Energy Fragment Ion Spectrum (MS2)	nce: 32	nce: 32	nce: 32
MS Resolution Fragment Ion Spectrum (MS2)	60,000	60,000	30,000
MS Resolution m/z Fragment Ion Spectrum (MS2)	200 m/z	200 m/z	200 m/z
MS Ion Target Value Fragment Ion Spectrum (MS2)	5e5	5e5	5e5
MS Max. Injection Time Fragment Ion Spectrum (MS2)	110 ms	110 ms	45 ms
MS Loop Count (Top n) Fragment Ion Spectrum (MS2)	7	7	15
MS Charge States Excluded from Fragmentation	unassigned, 1, >8	unassigned, 1, >8	unassigned, 1, >8
MS Minimum Peak Intensity for Fragmentation	1.0e5	1.0e5	1.0e5
MS Fragmentation Trigger on Peak Apex	-	-	-
MS Dynamic Exclusion Length	20.0 s	20.0 s	20.0 s
MS Isotopologue Exclusion	on	on	on
MS Peptide Model for Excluded Isotope Clusters	preferred	preferred	preferred
HPLC Gradient Documentation
Phospho–TiSH
Time[mm:ss]	Duration[mm:ss]	Flow[nl/min]	Mixture[%B]
00:00:00	00:00:00	300	10
05:00:00	05:00:00	300	10
3 days, 5:00:00	3 days, 0:00:00	300	38
3 days, 10:00:00	05:00:00	300	60
3 days, 15:00:00	05:00:00	300	95
3 days, 20:00:00	05:00:00	300	95
4 days, 1:00:00	05:00:00	300	5
4 days, 4:00:00	03:00:00	300	5
Phospho–Unseparated
Time[mm:ss]	Duration[mm:ss]	Flow[nl/min]	Mixture[%B]
00:00:00	00:00:00	350	3
5 days, 0:00:00	5 days, 0:00:00	350	20
7 days, 12:00:00	2 days, 12:00:00	350	40
7 days, 17:00:00	05:00:00	350	90
7 days, 22:00:00	05:00:00	350	90
8 days, 1:00:00	03:00:00	350	3
8 days, 3:00:00	02:00:00	350	3
Proteome (high pH RP)
Time[mm:ss]	Duration[mm:ss]	Flow[nl/min]	Mixture[%B]
00:00:00	00:00:00	300	7
4 days, 4:00:00	4 days, 4:00:00	300	25
5 days, 0:00:00	20:00:00	300	60
5 days, 1:00:00	01:00:00	300	95
5 days, 6:00:00	05:00:00	300	95
5 days, 9:00:00	03:00:00	300	5
5 days, 10:00:00	01:00:00	300	5

## Sheet: S2
MaxQuant Parameters
This information is provided by MaxQuant (Cox and Mann, 2008; Cox et al., 2011) as "parameters.txt". More complete information may be found in "mqpars.xml",
included in the dataset deposited to the ProteomeXchange Consortium (http://proteomecentral.proteomexchange.org) via the PRIDE partner repository with the dataset identifier PXD021038.
Parameter	Value
Version	1.6.8.0
User name	asokol
Machine name	KI-S0114
Date of writing	11/13/2019 09:18:58
Include contaminants	TRUE
PSM FDR	0.01
PSM FDR Crosslink	0.01
Protein FDR	0.01
Site FDR	0.01
Use Normalized Ratios For Occupancy	TRUE
Min. peptide Length	7
Min. score for unmodified peptides	0
Min. score for modified peptides	40
Min. delta score for unmodified peptides	0
Min. delta score for modified peptides	6
Min. unique peptides	0
Min. razor peptides	1
Min. peptides	1
Use only unmodified peptides and	TRUE
Modifications included in protein quantification	Oxidation (M);Acetyl (Protein N-term)
Peptides used for protein quantification	Razor
Discard unmodified counterpart peptides	TRUE
Label min. ratio count	2
Use delta score	FALSE
iBAQ	FALSE
iBAQ log fit	FALSE
Match between runs	TRUE
Matching time window [min]	0.7
Match ion mobility window [indices]	0.05
Alignment time window [min]	20
Alignment ion mobility window [indices]	1
Find dependent peptides	FALSE
Fasta file	\\ki-s0147.kerckhoff.mpg.de\AG-Proteomics$\Fasta 2019\20190819\HUMAN_9606_canonical+isoforms_20190819_173199.fasta
Decoy mode	revert
Include contaminants	TRUE
Advanced ratios	TRUE
Fixed andromeda index folder
Temporary folder
Combined folder location
Second peptides	TRUE
Stabilize large LFQ ratios	TRUE
Separate LFQ in parameter groups	FALSE
Require MS/MS for LFQ comparisons	TRUE
Calculate peak properties	FALSE
Main search max. combinations	200
Advanced site intensities	TRUE
Write msScans table	FALSE
Write msmsScans table	TRUE
Write ms3Scans table	TRUE
Write allPeptides table	TRUE
Write mzRange table	TRUE
Write pasefMsmsScans table	TRUE
Write accumulatedPasefMsmsScans table	TRUE
Max. peptide mass [Da]	4600
Min. peptide length for unspecific search	8
Max. peptide length for unspecific search	25
Razor protein FDR	TRUE
Disable MD5	FALSE
Max mods in site table	3
Match unidentified features	FALSE
Epsilon score for mutations
Evaluate variant peptides separately	TRUE
Variation mode	None
MS/MS tol. (FTMS)	20 ppm
Top MS/MS peaks per Da interval. (FTMS)	12
Da interval. (FTMS)	100
MS/MS deisotoping (FTMS)	TRUE
MS/MS deisotoping tolerance (FTMS)	7
MS/MS deisotoping tolerance unit (FTMS)	ppm
MS/MS higher charges (FTMS)	TRUE
MS/MS water loss (FTMS)	TRUE
MS/MS ammonia loss (FTMS)	TRUE
MS/MS dependent losses (FTMS)	TRUE
MS/MS recalibration (FTMS)	FALSE
MS/MS tol. (ITMS)	0.5 Da
Top MS/MS peaks per Da interval. (ITMS)	8
Da interval. (ITMS)	100
MS/MS deisotoping (ITMS)	FALSE
MS/MS deisotoping tolerance (ITMS)	0.15
MS/MS deisotoping tolerance unit (ITMS)	Da
MS/MS higher charges (ITMS)	TRUE
MS/MS water loss (ITMS)	TRUE
MS/MS ammonia loss (ITMS)	TRUE
MS/MS dependent losses (ITMS)	TRUE
MS/MS recalibration (ITMS)	FALSE
MS/MS tol. (TOF)	40 ppm
Top MS/MS peaks per Da interval. (TOF)	10
Da interval. (TOF)	100
MS/MS deisotoping (TOF)	TRUE
MS/MS deisotoping tolerance (TOF)	0.01
MS/MS deisotoping tolerance unit (TOF)	Da
MS/MS higher charges (TOF)	TRUE
MS/MS water loss (TOF)	TRUE
MS/MS ammonia loss (TOF)	TRUE
MS/MS dependent losses (TOF)	TRUE
MS/MS recalibration (TOF)	FALSE
MS/MS tol. (Unknown)	20 ppm
Top MS/MS peaks per Da interval. (Unknown)	12
Da interval. (Unknown)	100
MS/MS deisotoping (Unknown)	TRUE
MS/MS deisotoping tolerance (Unknown)	7
MS/MS deisotoping tolerance unit (Unknown)	ppm
MS/MS higher charges (Unknown)	TRUE
MS/MS water loss (Unknown)	TRUE
MS/MS ammonia loss (Unknown)	TRUE
MS/MS dependent losses (Unknown)	TRUE
MS/MS recalibration (Unknown)	FALSE
Site tables	Oxidation (M)Sites.txt;Phospho (STY)Sites.txt

## Sheet: S3
MQ id	Gene names	Uniprot accession	Protein names	Amino acid	Position	Phospho (STY) Probabilities	solv.R1	AA.R1	solv.R2	AA.R2	solv.R3	AA.R3	MQ Proteins	MQ Positions within proteins	MQ Protein group IDs	MQ Peptide IDs	Sequence
2049	AAK1	A0A096LNZ0	AP2-associated protein kinase 1 (Fragment)	S	217	LGGAVPFAPPEVS(1)PEQAK	18.3906	18.1159	15.4921	14.1839	14.5624	15.0307	A0A096LNZ0;A0A096LP25;Q6ZSR9;L0R804	217;249;93;40	1368;1372	39641	LGGAVPFAPPEVSPEQAK
2051	AAK1	Q2M2I8	AP2-associated protein kinase 1	S	678	SATTTPSGS(1)PR	15.0105	25.9704	8.99264	13.079	28.7215	36.2923	A0A096LNZ0;A0A096LP25;Q2M2I8;D6W5G0;B7ZLC4;Q2M2I8-2;A0A096LP60	26;26;678;677;678;678;20	1368;1372;5821	60295	SATTTPSGSPR
2054	AAK1	A0A096LP25	AP2-associated protein kinase 1 (Fragment)	S	456	HY(0.001)S(0.002)PEDEPS(0.995)PEAQPIAAY(0.001)K	2.53986	3.55583	1.96081	1.69877	0	0	A0A096LP25;Q6ZSR9;L0R804	456;300;247	1372	31084	HYSPEDEPSPEAQPIAAYK
2055	AAK1	A0A096LP25	AP2-associated protein kinase 1 (Fragment)	S	441	PFRPQS(1)LSK	15.3874	14.7527	23.695	20.1846	51.2314	48.4976	A0A096LP25;Q6ZSR9;L0R804	441;285;232	1372	51433	PFRPQSLSK
8828	AAK1	Q2M2I8	AP2-associated protein kinase 1	S	846	LPS(0.999)QT(0.001)ESVTSNR	3.18541	4.98094	2.03755	2.939	0.787202	0.994211	Q2M2I8	846	5821	1422;42473	ADVAVESLIPGLEPPVPQRLPSQTESVTSNR;LPSQTESVTSNR
8830	AAK1	Q2M2I8	AP2-associated protein kinase 1	S	18	EQGGS(0.002)GLGS(0.692)GS(0.25)S(0.056)GGGGSTSGLGSGYIGR	0	0	0	0	2.38868	2.41711	Q2M2I8;D6W5G0;B7ZLC4;Q2M2I8-2;E9PG46;Q9BUD9	18;18;18;18;18;18	5821	18795;57078	EQGGSGLGSGSSGGGGSTSGLGSGYIGR;REQGGSGLGSGSSGGGGSTSGLGSGYIGR
8832	AAK1	Q2M2I8	AP2-associated protein kinase 1	S	21	EQGGSGLGS(0.004)GS(0.095)S(0.901)GGGGSTSGLGSGYIGR	3.90979	4.7977	4.1691	3.93195	6.51177	5.83026	Q2M2I8;D6W5G0;B7ZLC4;Q2M2I8-2;E9PG46;Q9BUD9	21;21;21;21;21;21	5821	18795;57078	EQGGSGLGSGSSGGGGSTSGLGSGYIGR;REQGGSGLGSGSSGGGGSTSGLGSGYIGR
8833	AAK1	Q2M2I8	AP2-associated protein kinase 1	S	637	ILS(0.999)DVT(0.001)HSAVFGVPASK	50.049	55.3877	17.1931	18.5212	18.1321	19.9937	Q2M2I8;D6W5G0;B7ZLC4;Q2M2I8-2;E9PG46	637;636;637;637;637	5821	33283;57749	ILSDVTHSAVFGVPASK;RILSDVTHSAVFGVPASK
8835	AAK1	Q2M2I8	AP2-associated protein kinase 1	S	652	S(0.5)T(0.5)QLLQAAAAEASLNK	18.4365	23.8186	5.85965	7.24434	9.14261	10.1398	Q2M2I8;D6W5G0;B7ZLC4;Q2M2I8-2	652;651;652;652	5821	65964	STQLLQAAAAEASLNK
14557	AAK1	Q2M2I8	AP2-associated protein kinase 1	T	848	ADVAVESLIPGLEPPVPQRLPS(0.428)QT(0.551)ES(0.015)VT(0.003)S(0.003)NR	0	0	0.839526	0.959044	0	0	Q2M2I8	848	5821	1422;42473	ADVAVESLIPGLEPPVPQRLPSQTESVTSNR;LPSQTESVTSNR
14558	AAK1	Q2M2I8	AP2-associated protein kinase 1	T	389	AGQTQPNPGILPIQPALT(1)PR	10.3309	8.76846	3.36956	2.97793	5.86557	5.69739	Q2M2I8;D6W5G0;B7ZLC4;Q2M2I8-2;E9PG46;Q9BUD9	389;389;389;389;389;389	5821	2707;2708	AGQTQPNPGILPIQPALTPR;AGQTQPNPGILPIQPALTPRK
14559	AAK1	Q2M2I8	AP2-associated protein kinase 1	T	640	ILS(0.464)DVT(0.525)HS(0.011)AVFGVPASK	0	0	1.55567	1.83265	0	0	Q2M2I8;D6W5G0;B7ZLC4;Q2M2I8-2;E9PG46	640;639;640;640;640	5821	33283;57749	ILSDVTHSAVFGVPASK;RILSDVTHSAVFGVPASK
14560	AAK1	Q2M2I8	AP2-associated protein kinase 1	T	653	S(0.5)T(0.5)QLLQAAAAEASLNK	18.4365	23.8186	5.85965	7.24434	9.14261	10.1398	Q2M2I8;D6W5G0;B7ZLC4;Q2M2I8-2	653;652;653;653	5821	65964	STQLLQAAAAEASLNK
14561	AAK1	Q2M2I8	AP2-associated protein kinase 1	T	620	VGS(0.008)LT(0.992)PPS(0.558)S(0.442)PK	5.66432	7.77975	3.65761	4.76915	2.38475	3.35796	Q2M2I8;D6W5G0;B7ZLC4;Q2M2I8-2;E9PG46	620;619;620;620;620	5821	73525	VGSLTPPSSPK
14562	AAK1	Q2M2I8	AP2-associated protein kinase 1	T	605	VQT(0.541)T(0.459)PPPAVQGQK	0	0	7.00094	6.99495	10.4324	9.88864	Q2M2I8;D6W5G0;B7ZLC4;Q2M2I8-2;E9PG46	605;604;605;605;605	5821	75855	VQTTPPPAVQGQK
14563	AAK1	Q2M2I8	AP2-associated protein kinase 1	T	606	VQT(0.094)T(0.906)PPPAVQGQK	17.2634	17.9363	11.3194	11.084	16.6678	17.7645	Q2M2I8;D6W5G0;B7ZLC4;Q2M2I8-2;E9PG46	606;605;606;606;606	5821	75855	VQTTPPPAVQGQK
7574	ABCC1	P33527	Multidrug resistance-associated protein 1	S	930	HHNS(0.997)T(0.003)AELQK	42.363	56.3955	19.5194	19.1084	23.5879	23.8344	P33527;P33527-9;P33527-2;I3L4X2;P33527-3;P33527-4;P33527-5;Q9UQ98;P33527-6;P33527-7;A0A0A0MS99;P33527-8	930;940;871;839;874;930;815;799;871;874;614;815	5053	29744	HHNSTAELQK
7575	ABCC1	P33527	Multidrug resistance-associated protein 1	S	916	QLS(0.151)S(0.786)S(0.052)S(0.011)SYSGDISR	0	0	0	0	1.25059	1.54859	P33527;P33527-9;P33527-2;I3L4X2;P33527-3;P33527-4;P33527-5;Q9UQ98;P33527-6;P33527-7;A0A0A0MS99;P33527-8;Q68CP7	916;926;857;825;860;916;801;785;857;860;600;801;600	5053	54642	QLSSSSSYSGDISR
7578	ABCC1	P33527	Multidrug resistance-associated protein 1	S	919	QLS(0.144)S(0.037)S(0.071)S(0.141)S(0.573)YS(0.035)GDISR	1.47436	1.60194	0	0	0	0	P33527;P33527-9;P33527-2;I3L4X2;P33527-3;P33527-4;P33527-5;Q9UQ98;P33527-6;P33527-7;A0A0A0MS99;P33527-8;Q68CP7	919;929;860;828;863;919;804;788;860;863;603;804;603	5053	54642	QLSSSSSYSGDISR
14240	ABCC1	P33527	Multidrug resistance-associated protein 1	T	931	HHNS(0.319)T(0.681)AELQK	0	0	4.54618	4.27753	1.05871	1.11486	P33527;P33527-9;P33527-2;I3L4X2;P33527-3;P33527-4;P33527-5;Q9UQ98;P33527-6;P33527-7;A0A0A0MS99;P33527-8	931;941;872;840;875;931;816;800;872;875;615;816	5053	29744	HHNSTAELQK
6634	ABCC3	O15438	Canalicular multispecific organic anion transporter 2	S	908	QLS(0.937)ALS(0.042)S(0.02)DGEGQGRPVPR			0	0	67.185	75.4664	Q96QA9;O15438;Q59H05;O15438-4;O15438-2;D3DTY0;H0Y8Q6	908;908;914;959;908;683;57	4373	54595	QLSALSSDGEGQGRPVPR
6635	ABCC3	O15438	Canalicular multispecific organic anion transporter 2	S	911	QLSALS(0.971)S(0.029)DGEGQGRPVPR			131.215	89.2361	299.669	206.244	Q96QA9;O15438;Q59H05;O15438-4;O15438-2;D3DTY0;H0Y8Q6	911;911;917;962;911;686;60	4373	54595	QLSALSSDGEGQGRPVPR
6637	ABCC3;ABCC1	P33527	naurulciic ognic ( Canalicular multispecific organic anion transporter 2 | Multidrug resistance-associated protein 1 )	S	1145	RLES(0.999)VS(0.001)R	1.02844	1.85869	0.875484	0.967139	1.95532	1.74783	Q96QA9;O15438;Q59H05;O15438-4;O15438-2;D3DTY0;H0Y8Q6;P33527;P33527-9;P33527-2;I3L4X2;P33527-3;P33527-4;P33527-5;Q9UQ98;P33527-6;P33527-7;A0A0A0MS99;P33527-8;Q68CP7;G0ZCM5;G0ZCM6	1141;1141;1147;1192;1141;916;245;1145;1155;1086;1054;1089;1145;1030;1014;1086;1089;829;1030;829;33;33	4373;5053	58029	RLESVSR
3017	ABCF1	Q8NE71	ATP-binding cassette sub-family F member 1	S	228	KAEQGS(1)EEEGEGEEEEEEGGESK	20.842	21.1581	21.3864	23.0795	22.539	24.5338	A0A1U9X609;Q8NE71;B4DNU2;Q5STZ8	228;228;228;229	1957	1892;35272	AEQGSEEEGEGEEEEEEGGESK;KAEQGSEEEGEGEEEEEEGGESK
3018	ABCF1	Q8NE71	ATP-binding cassette sub-family F member 1	S	140	GGNVFAALIQDQS(1)EEEEEEEKHPPK	0.371347	0.350685	0	0	0	0	A0A1U9X609;Q8NE71;Q2L6I2;Q8NE71-2;B4DNU2;Q5STZ8;A0PJ72;F5GYK6	140;140;140;140;140;141;141;43	1957	25346;25347	GGNVFAALIQDQSEEEEEEEK;GGNVFAALIQDQSEEEEEEEKHPPK
3019	ABCF1	Q8NE71	ATP-binding cassette sub-family F member 1	S	109	LSVPT(0.003)S(0.997)DEEDEVPAPKPR	7.55794	7.95913	7.91883	8.98715	7.37724	7.86749	A0A1U9X609;Q8NE71;Q2L6I2;Q8NE71-2;B4DNU2;Q5STZ8;A0PJ72;F5GYK6	109;109;109;109;109;110;110;12	1957	36298;36299;43904;43905	KLSVPTSDEEDEVPAPK;KLSVPTSDEEDEVPAPKPR;LSVPTSDEEDEVPAPK;LSVPTSDEEDEVPAPKPR
3020	ABCF1	Q8NE71	ATP-binding cassette sub-family F member 1	S	22	QQPPEPEWIGDGES(0.152)T(0.172)S(0.643)PS(0.034)DK	0	0	0.735919	0.781113	0	0	A0A1U9X609;Q8NE71;Q2L6I2;Q8NE71-2;B4DNU2;Q5STZ8;A0PJ72;A0A0G2JIC2	22;22;22;22;22;22;22;22	1957	55414	QQPPEPEWIGDGESTSPSDK
13161	ABCF1	Q8NE71	ATP-binding cassette sub-family F member 1	T	108	LS(0.01)VPT(0.543)S(0.447)DEEDEVPAPK	0	0	0.608913	0.756887	1.23238	1.20801	A0A1U9X609;Q8NE71;Q2L6I2;Q8NE71-2;B4DNU2;Q5STZ8;A0PJ72;F5GYK6	108;108;108;108;108;109;109;11	1957	36298;36299;43904;43905	KLSVPTSDEEDEVPAPK;KLSVPTSDEEDEVPAPKPR;LSVPTSDEEDEVPAPK;LSVPTSDEEDEVPAPKPR
9638	ABHD15	Q6UXT9	Protein ABHD15	S	434	HRAS(1)FLGGR	21.1437	22.7639	5.81717	7.20414	75.7925	102.962	Q6UXT9	434	6253	30548	HRASFLGGR
1526	ABHD2	P08910	Monoacylglycerol lipase ABHD2	S	415	LQCS(0.846)DT(0.154)EQVEADLE	2.15342	1.767	0	0	0	0	A0A024RC89;P08910;A8K2S5;B4DL35	415;415;415;279	1047	42626	LQCSDTEQVEADLE
10149	ABI1	Q8IZP0	Abl interactor 1	S	323	HNS(0.977)T(0.021)T(0.002)SSTSSGGYR	1.06097	1.18969	2.00642	1.39011	2.47766	2.24306	Q8IZP0-5;Q8IZP0-9;Q8IZP0-3;Q8IZP0;A0A0A0MRT6;Q8IZP0-2;Q8IZP0-4;Q8IZP0-6;Q59G41;Q8IZP0-12;B4DKX2	291;296;296;323;290;290;295;295;320;340;162	6506	30302;30303	HNSTTSSTSSGGYR;HNSTTSSTSSGGYRR
10151	ABI1	Q8IZP0	Abl interactor 1	S	222	LGS(1)QHSPGR	9.55551	9.09364	11.6238	8.26007	15.582	10.5251	Q8IZP0-5;Q8IZP0-9;Q8IZP0-3;Q8IZP0;A0A0A0MRT6;Q8IZP0-2;Q8IZP0-4;Q8IZP0-6;Q59G41;Q8IZP0-12;Q8IZP0-7;Q8IZP0-8;Q8IZP0-10;B6VEX3;B6VEX4;B6VEX5;B4DKX2;Q8IZP0-11;B7Z9E9	217;222;222;222;217;217;222;222;247;239;222;222;217;222;222;217;88;158;9	6506	39927	LGSQHSPGR
10152	ABI1	Q8IZP0	Abl interactor 1	S	225	LGSQHS(1)PGR	14.8187	19.8969	19.6279	14.3943	21.6567	20.1395	Q8IZP0-5;Q8IZP0-9;Q8IZP0-3;Q8IZP0;A0A0A0MRT6;Q8IZP0-2;Q8IZP0-4;Q8IZP0-6;Q59G41;Q8IZP0-12;Q8IZP0-7;Q8IZP0-8;Q8IZP0-10;B6VEX3;B6VEX4;B6VEX5;B4DKX2;Q8IZP0-11;B7Z9E9	220;225;225;225;220;220;225;225;250;242;225;225;220;225;225;220;91;161;12	6506	39927	LGSQHSPGR
10153	ABI1	Q8IZP0	Abl interactor 1	S	231	TAS(1)LNQRPR	12.5018	10.8102	17.8954	12.2861	16.7325	10.9184	Q8IZP0-5;Q8IZP0-9;Q8IZP0-3;Q8IZP0;A0A0A0MRT6;Q8IZP0-2;Q8IZP0-4;Q8IZP0-6;Q59G41;Q8IZP0-12;Q8IZP0-7;Q8IZP0-8;Q8IZP0-10;B6VEX3;B6VEX4;B6VEX5;B4DKX2;Q8IZP0-11;B7Z9E9	226;231;231;231;226;226;231;231;256;248;231;231;226;231;231;226;97;167;18	6506	67103;67104	TASLNQR;TASLNQRPR
10154	ABI1	Q8IZP0	Abl interactor 1	S	216	TLEPVKPPTVPNDYMT(0.5)S(0.5)PAR	0	0	0	0	1.19481	0.887725	Q8IZP0-5;Q8IZP0-9;Q8IZP0-3;Q8IZP0;A0A0A0MRT6;Q8IZP0-2;Q8IZP0-4;Q8IZP0-6;Q59G41;Q8IZP0-12;Q8IZP0-7;Q8IZP0-8;Q8IZP0-10;B6VEX3;B6VEX4;B6VEX5;B4DKX2;Q8IZP0-11	211;216;216;216;211;211;216;216;241;233;216;216;211;216;216;211;82;152	6506	68974	TLEPVKPPTVPNDYMTSPAR
10155	ABI1	Q8IZP0	Abl interactor 1	S	183	TNPPTQKPPS(1)PPMSGR	95.6893	94.7191	152.428	151.786	138.847	138.033	Q8IZP0-5;Q8IZP0-9;Q8IZP0-3;Q8IZP0;A0A0A0MRT6;Q8IZP0-2;Q8IZP0-4;Q8IZP0-6;Q59G41;Q8IZP0-12;Q8IZP0-7;Q8IZP0-8;Q8IZP0-10;B6VEX3;B6VEX4;B6VEX5;B4DKX2;Q8IZP0-11	178;183;183;183;178;178;183;183;208;200;183;183;178;183;183;178;49;119	6506	69636;69637	TNPPTQKPPSPPMSGR;TNPPTQKPPSPPMSGRGTLGR
14844	ABI1	Q8IZP0	Abl interactor 1	T	324	HNS(0.068)T(0.863)T(0.068)SSTSSGGYR	0.251397	0.409498	5.20416	3.53316	3.15514	3.02609	Q8IZP0-5;Q8IZP0-9;Q8IZP0-3;Q8IZP0;A0A0A0MRT6;Q8IZP0-2;Q8IZP0-4;Q8IZP0-6;Q59G41;Q8IZP0-12;B4DKX2	292;297;297;324;291;291;296;296;321;341;163	6506	30302;30303	HNSTTSSTSSGGYR;HNSTTSSTSSGGYRR
14846	ABI1	Q8IZP0	Abl interactor 1	T	215	TLEPVKPPTVPNDYMT(0.5)S(0.5)PAR	0	0	0	0	1.19481	0.887725	Q8IZP0-5;Q8IZP0-9;Q8IZP0-3;Q8IZP0;A0A0A0MRT6;Q8IZP0-2;Q8IZP0-4;Q8IZP0-6;Q59G41;Q8IZP0-12;Q8IZP0-7;Q8IZP0-8;Q8IZP0-10;B6VEX3;B6VEX4;B6VEX5;B4DKX2;Q8IZP0-11	210;215;215;215;210;210;215;215;240;232;215;215;210;215;215;210;81;151	6506	68974	TLEPVKPPTVPNDYMTSPAR
14848	ABI1	Q8IZP0	Abl interactor 1	T	178	T(0.021)NPPT(0.875)QKPPS(0.111)PPMS(0.359)GRGT(0.634)LGR	0	0	0	0	1.15331	1.13952	Q8IZP0-5;Q8IZP0-9;Q8IZP0-3;Q8IZP0;A0A0A0MRT6;Q8IZP0-2;Q8IZP0-4;Q8IZP0-6;Q59G41;Q8IZP0-12;Q8IZP0-7;Q8IZP0-8;Q8IZP0-10;B6VEX3;B6VEX4;B6VEX5;B4DKX2;Q8IZP0-11	173;178;178;178;173;173;178;178;203;195;178;178;173;178;178;173;44;114	6506	69636;69637	TNPPTQKPPSPPMSGR;TNPPTQKPPSPPMSGRGTLGR
11730	ABI3	Q9P2A4	ABI gene family member 3	S	161	DLST(0.001)QLS(0.591)RT(0.323)GT(0.017)LS(0.068)R	2.81978	2.36284	0	0	0	0	Q9P2A4;Q9P2A4-2	161;155	7470	11529;11530	DLSTQLSRTGTLSR;DLSTQLSRTGTLSRK
15173	ABI3	Q9P2A4	ABI gene family member 3	T	163	DLSTQLS(0.068)RT(0.928)GT(0.004)LSR	13.2704	7.51025	10.2959	8.07972	8.16589	7.48013	Q9P2A4;Q9P2A4-2	163;157	7470	11529;11530	DLSTQLSRTGTLSR;DLSTQLSRTGTLSRK
4390	ABL1	P00519	Tyrosine-protein kinase ABL1	S	683	ESGGS(0.003)GFRS(0.996)PHLWK	33.755	36.9296	58.4956	46.9371	134.89	121.573	A9UEZ6;A9UF02;A9UF07;P00519-2;Q59FK4;A0A024R8E2;Q59F19;P00519;B4DH91	1186;1197;1343;702;720;683;502;683;134	2802	19372	ESGGSGFRSPHLWK
4391	ABL1	P00519	Tyrosine-protein kinase ABL1	S	569	GQGESDPLDHEPAVS(1)PLLPR	58.6193	64.4014	113.419	101.957	164.549	163.914	A9UEZ6;A9UF02;A9UF07;P00519-2;Q59FK4;A0A024R8E2;Q59F19;P00519;B4DH91	1072;1083;1229;588;606;569;388;569;20	2802	27399	GQGESDPLDHEPAVSPLLPR
4392	ABL1	P00519	Tyrosine-protein kinase ABL1	S	716	S(0.533)CS(0.451)AS(0.016)CVPHGAK	0	0	0	0	53.1847	61.8568	A9UEZ6;A9UF02;A9UF07;P00519-2;Q59FK4;A0A024R8E2;Q59F19;P00519;B4DH91	1219;1230;1376;735;753;716;535;716;167	2802	60450	SCSASCVPHGAK
4393	ABL1	P00519	Tyrosine-protein kinase ABL1	S	718	S(0.011)CS(0.509)AS(0.48)CVPHGAK	0	0	0	0	109.097	178.159	A9UEZ6;A9UF02;A9UF07;P00519-2;Q59FK4;A0A024R8E2;Q59F19;P00519;B4DH91	1221;1232;1378;737;755;718;537;718;169	2802	60450	SCSASCVPHGAK
4394	ABL1	P00519	Tyrosine-protein kinase ABL1	S	720	S(0.103)CS(0.103)AS(0.793)CVPHGAK	29.7043	48.7318	41.8104	52.6583	0	0	A9UEZ6;A9UF02;A9UF07;P00519-2;Q59FK4;A0A024R8E2;Q59F19;P00519;B4DH91	1223;1234;1380;739;757;720;539;720;171	2802	60450	SCSASCVPHGAK
3463	ABLIM1	O14639	Actin-binding LIM protein 1	S	655	T(0.317)AS(0.683)LPGYGR			0	0	40.7984	36.9381	O14639;A0A2Z4N5U1;A0A3B3IS55;B4DQA3;A0A0A0MRL6;F8W8M4;B7Z4H1;B3KSG3;J3QSX6;O14639-5;O14639-3;O14639-2;O14639-4;O14639-6	655;620;711;257;623;595;532;408;278;332;304;595;278;625	2135	67105	TASLPGYGR
3464	ABLIM1	O14639	Actin-binding LIM protein 1	S	431	T(0.014)LS(0.557)PT(0.414)PS(0.014)AEGYQDVR			41.0473	26.087	0	0	O14639;A0A2Z4N5U1;A0A3B3IS55;B4DQA3;A0A0A0MRL6;F8W8M4;B7Z4H1;B3KSG3;J3QSX6;O14639-5;O14639-3;O14639-2;O14639-4;O14639-6;A0A494C1G0;A0A494C1P1;F6XFR5;H0Y7N6	431;431;447;115;399;371;355;219;89;143;115;371;89;399;355;279;115;96	2135	69312	TLSPTPSAEGYQDVR
6288	ABR	I3L4Y1	Active breakpoint cluster region-related protein (Fragment)	S	97	GDPGRPDPEAES(1)PRGDLPAGPGAAGEAGGGR	15.9976	23.3404	11.8538	19.2683	25.6983	40.8333	I3L4Y1	97	4130	24322	GDPGRPDPEAESPRGDLPAGPGAAGEAGGGR
6289	ABR	Q12979	Active breakpoint cluster region-related protein	S	53	GPPEGSETMPY(0.004)IDES(0.949)PT(0.045)MS(0.003)PQLSAR	6.01898	6.01687	5.61688	5.06474	4.85559	5.06225	I3L4Y1;Q12979;A0A1C7CYZ0	312;53;65	4130;5567	27173	GPPEGSETMPYIDESPTMSPQLSAR
6290	ABR	I3L4Y1	Active breakpoint cluster region-related protein (Fragment)	S	225	GRPGS(1)PLAAEETPGR	91.8897	103.357	51.4378	44.1731	142.724	129.167	I3L4Y1	225	4130	27656	GRPGSPLAAEETPGR
6291	ABR	Q12979	Active breakpoint cluster region-related protein	S	72	S(0.007)QGGGDGVS(0.927)PT(0.066)PPEGLAPGVEAGK	31.9763	36.851	9.19577	8.97648	44.4554	43.5519	I3L4Y1;A0A0G2JQB5;I3L259;I3L2L3;Q12979;A0A1C7CYZ0;Q12979-4;B7Z7Z1	331;26;26;26;72;84;26;26	4130;5567	64512	SQGGGDGVSPTPPEGLAPGVEAGK
13903	ABR	Q12979	Active breakpoint cluster region-related protein	T	55	GPPEGSETMPY(0.003)IDES(0.131)PT(0.686)MS(0.172)PQLS(0.008)AR	3.65439	4.21923	0	0	0	0	I3L4Y1;Q12979;A0A1C7CYZ0	314;55;67	4130;5567	27173	GPPEGSETMPYIDESPTMSPQLSAR
13904	ABR	Q12979	Active breakpoint cluster region-related protein	T	74	SQGGGDGVS(0.048)PT(0.952)PPEGLAPGVEAGK	25.8604	26.6216	13.1583	13.7584	6.75562	6.87449	I3L4Y1;A0A0G2JQB5;I3L259;I3L2L3;Q12979;A0A1C7CYZ0;Q12979-4;B7Z7Z1	333;28;28;28;74;86;28;28	4130;5567	64512	SQGGGDGVSPTPPEGLAPGVEAGK
3854	ACACA	Q13085	Acetyl-CoA carboxylase 1	S	80	S(0.027)S(0.027)MS(0.945)GLHLVK	0	0	22.2446	27.3063	22.0897	29.2987	A2NX49;A0A0C4DGT1;Q13085-2;Q13085;Q13085-4	80;80;22;80;117	2412;5576	65258	SSMSGLHLVK
8639	ACAP1	Q15027	Arf-GAP with coiled-coil, ANK repeat and PH domain-containing protein 1	S	554	PSIRPRPGS(1)LR	8.52365	9.26937	0	0	0	0	Q15027	554	5721	52105	PSIRPRPGSLR
14504	ACAP1	Q15027	Arf-GAP with coiled-coil, ANK repeat and PH domain-containing protein 1	T	739	SHDLHT(1)L	4.12573	4.13088	109.804	154.907	23.9203	32.7688	Q15027	739	5721	62035	SHDLHTL
8654	ACAP2	Q15057	Arf-GAP with coiled-coil, ANK repeat and PH domain-containing protein 2	S	378	KS(0.548)S(0.296)PS(0.078)T(0.078)GSLDSGNESK	1.04299	1.12582	0	0	0	0	Q15057;A0A087X1H5;A0A0U1RQT1	378;377;385	5729	36937;65359	KSSPSTGSLDSGNESK;SSPSTGSLDSGNESK
8655	ACAP2	Q15057	Arf-GAP with coiled-coil, ANK repeat and PH domain-containing protein 2	S	379	KS(0.008)S(0.988)PS(0.004)T(0.001)GSLDSGNESK	3.70925	4.1101	3.32529	3.09342	3.92744	4.15345	Q15057;A0A087X1H5;A0A0U1RQT1	379;378;386	5729	36937;65359	KSSPSTGSLDSGNESK;SSPSTGSLDSGNESK
8657	ACAP2	Q15057	Arf-GAP with coiled-coil, ANK repeat and PH domain-containing protein 2	S	384	SSPS(0.001)T(0.029)GS(0.966)LDS(0.005)GNESK	0.560613	0.602812	2.78018	2.65093	0.304908	0.306446	Q15057;A0A087X1H5;A0A0U1RQT1	384;383;391	5729	36937;65359	KSSPSTGSLDSGNESK;SSPSTGSLDSGNESK
8659	ACAP2	Q15057	Arf-GAP with coiled-coil, ANK repeat and PH domain-containing protein 2	S	519	Y(0.057)S(0.077)IS(0.534)LS(0.331)PPEQQK	0.851184	0.882842	0	0	1.06247	1.12077	Q15057;A0A087X1H5;A0A0U1RQT1;H7C3K3	519;518;526;78	5729	80015;80016	YSISLSPPEQQK;YSISLSPPEQQKK
8660	ACAP2	Q15057	Arf-GAP with coiled-coil, ANK repeat and PH domain-containing protein 2	S	521	YSIS(0.001)LS(0.999)PPEQQK	25.3086	26.2084	32.3456	32.6062	46.9535	47.9628	Q15057;A0A087X1H5;A0A0U1RQT1;H7C3K3	521;520;528;80	5729	80015;80016	YSISLSPPEQQK;YSISLSPPEQQKK
14507	ACAP2	Q15057	Arf-GAP with coiled-coil, ANK repeat and PH domain-containing protein 2	T	382	S(0.013)S(0.013)PS(0.104)T(0.856)GS(0.013)LDSGNESK	2.8016	3.15935	4.50021	4.41128	7.8863	7.83614	Q15057;A0A087X1H5;A0A0U1RQT1	382;381;389	5729	36937;65359	KSSPSTGSLDSGNESK;SSPSTGSLDSGNESK
559	ACBD3	Q9H3P7	Golgi resident protein GCP60	S	316	QQEVVVAGS(0.132)S(0.862)LPT(0.005)S(0.001)SK	0.687955	0.666566	0	0	0.517387	0.635574	A0A024R3P9;Q9H3P7	316;316	398	55266	QQEVVVAGSSLPTSSK
5341	ACBD5	Q5T8D3	Acyl-CoA-binding domain-containing protein 5	S	418	MQHLS(1)EGTK	35.7127	43.2754	37.3524	36.2997	59.9797	60.3488	B7Z2R7;Q5T8D3-2;Q5T8D3-3;Q5T8D3;B7Z9D0;Q8NCM9;Q5T8D3-4;B7Z2A7	407;374;409;418;300;321;300;232	3459	47034	MQHLSEGTK
13704	ACBD5	Q5T8D3	Acyl-CoA-binding domain-containing protein 5	T	421	MQHLS(0.5)EGT(0.5)K	0	0	0	0	5.5381	5.91157	B7Z2R7;Q5T8D3-2;Q5T8D3-3;Q5T8D3;B7Z9D0;Q8NCM9;Q5T8D3-4;B7Z2A7	410;377;412;421;303;324;303;235	3459	47034	MQHLSEGTK
5048	ACIN1	Q9UKV3	Apoptotic chromatin condensation inducer in the nucleus	S	240	AAKLS(0.973)EGS(0.027)QPAEEEEDQETPSR			21.528	20.7063			B4DQZ7;E7EQT4;Q9UKV3;Q9UKV3-5;S4R3H4	142;200;240;240;182	3311;3777;7567;7928	447;43439	AAKLSEGSQPAEEEEDQETPSR;LSEGSQPAEEEEDQETPSR
5049	ACIN1	Q9UKV3	Apoptotic chromatin condensation inducer in the nucleus	S	243	LS(0.004)EGS(0.996)QPAEEEEDQETPSR			13.7683	13.5246			B4DQZ7;E7EQT4;Q9UKV3;Q9UKV3-5;S4R3H4	145;203;243;243;185	3311;3777;7567;7928	447;43439	AAKLSEGSQPAEEEEDQETPSR;LSEGSQPAEEEEDQETPSR
5054	ACIN1	Q9UKV3	Apoptotic chromatin condensation inducer in the nucleus	S	216	GDS(1)DDEKPR			387.249	368.343			B4DQZ7;E7EQT4;Q9UKV3;Q9UKV3-5;S4R3H4	118;176;216;216;158	3311;3777;7567;7928	24354;65459;65460	GDSDDEKPR;SSSISEEKGDSDDEK;SSSISEEKGDSDDEKPR
5055	ACIN1	Q9UKV3	Apoptotic chromatin condensation inducer in the nucleus	S	838	GVPAGNS(1)DTEGGQPGRK			128.854	108.595			B4DQZ7;E7EQT4;Q9UKV3;Q9UKV3-3;Q9UKV3-2;Q9UKV3-5;S4R3H4	742;798;838;80;111;837;780	3311;3777;7567;7928	28687;28688	GVPAGNSDTEGGQPGR;GVPAGNSDTEGGQPGRK
5056	ACIN1	Q9UKV3	Apoptotic chromatin condensation inducer in the nucleus	S	729	LQPERGS(1)PKK			832.304	819.554			B4DQZ7;A0A087WYN3;E7EQT4;Q9UKV3;Q9UKV3-5;S4R3H4	633;19;689;729;729;671	3311;3777;7567;7928	42961;42962	LQPERGSPK;LQPERGSPKK
5058	ACIN1	Q9UKV3	Apoptotic chromatin condensation inducer in the nucleus	S	898	PLAGQEAVVDLHADDS(0.019)RIS(0.955)EDET(0.026)ER			9.83446	10.3521			B4DQZ7;E7EQT4;Q9UKV3;Q9UKV3-3;Q9UKV3-2;S4R3H4	802;858;898;140;171;840	3311;3777;7928	51705;51706	PLAGQEAVVDLHADDSRISEDETER;PLAGQEAVVDLHADDSRISEDETERNGDDGTHDK
5059	ACIN1	Q9UKV3	Apoptotic chromatin condensation inducer in the nucleus	S	561	RAS(1)HTLLPSHR			25.1516	43.3672			B4DQZ7;E7EQT4;Q9UKV3;Q9UKV3-5;S4R3H4	463;521;561;561;503	3311;3777;7567;7928	56689	RASHTLLPSHR
5060	ACIN1	Q9UKV3	Apoptotic chromatin condensation inducer in the nucleus	S	710	RLS(1)QPESAEK			261.032	565.439			B4DQZ7;E7EQT4;Q9UKV3;Q9UKV3-5;S4R3H4	614;670;710;710;652	3311;3777;7567;7928	58237	RLSQPESAEK
5062	ACIN1	Q9UKV3	Apoptotic chromatin condensation inducer in the nucleus	S	388	S(0.029)KS(0.972)PS(0.997)PPRLT(0.002)EDR			24.1105	24.9353			B4DQZ7;E7EQT4;Q9UKV3;Q9UKV3-5;S4R3H4	290;348;388;388;330	3311;3777;7567;7928	62614;64281	SKSPSPPRLTEDR;SPSPPRLTEDR
5063	ACIN1	Q9UKV3	Apoptotic chromatin condensation inducer in the nucleus	S	657	SLS(1)PGVSR			120.963	119.348			B4DQZ7;E7EQT4;Q9UKV3;Q9UKV3-5;S4R3H4	561;617;657;657;599	3311;3777;7567;7928	63335	SLSPGVSR
5064	ACIN1	Q9UKV3	Apoptotic chromatin condensation inducer in the nucleus	S	661	S(0.01)LS(0.349)PGVS(0.641)R			10.0719	8.76909			B4DQZ7;E7EQT4;Q9UKV3;Q9UKV3-5;S4R3H4	565;621;661;661;603	3311;3777;7567;7928	63335	SLSPGVSR
5065	ACIN1	Q9UKV3	Apoptotic chromatin condensation inducer in the nucleus	S	1004	TAQVPS(1)PPR			1152.49	1190.91			B4DQZ7;E7EQT4;Q9UKV3;Q9UKV3-3;Q9UKV3-2;Q9UKV3-5;S4R3H4	908;964;1004;246;277;991;946	3311;3777;7567;7928	67062;67063	TAQVPSPPR;TAQVPSPPRGK
5066	ACIN1	Q9UKV3	Apoptotic chromatin condensation inducer in the nucleus	S	365	T(0.019)T(0.003)S(0.978)PLEEEER			123.876	136.704			B4DQZ7;E7EQT4;Q9UKV3;Q9UKV3-5;S4R3H4	267;325;365;365;307	3311;3777;7567;7928	70996;70997	TTSPLEEEER;TTSPLEEEEREIK
5795	ACIN1	Q9UKV3	Apoptotic chromatin condensation inducer in the nucleus	S	478	ELLVSQHT(0.001)VQLVGGLS(0.9)PLS(0.072)S(0.019)PS(0.006)DT(0.002)K			32.8838	33.197			E7EQT4;Q9UKV3;Q9UKV3-5;S4R3H4	438;478;478;420	3777;7567;7928	17531	ELLVSQHTVQLVGGLSPLSSPSDTK
11941	ACIN1	Q9UKV3	Apoptotic chromatin condensation inducer in the nucleus	S	885	EAVVDLHADDS(0.11)RIS(0.775)EDET(0.11)ERNGDDGT(0.004)HDK			8.02615	6.55443			Q9UKV3-5	885	7567	14444	EAVVDLHADDSRISEDETERNGDDGTHDK
13640	ACIN1	Q9UKV3	Apoptotic chromatin condensation inducer in the nucleus	T	682	DPSSGQEVAT(1)PPVPQLQVCEPK			13.0363	14.1012			B4DQZ7;E7EQT4;Q9UKV3;Q9UKV3-5;S4R3H4	586;642;682;682;624	3311;3777;7567;7928	12122	DPSSGQEVATPPVPQLQVCEPK
390	ACLY	P53396	ATP-citrate synthase	S	455	TAS(0.999)FS(0.001)ESR	16.9955	18.4956	21.5246	26.0568	33.2884	41.2139	A0A024R1Y2;P53396-2;P53396-3;Q8N9C4;Q4LE36;A0A024R1T9;P53396	455;455;194;65;491;455;455	262;5866	67089;67090;67091	TASFSESR;TASFSESRADEVAPAK;TASFSESRADEVAPAKK
391	ACLY	P53396	ATP-citrate synthase	S	457	T(0.017)AS(0.017)FS(0.966)ESR	2.95898	4.4179	2.39329	2.71028	0	0	A0A024R1Y2;P53396-2;P53396-3;Q8N9C4;Q4LE36;A0A024R1T9;P53396	457;457;196;67;493;457;457	262;5866	67089;67090;67091	TASFSESR;TASFSESRADEVAPAK;TASFSESRADEVAPAKK
392	ACLY	P53396	ATP-citrate synthase	S	459	TAS(0.001)FS(0.011)ES(0.988)R	0	0	0.163787	0.176383	0	0	A0A024R1Y2;P53396-2;P53396-3;Q8N9C4;Q4LE36;A0A024R1T9;P53396	459;459;198;69;495;459;459	262;5866	67089;67090;67091	TASFSESR;TASFSESRADEVAPAK;TASFSESRADEVAPAKK
8921	ACLY	P53396	ATP-citrate synthase	S	478	PAMPQDS(0.747)VPS(0.253)PR	0	0	0.161114	0.144898	0	0	Q4LE36;A0A024R1T9;P53396	514;478;478	5866	3444;51256	AKPAMPQDSVPSPR;PAMPQDSVPSPR
8922	ACLY	P53396	ATP-citrate synthase	S	481	PAMPQDSVPS(1)PR	2.43701	2.45486	1.88867	2.16248	2.86153	3.179	Q4LE36;A0A024R1T9;P53396	517;481;481	5866	3444;51256	AKPAMPQDSVPSPR;PAMPQDSVPSPR
12560	ACLY	P53396	ATP-citrate synthase	T	453	T(0.571)AS(0.413)FS(0.015)ES(0.001)RADEVAPAKK	0.410631	0.335029	0	0	0.794203	0.920819	A0A024R1Y2;P53396-2;P53396-3;Q8N9C4;Q4LE36;A0A024R1T9;P53396	453;453;192;63;489;453;453	262;5866	67089;67090;67091	TASFSESR;TASFSESRADEVAPAK;TASFSESRADEVAPAKK
7372	ACO1	P21399	Cytoplasmic aconitate hydratase	S	711	EFNSYGS(1)R	0.489659	0.520761	0.510746	0.452488	0.647569	0.576435	V9HWB7;P21399;Q9HBB2	711;711;612	4916	15655;15656	EFNSYGSR;EFNSYGSRR
11948	ACSL5	Q9ULC5	Long-chain-fatty-acid--CoA ligase 5	S	28	KNS(1)EPGSPHSLEALR	3.07296	5.12154	4.73545	4.85978	7.78445	9.38694	Q9ULC5-3	28	7578	36412	KNSEPGSPHSLEALR
6107	ACSS2	Q9NR19	Acetyl-coenzyme A synthetase, cytoplasmic	S	267	AELGMGDSTSQS(1)PPIK	12.5512	13.204	18.1376	18.3323	27.8364	27.0098	H0UIA1;Q9NR19;Q9NR19-2;Q6DKJ3;Q68CU9;Q4G0E8;Q96FY7	267;267;267;228;210;172;100	3994	1764	AELGMGDSTSQSPPIK
6108	ACSS2	Q9NR19	Acetyl-coenzyme A synthetase, cytoplasmic	S	28	S(0.595)WS(0.405)PPPEVSR	2.04745	2.07534	1.83752	1.69324	4.77377	4.21438	H0UIA1;Q9NR19;Q9NR19-2;F8WCJ4;C9JXD9;C9IYL0;B4DEH9;C9JY31	28;28;28;28;28;28;28;28	3994	66593	SWSPPPEVSR
6109	ACSS2	Q9NR19	Acetyl-coenzyme A synthetase, cytoplasmic	S	30	S(0.009)WS(0.991)PPPEVSR	48.2796	46.9059	28.7436	24.7988	61.9642	56.414	H0UIA1;Q9NR19;Q9NR19-2;F8WCJ4;C9JXD9;C9IYL0;B4DEH9;C9JY31	30;30;30;30;30;30;30;30	3994	66593	SWSPPPEVSR
5157	ACTB;ACTG1	P60709	Actin, cytoplasmic ( 1 | 2 )	S	233	LCYVALDFEQEMATAAS(0.029)S(0.783)S(0.165)S(0.023)LEK	6.74108	7.33242	6.8537	7.17933	8.78416	9.79243	B4DW52;P60709;Q1KLZ0;Q53G76;Q53G99;Q53GK6;B4E335;Q8WVW5;A0A2R8Y793;Q6PJ43;B7ZAP6;B3KWQ3;V9HVZ7;Q96FU6;A4UCT3;A5GZ75;A0A2R8YEA7;G8FSY7;P63261;B4E3A4;B4DVQ0;I3L4N8;Q6S8J3	205;233;233;233;233;233;209;221;217;121;152;111;81;23;27;24;111;120;233;214;191;224;933	3366;5324;5396;6236	38132	LCYVALDFEQEMATAASSSSLEK
13665	ACTB;ACTG1	P60709	Actin, cytoplasmic ( 1 | 2 )	T	201	GYS(0.086)FT(0.537)T(0.102)T(0.276)AER	0	0	0	0	2.62634	2.79879	B4DW52;P60709;Q1KLZ0;Q53G76;Q53G99;Q53GK6;B4E335;Q8WVW5;A0A2R8Y793;Q6PJ43;B7ZAP6;B3KWQ3;V9HVZ7;A0A2R8YEA7;P63261;B4E3A4;B4DVQ0;I3L3I0;I3L1U9;I3L4N8	173;201;201;201;201;201;177;189;185;89;120;79;49;79;201;182;159;201;201;192	3366;5324;5396	29049;29050	GYSFTTTAER;GYSFTTTAEREIVR
13666	ACTB;ACTG1	P60709	Actin, cytoplasmic ( 1 | 2 )	T	202	GYS(0.002)FT(0.075)T(0.595)T(0.327)AER	0	0	3.24221	3.23733	0	0	B4DW52;P60709;Q1KLZ0;Q53G76;Q53G99;Q53GK6;B4E335;Q8WVW5;A0A2R8Y793;Q6PJ43;B7ZAP6;B3KWQ3;V9HVZ7;A0A2R8YEA7;P63261;B4E3A4;B4DVQ0;I3L3I0;I3L1U9;I3L4N8	174;202;202;202;202;202;178;190;186;90;121;80;50;80;202;183;160;202;202;193	3366;5324;5396	29049;29050	GYSFTTTAER;GYSFTTTAEREIVR
13667	ACTB;ACTG1	P60709	Actin, cytoplasmic ( 1 | 2 )	T	203	GYSFT(0.001)T(0.012)T(0.988)AER	1.95032	2.58651	0	0	7.06927	7.28035	B4DW52;P60709;Q1KLZ0;Q53G76;Q53G99;Q53GK6;B4E335;Q8WVW5;A0A2R8Y793;Q6PJ43;B7ZAP6;B3KWQ3;V9HVZ7;A0A2R8YEA7;P63261;B4E3A4;B4DVQ0;I3L3I0;I3L1U9;I3L4N8	175;203;203;203;203;203;179;191;187;91;122;81;51;81;203;184;161;203;203;194	3366;5324;5396	29049;29050	GYSFTTTAER;GYSFTTTAEREIVR
15465	ACTB;ACTG1	P60709	Actin, cytoplasmic ( 1 | 2 )	Y	198	GY(0.99)S(0.01)FTTTAER	0	0	0	0	2.54556	2.6592	B4DW52;P60709;Q1KLZ0;Q53G76;Q53G99;Q53GK6;B4E335;Q8WVW5;A0A2R8Y793;Q6PJ43;B7ZAP6;B3KWQ3;V9HVZ7;A0A2R8YEA7;P63261;B4E3A4;B4DVQ0;I3L3I0;I3L1U9;I3L4N8	170;198;198;198;198;198;174;186;182;86;117;76;46;76;198;179;156;198;198;189	3366;5324;5396	29049;29050	GYSFTTTAER;GYSFTTTAEREIVR
15466	ACTB;ACTG1	P60709	Actin, cytoplasmic ( 1 | 2 )	Y	218	LCY(1)VALDFEQEMATAASSSSLEK	1.07399	0.968709	0	0	0	0	B4DW52;P60709;Q1KLZ0;Q53G76;Q53G99;Q53GK6;B4E335;Q8WVW5;A0A2R8Y793;Q6PJ43;B7ZAP6;B3KWQ3;V9HVZ7;Q96FU6;A4UCT3;A5GZ75;A0A2R8YEA7;G8FSY7;P63261;B4E3A4;B4DVQ0;I3L4N8;Q6S8J3	190;218;218;218;218;218;194;206;202;106;137;96;66;8;12;9;96;105;218;199;176;209;918	3366;5324;5396;6236	38132	LCYVALDFEQEMATAASSSSLEK
15467	ACTB;ACTG1	P60709	Actin, cytoplasmic ( 1 | 2 )	Y	166	TTGIVMDSGDGVT(0.006)HT(0.03)VPIY(0.826)EGY(0.138)ALPHAILR	1.63003	2.18411	1.52365	1.63395	0	0	B4DW52;P60709;Q1KLZ0;Q53G76;Q53G99;Q53GK6;Q8WVW5;A0A2R8Y793;Q6PJ43;B7ZAP6;B3KWQ3;A0A2R8YEA7;Q562Y6;A0AUL6;Q562N8;Q562S0;Q562X9;Q562Z7;Q562L9;Q562R8;Q562Y8;Q562M5;Q562M3;Q562N0;Q562L5;Q562P0;Q562N2;Q562Z6;P63261;B4E3A4;I3L3I0;I3L1U9;I3L4N8	138;166;166;166;166;166;154;150;54;85;44;44;83;59;83;83;83;83;83;83;83;83;83;83;83;83;83;83;166;147;166;166;157	3366;5324;5396	70860	TTGIVMDSGDGVTHTVPIYEGYALPHAILR
3797	ACTB;ACTG1;ACTA1;ACTC1;ACTA2;ACTG2	P60709	Actin, c ( Actinalpha cardiac muscle 1 | Actinalpha skeletal muscle | Actinaortic smooth muscle | Actingamma-enteric smooth muscle | ytoplasmic 1 | ytoplasmic 2 )	S	52	HQGVMVGMGQKDS(0.567)Y(0.431)VGDEAQS(0.002)K	15.3554	16.1946	11.0567	9.79515	9.55993	9.24027	A1E282;A8K3K1;C9JFL5;F6UVQ4;F6QUT6;B7Z6I1;F8WB63;B8ZZJ2;K7EM38;J3KT65;P60709;Q1KLZ0;Q53G76;Q53G99;Q53GK6;B4E335;Q8WVW5;A0A2R8Y793;A0A2R8YGF8;E7EVS6;G5E9R0;C9JZR7;C9JUM1;C9JTX5;P63261;B4E3A4;B4DVQ0;I3L3I0;I3L1U9;I3L4N8;I3L3R2;P68133;P68032;D2JYH4;P62736;B7Z6P1;P63267;B3KUD3;B3KW67;Q7Z7J6;A6NL76;B4DUI8	42;54;53;54;54;54;53;53;52;52;52;52;52;52;52;52;40;52;52;52;52;52;52;52;52;52;52;52;52;43;52;54;54;54;54;54;53;54;53;54;54;9	2387;2605;4219;5324;5396;5402	12906;30487	DSYVGDEAQSK;HQGVMVGMGQKDSYVGDEAQSK
4134	ACTB;ACTG1;ACTA1;ACTC1;ACTA2;ACTG2	P63267	Actin, c ( Actinalpha cardiac muscle 1 | Actinalpha skeletal muscle | Actinaortic smooth muscle | Actingamma-enteric smooth muscle | ytoplasmic 1 | ytoplasmic 2 )	S	324	EITALAPS(0.865)T(0.134)MK	5.1034	5.70987	11.8098	10.7222	17.0138	17.2902	A8K3K1;B4DW52;P60709;Q1KLZ0;Q53G76;Q53G99;Q53GK6;B4E335;Q8WVW5;Q6PJ43;B7ZAP6;B3KWQ3;Q96FU6;Q96DE1;A4UCT3;A5GZ75;F1BXA6;A0A2R8YFE2;Q9UE89;P63261;B4E3A4;B4DVQ0;P68133;P68032;D2JYH4;P62736;B7Z6P1;P63267;B3KUD3;Q7Z7J6;A6NL76;B4DUI8;P63267-2;B3KPP5;Q13707	325;295;323;323;323;323;323;299;311;211;242;201;113;107;117;114;91;27;62;323;304;281;325;325;325;325;291;324;290;202;202;280;281;134;325	2605;3366;5324;5396;5402;5640	16811	EITALAPSTMK
13413	ACTB;ACTG1;ACTA1;ACTC1;ACTA2;ACTG2	P63267	Actin, c ( Actinalpha cardiac muscle 1 | Actinalpha skeletal muscle | Actinaortic smooth muscle | Actingamma-enteric smooth muscle | ytoplasmic 1 | ytoplasmic 2 )	T	325	EITALAPS(0.372)T(0.628)MK	24.0008	23.463	17.4629	16.6877	41.3488	40.1051	A8K3K1;B4DW52;P60709;Q1KLZ0;Q53G76;Q53G99;Q53GK6;B4E335;Q8WVW5;Q6PJ43;B7ZAP6;B3KWQ3;Q96FU6;Q96DE1;A4UCT3;A5GZ75;F1BXA6;A0A2R8YFE2;Q9UE89;P63261;B4E3A4;B4DVQ0;P68133;P68032;D2JYH4;P62736;B7Z6P1;P63267;B3KUD3;Q7Z7J6;A6NL76;B4DUI8;P63267-2;B3KPP5;Q13707	326;296;324;324;324;324;324;300;312;212;243;202;114;108;118;115;92;28;63;324;305;282;326;326;326;326;292;325;291;203;203;281;282;135;326	2605;3366;5324;5396;5402;5640	16811	EITALAPSTMK
15436	ACTB;ACTG1;ACTA1;ACTC1;ACTA2;ACTG2	P60709	Actin, c ( Actinalpha cardiac muscle 1 | Actinalpha skeletal muscle | Actinaortic smooth muscle | Actingamma-enteric smooth muscle | ytoplasmic 1 | ytoplasmic 2 )	Y	53	DS(0.002)Y(0.998)VGDEAQSK	0	0	6.63198	5.96103	3.58078	3.26247	A1E282;A8K3K1;C9JFL5;F6UVQ4;F6QUT6;B7Z6I1;F8WB63;B8ZZJ2;K7EM38;J3KT65;P60709;Q1KLZ0;Q53G76;Q53G99;Q53GK6;B4E335;Q8WVW5;A0A2R8Y793;A0A2R8YGF8;E7EVS6;G5E9R0;C9JZR7;C9JUM1;C9JTX5;P63261;B4E3A4;B4DVQ0;I3L3I0;I3L1U9;I3L4N8;I3L3R2;P68133;P68032;D2JYH4;P62736;B7Z6P1;P63267;B3KUD3;B3KW67;Q7Z7J6;A6NL76;B4DUI8	43;55;54;55;55;55;54;54;53;53;53;53;53;53;53;53;41;53;53;53;53;53;53;53;53;53;53;53;53;44;53;55;55;55;55;55;54;55;54;55;55;10	2387;2605;4219;5324;5396;5402	12906;30487	DSYVGDEAQSK;HQGVMVGMGQKDSYVGDEAQSK
5160	ACTB;POTEF;ACTG1	P60709	Actin ( cytoplasmic 1 | cytoplasmic 2 | POTE ankyrin domain family member F )	S	365	QEYDES(1)GPSIVHRK	78.8149	83.9292	234.656	255.982			B4DW52;P0CG38;P0CG39;L0R5C4;P60709;Q1KLZ0;Q53G76;Q53G99;Q53GK6;B4E335;Q8WVW5;Q6PJ43;B7ZAP6;B3KWQ3;V9HVZ7;Q96FU6;A5A3E0;Q96DE1;A0A2R8YFE2;P63261;B4E3A4;B4DVQ0;Q6S8J3;Q9BYX7	337;1065;1028;436;365;365;365;365;365;341;353;253;284;243;213;155;1065;149;69;365;346;323;1065;365	3366;4781;5324;5396;6236;7083	53340;53341	QEYDESGPSIVHR;QEYDESGPSIVHRK
5161	ACTB;POTEF;ACTG1	P60709	Actin ( cytoplasmic 1 | cytoplasmic 2 | POTE ankyrin domain family member F )	S	368	QEYDESGPS(1)IVHRK	175.761	160.81	842.321	1024.72			B4DW52;P0CG38;P0CG39;L0R5C4;P60709;Q1KLZ0;Q53G76;Q53G99;Q53GK6;B4E335;Q8WVW5;Q6PJ43;B7ZAP6;B3KWQ3;V9HVZ7;Q96FU6;A5A3E0;Q96DE1;A0A2R8YFE2;P63261;B4E3A4;B4DVQ0;Q6S8J3;Q9BYX7	340;1068;1031;439;368;368;368;368;368;344;356;256;287;246;216;158;1068;152;72;368;349;326;1068;368	3366;4781;5324;5396;6236;7083	53340;53341	QEYDESGPSIVHR;QEYDESGPSIVHRK
4136	ACTB;POTEF;ACTG1;ACTA1;ACTC1;ACTA2;ACTG2;ACTBL2	P63267	Acti ( Beta-actin-like protein 2 | nalpha cardiac muscle 1 | nalpha skeletal muscle | naortic smooth muscle | ncytoplasmic 1 | ncytoplasmic 2 | ngamma-enteric smooth muscle | POTE ankyrin domain family member F )	S	240	S(1)YELPDGQVITIGNER	132.852	144.02	280.28	290.851	135.754	139.041	A8K3K1;A0A173GMX0;B4DW52;K4EQ44;K4EP00;K4ENJ5;P60709;Q1KLZ0;Q53G76;Q53G99;Q53GK6;B4E335;Q8WVW5;A0A2R8Y793;Q6PJ43;B7ZAP6;B3KWQ3;V9HVZ7;Q96FU6;A5A3E0;Q96DE1;A4UCT3;A5GZ75;A0A2R8YEA7;F1BXA6;G8FSY7;P63261;B4E3A4;B4DVQ0;P68133;P68032;D2JYH4;P62736;B7Z6P1;P63267;B3KUD3;B3KW67;B4DUI8;P63267-2;B3KPP5;Q13707;Q562R1;Q6S8J3;Q9BYX7	241;35;211;80;80;80;239;239;239;239;239;215;227;223;127;158;117;87;29;939;23;33;30;117;7;126;239;220;197;241;241;241;241;207;240;206;240;196;197;50;241;240;939;239	2605;3366;4206;5324;5396;5402;5640;5934;6236;7083	66649	SYELPDGQVITIGNER
7091	ACTL6A	O96019	Actin-like protein 6A	S	233	EGS(1)PANWK	3.55201	3.10572	1.53173	1.68415	3.6807	3.86082	O96019;Q53FS0;O96019-2;Q6FI97;D3DNS0	233;233;191;233;30	4649	14430;16173	EAVREGSPANWK;EGSPANWK
11640	ACTR10	Q9NZ32	Actin-related protein 10	S	414	RAFS(0.997)T(0.003)EK	24.6658	58.5419	21.096	49.1221	26.0774	60.9785	Q9NZ32;Q53HF6;Q53H79;B2RDG9;Q86SY7;H0YJD9	414;414;414;414;216;146	7426	56581	RAFSTEK
13840	ACTR2	P61160	Actin-related protein 2	T	117	ILLTEPPMNPT(1)K	0.0793455	0.054908	0	0	0	0	F5H6T1;Q8IY98;B4DWQ5;P61160;P61160-2;B4DHK9	62;62;62;117;122;65	3894;5335	33165	ILLTEPPMNPTK
12770	ACTR3	P61158	Actin-related protein 3	T	119	AEPEDHY(0.001)FLLT(0.198)EPPLNT(0.801)PENR	0.0639337	0.0695067	0	0	0	0	P61158;A0A024RAI1;B4DXW1;Q59FV6;B4DT29;F8WDR7	119;119;68;70;57;68	930	1848	AEPEDHYFLLTEPPLNTPENR
4611	ADAM17	P78536	Disintegrin and metalloproteinase domain-containing protein 17	S	785	DPFPNS(0.972)S(0.014)T(0.014)AAK	0.934601	0.963848	4.3214	5.24407	8.52296	9.93628	B2RNB2;P78536;Q53RS1	785;785;504	3012	12016	DPFPNSSTAAK
4612	ADAM17	P78536	Disintegrin and metalloproteinase domain-containing protein 17	S	819	QNRVDS(0.995)KET(0.005)EC	4.90052	4.92549	11.4812	10.0723	15.1149	18.368	B2RNB2;P78536;Q53RS1	819;819;538	3012	54963	QNRVDSKETEC
4613	ADAM17	P78536	Disintegrin and metalloproteinase domain-containing protein 17	S	791	S(1)FEDLTDHPVTR	8.50287	8.92813	8.53671	9.45208	11.1077	11.9781	B2RNB2;P78536;Q53RS1	791;791;510	3012	61292;61293	SFEDLTDHPVTR;SFEDLTDHPVTRSEK
13534	ADAM17	P78536	Disintegrin and metalloproteinase domain-containing protein 17	T	735	PFPAPQT(1)PGR	35.1751	46.7943	36.5244	51.0868	61.9051	90.3362	B2RNB2;P78536;Q53RS1	735;735;454	3012	51422	PFPAPQTPGR
13535	ADAM17	P78536	Disintegrin and metalloproteinase domain-containing protein 17	T	801	SFEDLT(0.098)DHPVT(0.51)RS(0.391)EK	1.71096	1.45501	0	0	0	0	B2RNB2;P78536;Q53RS1	801;801;520	3012	61292;61293	SFEDLTDHPVTR;SFEDLTDHPVTRSEK
8435	ADAM9	Q13443	Disintegrin and metalloproteinase domain-containing protein 9	S	758	HVS(1)PVT(1)PPREVPIYANR	29.9181	30.8812	67.938	62.2745	119.254	113.425	Q13443;B4DDM8	758;143	5615	30966;30967	HVSPVTPPR;HVSPVTPPREVPIYANR
14465	ADAM9	Q13443	Disintegrin and metalloproteinase domain-containing protein 9	T	761	HVS(1)PVT(1)PPREVPIYANR	3.3309	4.57166	6.48362	4.53101	30.9482	27.1048	Q13443;B4DDM8	761;146	5615	30966;30967	HVSPVTPPR;HVSPVTPPREVPIYANR
8845	ADAP2	Q9NPF8	Arf-GAP with dual PH domain-containing protein 2	S	379	LTASTES(0.006)GRS(0.892)S(0.102)R	64.5287	81.3431	73.0265	68.7804			Q53HQ4;Q2V6Q1;Q9NPF8-2;Q9NPF8	379;385;378;379	5829	43974	LTASTESGRSSR
4	ADAR	P55265	Double-stranded RNA-specific adenosine deaminase	S	823	T(0.004)MLLLS(0.551)RS(0.445)PEAQPK	9.97006	10.824					A0A024DAK3;P55265;P55265-4;P55265-5;Q59EC0;B7Z8Y3	823;823;866;528;841;823	10;5295;5948	69485	TMLLLSRSPEAQPK
12464	ADAR	P55265	Double-stranded RNA-specific adenosine deaminase	T	601	T(0.001)AES(0.023)QT(0.974)PT(0.002)PSATSFFSGK	115.379	158.724					A0A024DAK3;P55265;P55265-4;P55265-5;A0A3B3IRQ9;H0YCK3;P55265-3;P55265-2;D3DV75;A0A3B3ISX1;A0A3B3ITG9;Q59EC0;B7Z8Y3	601;601;644;306;578;596;601;601;306;520;306;619;601	10;5295;5948	66890	TAESQTPTPSATSFFSGK
12465	ADAR	P55265	Double-stranded RNA-specific adenosine deaminase	T	603	TAES(0.002)QT(0.06)PT(0.938)PSATSFFSGK	75.223	97.1986					A0A024DAK3;P55265;P55265-4;P55265-5;A0A3B3IRQ9;H0YCK3;P55265-3;P55265-2;D3DV75;A0A3B3ISX1;A0A3B3ITG9;Q59EC0;B7Z8Y3	603;603;646;308;580;598;603;603;308;522;308;621;603	10;5295;5948	66890	TAESQTPTPSATSFFSGK
7813	ADCY7	P51828	Adenylate cyclase type 7	S	269	CMPDNNFHS(1)LYVK	37.8682	36.7744	47.4208	45.374	22.5012	23.3275	P51828;F5H4D1;H3BQ93;B3KSJ0;Q86YI0;F5H699	269;269;269;269;269;269	5245	8364	CMPDNNFHSLYVK
5779	ADD1	P35611	Alpha-adducin	S	12	AAVVT(0.076)S(0.924)PPPTTAPHK	25.3108	27.84	60.1906	57.95	92.1234	84.2755	P35611-3;P35611;P35611-6;P35611-2;E7ENY0;E7EV99;P35611-4;P35611-5;A0A0A0MSR2;Q96D30;D6RF25;D6RAH3;D6RJE2	12;12;12;12;12;12;12;12;12;12;12;12;12	3771	931	AAVVTSPPPTTAPHK
5780	ADD1	P35611	Alpha-adducin	S	465	GDEASEEGQNGS(0.41)S(0.59)PK	0	0	0	0	5.6508	5.21241	P35611-3;P35611;P35611-6;P35611-2;E7ENY0;E7EV99;P35611-4;Q4TT76;P35611-5;H0Y9H2;B4DPW4	465;465;465;465;465;465;465;295;465;171;215	3771	24182	GDEASEEGQNGSSPK
5782	ADD1	P35611	Alpha-adducin	S	431	KYSDVEVPAS(0.001)VT(0.002)GY(0.002)S(0.002)FAS(0.002)DGDS(0.015)GT(0.051)CS(0.78)PLRHS(0.145)FQK	0	0	0	0	3.32391	2.30748	P35611-3;P35611;P35611-6;P35611-2;E7ENY0;E7EV99;P35611-4;Q4TT76;P35611-5;H0Y9H2;B4DPW4	431;431;431;431;431;431;431;261;431;137;181	3771	37280;79962	KYSDVEVPASVTGYSFASDGDSGTCSPLRHSFQK;YSDVEVPASVTGYSFASDGDSGTCSPLRHSFQK
5783	ADD1	P35611	Alpha-adducin	S	436	YSDVEVPASVTGYSFASDGDSGTCS(0.001)PLRHS(0.999)FQK	3.27408	4.27423	17.608	15.9817	3.41246	2.59973	P35611-3;P35611;P35611-6;P35611-2;E7ENY0;E7EV99;P35611-4;Q4TT76;P35611-5;H0Y9H2;B4DPW4	436;436;436;436;436;436;436;266;436;142;186	3771	37280;79962	KYSDVEVPASVTGYSFASDGDSGTCSPLRHSFQK;YSDVEVPASVTGYSFASDGDSGTCSPLRHSFQK
5784	ADD1	P35611	Alpha-adducin	S	586	QKGS(1)EENLDEAR	3.29606	3.49743	38.9738	35.8341	67.3309	61.948	P35611-3;P35611;P35611-6;P35611-2;E7ENY0;E7EV99;P35611-4;H0Y9H2;Q16155;H0YG19	617;586;617;586;617;586;617;323;87;32	3771	54124	QKGSEENLDEAR
5785	ADD1	P35611	Alpha-adducin	S	358	SPGS(1)PVGEGTGSPPK	10.9545	18.4322	28.1533	32.3121	80.3398	80.9434	P35611-3;P35611;P35611-6;P35611-2;E7ENY0;E7EV99;P35611-4;Q4TT76;P35611-5;H0Y9H2;A0A0A0MSR2;Q96D30;B4DPW4	358;358;358;358;358;358;358;188;358;64;358;358;108	3771	64064	SPGSPVGEGTGSPPK
13797	ADD1	P35611	Alpha-adducin	T	11	AAVVT(0.521)S(0.457)PPPT(0.01)T(0.013)APHK	0	0	20.1737	19.0386	80.3711	70.5894	P35611-3;P35611;P35611-6;P35611-2;E7ENY0;E7EV99;P35611-4;P35611-5;A0A0A0MSR2;Q96D30;D6RF25;D6RAH3;D6RJE2	11;11;11;11;11;11;11;11;11;11;11;11;11	3771	931	AAVVTSPPPTTAPHK
9246	ADD3	Q9UEY8	Gamma-adducin	S	677	IEEVLSPEGS(0.981)PS(0.019)K	2.70449	2.42745	0	0	54.8099	59.5308	Q5VU08;Q9UEY8;Q59EK1;Q9UEY8-2;Q53FL4	677;677;678;645;638	6079	31813;31814	IEEVLSPEGSPSK;IEEVLSPEGSPSKSPSK
9247	ADD3	Q9UEY8	Gamma-adducin	S	679	IEEVLSPEGS(0.014)PS(0.932)KS(0.03)PS(0.024)K	41.5752	43.8846	55.309	56.4029	110.319	115.641	Q5VU08;Q9UEY8;Q59EK1;Q9UEY8-2;Q53FL4	679;679;680;647;640	6079	31813;31814	IEEVLSPEGSPSK;IEEVLSPEGSPSKSPSK
9248	ADD3	Q9UEY8	Gamma-adducin	S	681	IEEVLSPEGS(0.004)PS(0.077)KS(0.913)PS(0.007)K	73.4764	72.8368	37.6561	37.5128	56.9749	57.5306	Q5VU08;Q9UEY8;Q59EK1;Q9UEY8-2;Q53FL4	681;681;682;649;642	6079	31814	IEEVLSPEGSPSKSPSK
3766	ADGRE2	Q9UHX3	Adhesion G protein-coupled receptor E2	S	810	TESEMHTLS(0.125)S(0.751)S(0.125)AK	3.25355	5.16095	12.628	16.0388	30.6097	41.358	A8K6W1;A0JNV7;Q9UHX3-4;Q9UHX3-3;Q9UHX3;Q53GP0;M0R0K5;Q9UHX3-6;Q9UHX3-2;Q9UHX3-5;Q9H7M4;Q9H7Q2	810;810;717;761;810;799;799;752;799;668;156;294	2370	67775	TESEMHTLSSSAK
3199	ADNP	Q9H2P0	Activity-dependent neuroprotector homeobox protein	S	921	VIPEDAS(0.869)ES(0.131)EEK	4.02386	4.69503	0	0	0	0	A0A2R8Y6X0;Q6DHZ8;B2RBM8;Q9H2P0	693;921;921;921	2073	73940	VIPEDASESEEK
8761	ADRM1	Q16186	Proteasomal ubiquitin receptor ADRM1	S	220	SQSAAVT(0.018)PS(0.129)S(0.688)T(0.129)T(0.025)S(0.008)S(0.002)T(0.001)R	0.531119	0.53446	0	0	0	0	Q16186;Q68E00;A0A087WX59	220;197;181	5787	64656	SQSAAVTPSSTTSSTR
14534	ADRM1	Q16186	Proteasomal ubiquitin receptor ADRM1	T	217	SQS(0.001)AAVT(0.974)PS(0.015)S(0.006)T(0.002)T(0.001)SSTR	1.66968	1.69361	0	0	2.49957	2.49573	Q16186;Q68E00;A0A087WX59	217;194;178	5787	64656	SQSAAVTPSSTTSSTR
2884	ADSL	P30566	Adenylosuccinate lyase	S	9	AAGGDHGS(0.999)PDS(0.001)YR	0.10331	0.142259	0.103722	0.128011	0.552647	0.509323	P30566;X5D8S6;A0A1B0GTJ7;A0A1B0GWJ0;A0A0A6YY92;B4DP46;Q71UA4;P30566-2;A0A1B0GWF8;X5DP48;A0A1B0GTG9;X5D2Z4;A0A096LNY5;A0A096LNY4;A0A096LP72;B4DEP1;A0A1W2PRX2;X5D7V4;X5D7W4	9;9;9;9;9;9;9;9;9;9;9;9;9;9;9;9;9;9;9	1892	347	AAGGDHGSPDSYR
5340	AFAP1L2	Q8N4X5	Actin filament-associated protein 1-like 2	S	344	S(0.967)T(0.03)S(0.003)LEPVER	48.4963	43.2391					B7Z2Q0;Q8N4X5-2;Q8N4X5;Q8N4X5-4	398;344;344;372	3458	36021;65995	KKSTSLEPVER;STSLEPVER
9603	AFTPH	Q6ULP2	Aftiphilin	S	518	KS(0.009)S(0.674)GT(0.316)GT(0.001)EPVAK	10.3497	11.4311	16.6956	22.6729	0	0	Q6ULP2-8;Q6ULP2-6;Q6ULP2;Q6ULP2-9;Q53GW0;Q6ULP2-7;Q3LIF3;B8ZZI9;A0A0U1RR74	518;518;518;518;518;518;445;173;51	6239	36929	KSSGTGTEPVAK
9604	AFTPH	Q6ULP2	Aftiphilin	S	382	TSDDEVGS(1)PK	66.2456	65.4897	182.129	250.622	75.2478	84.3797	Q6ULP2-8;Q6ULP2-6;Q6ULP2;Q6ULP2-9;Q53GW0;Q6ULP2-7;Q3LIF3;B8ZZI9	382;382;382;382;382;382;309;37	6239	70400;70401;70402	TSDDEVGSPK;TSDDEVGSPKEESR;TSDDEVGSPKEESRK
9605	AFTPH	Q6ULP2	Aftiphilin	S	387	TSDDEVGS(0.303)PKEES(0.697)R	0	0	0	0	34.4383	40.032	Q6ULP2-8;Q6ULP2-6;Q6ULP2;Q6ULP2-9;Q53GW0;Q6ULP2-7;Q3LIF3;B8ZZI9	387;387;387;387;387;387;314;42	6239	70401;70402	TSDDEVGSPKEESR;TSDDEVGSPKEESRK
14729	AFTPH	Q6ULP2	Aftiphilin	T	617	TDENIDT(0.002)PGT(0.998)PK	1.97815	2.29167	7.51238	11.2339	17.4992	20.9688	Q6ULP2-8;Q6ULP2-6;Q6ULP2;Q6ULP2-9;Q53GW0;Q6ULP2-7;Q3LIF3;B8ZZI9;A0A0U1RR74	617;617;617;617;617;617;544;272;150	6239	67357	TDENIDTPGTPK
1424	AGAP2	Q99490	Arf-GAP with GTPase, ANK repeat and PH domain-containing protein 2	S	638	AEAAAVAGLST(0.002)PGS(0.998)LHR	25.751	32.0324	31.1019	19.6557	107.295	111.292	A0A024RB55;B3KVD5;J3KNM6;F8VVT9;Q99490-2;Q99490	302;295;502;638;302;638	978	1454	AEAAAVAGLSTPGSLHR
1425	AGAP2	Q99490	Arf-GAP with GTPase, ANK repeat and PH domain-containing protein 2	S	927	LRT(0.054)DS(0.942)QS(0.004)EAVAIQAIR	21.0882	24.9306	13.5598	7.89603	0	0	A0A024RB55;B3KVD5;J3KNM6;F8VVT9;Q99490-2;Q99490	571;583;771;927;571;927	978	43301	LRTDSQSEAVAIQAIR
12786	AGAP2	Q99490	Arf-GAP with GTPase, ANK repeat and PH domain-containing protein 2	T	925	LRT(0.883)DS(0.117)QS(0.001)EAVAIQAIR	0	0	0	0	33.8381	33.6955	A0A024RB55;B3KVD5;J3KNM6;F8VVT9;Q99490-2;Q99490	569;581;769;925;569;925	978	43301	LRTDSQSEAVAIQAIR
12787	AGAP2	Q99490	Arf-GAP with GTPase, ANK repeat and PH domain-containing protein 2	T	647	T(0.992)S(0.008)LFANR	20.7728	50.1978	22.9691	19.0998	33.2797	40.4441	A0A024RB55;B3KVD5;J3KNM6;F8VVT9;Q99490-2;Q99490;H0YHB1	311;304;511;647;311;647;3	978	70530	TSLFANR
2024	AGAP3	Q96P47	Arf-GAP with GTPase, ANK repeat and PH domain-containing protein 3	S	443	ATPATAPGT(0.006)S(0.994)PR	38.4878	37.8182	25.3249	19.8596	20.6391	17.5887	Q96P47-4;Q96P47-2;Q96P47;A0A090N7Y0;D3DX07;Q96P47-5;Q8N8Q2;Q86XV5;H0Y873;Q6ZNF7	479;444;443;443;251;251;35;28;29;414	1354;6267	6572	ATPATAPGTSPR
2026	AGAP3	Q96P47	Arf-GAP with GTPase, ANK repeat and PH domain-containing protein 3	S	323	IETIAAS(0.086)S(0.623)T(0.291)PTPIR	1.78315	0.892636	0	0	0	0	Q96P47-4;Q96P47-2;Q96P47;A0A090N7Y0;D3DX07;Q96P47-5;Q86ST5;E7ESL9;Q96P47-3;Q96P47-6;H7C5G0;H7C4U6	359;324;323;323;131;131;539;539;323;359;132;124	1354	31966;31967	IETIAASSTPTPIR;IETIAASSTPTPIRK
2027	AGAP3	Q96P47	Arf-GAP with GTPase, ANK repeat and PH domain-containing protein 3	S	538	LDPPPS(1)PHSNR	84.319	105.244	86.4327	75.9569	95.1977	93.5109	Q96P47-4;Q96P47-2;Q96P47;A0A090N7Y0;D3DX07;Q8N8Q2;Q86XV5;H0Y873;Q96T14;Q9H3X2	574;539;538;538;346;130;66;67;23;19	1354	38392;38393	LDPPPSPHSNR;LDPPPSPHSNRK
12918	AGAP3	Q96P47	Arf-GAP with GTPase, ANK repeat and PH domain-containing protein 3	T	442	ATPAT(0.003)APGT(0.888)S(0.109)PR	1.27892	2.41546	16.399	15.0256	2.29441	1.79611	Q96P47-4;Q96P47-2;Q96P47;A0A090N7Y0;D3DX07;Q96P47-5;Q8N8Q2;Q86XV5;H0Y873;Q6ZNF7	478;443;442;442;250;250;34;27;28;413	1354;6267	6572	ATPATAPGTSPR
12919	AGAP3	Q96P47	Arf-GAP with GTPase, ANK repeat and PH domain-containing protein 3	T	324	IETIAAS(0.003)S(0.022)T(0.972)PT(0.004)PIRK	29.4868	23.6921	38.6221	19.8062	70.9384	45.204	Q96P47-4;Q96P47-2;Q96P47;A0A090N7Y0;D3DX07;Q96P47-5;Q86ST5;E7ESL9;Q96P47-3;Q96P47-6;H7C5G0;H7C4U6	360;325;324;324;132;132;540;540;324;360;133;125	1354	31966;31967	IETIAASSTPTPIR;IETIAASSTPTPIRK
2423	AGFG1	P52594	Arf-GAP domain and FG repeat-containing protein 1	S	179	GTPS(0.985)QS(0.015)PVVGR	4.25152	5.7549	0.905361	1.1401	16.1259	17.8723	A0A0S2Z444;A0A0S2Z3Y3;A0A0S2Z3Z1;A0A0S2Z462;P52594-2;P52594-3;P52594;P52594-4;B8ZZY2;B4DHC5;A0A024R458;C9J2I0	179;179;179;179;179;179;179;179;179;110;110;101	1637	28359;63051	GTPSQSPVVGR;SLLGDSAPTLHLNKGTPSQSPVVGR
2424	AGFG1	P52594	Arf-GAP domain and FG repeat-containing protein 1	S	181	GTPSQS(1)PVVGR	62.3164	86.9806	93.9104	100.547	175.893	191.886	A0A0S2Z444;A0A0S2Z3Y3;A0A0S2Z3Z1;A0A0S2Z462;P52594-2;P52594-3;P52594;P52594-4;B8ZZY2;B4DHC5;A0A024R458;C9J2I0	181;181;181;181;181;181;181;181;181;112;112;103	1637	28359;63051	GTPSQSPVVGR;SLLGDSAPTLHLNKGTPSQSPVVGR
2425	AGFG1	P52594	Arf-GAP domain and FG repeat-containing protein 1	S	167	SLLGDS(0.747)APT(0.252)LHLNK	2.92137	3.3848	0	0	0	0	A0A0S2Z444;A0A0S2Z3Y3;A0A0S2Z3Z1;A0A0S2Z462;P52594-2;P52594-3;P52594;P52594-4;B8ZZY2;B4DHC5;A0A024R458;C9J2I0	167;167;167;167;167;167;167;167;167;98;98;89	1637	63050;63051	SLLGDSAPTLHLNK;SLLGDSAPTLHLNKGTPSQSPVVGR
2426	AGFG1	P52594	Arf-GAP domain and FG repeat-containing protein 1	S	293	S(0.036)S(0.036)S(0.854)ADFGT(0.048)FNT(0.011)S(0.011)QS(0.003)HQTASAVSK	0	0	2.38705	2.68276	6.64041	6.85567	A0A0S2Z444;A0A0S2Z3Y3;A0A0S2Z3Z1;A0A0S2Z462;P52594-2;P52594-3;P52594;P52594-4;B8ZZY2;B4DHC5;A0A024R458;C9J2I0	293;293;317;317;253;293;293;317;293;184;224;215	1637	65416	SSSADFGTFNTSQSHQTASAVSK
13026	AGFG1	P52594	Arf-GAP domain and FG repeat-containing protein 1	T	177	GT(1)PS(0.985)QS(0.015)PVVGR	7.40687	5.58979	8.1835	4.36655	27.4658	17.1751	A0A0S2Z444;A0A0S2Z3Y3;A0A0S2Z3Z1;A0A0S2Z462;P52594-2;P52594-3;P52594;P52594-4;B8ZZY2;B4DHC5;A0A024R458;C9J2I0	177;177;177;177;177;177;177;177;177;108;108;99	1637	28359;63051	GTPSQSPVVGR;SLLGDSAPTLHLNKGTPSQSPVVGR
15401	AGFG1	P52594	Arf-GAP domain and FG repeat-containing protein 1	Y	327	Y(1)AALANLDNIFSAGQGGDQGSGFGTTGK	0.846545	1.05674	0.180351	0.156058	0	0	A0A0S2Z444;A0A0S2Z3Y3;A0A0S2Z3Z1;A0A0S2Z462;P52594-2;P52594-3;P52594;P52594-4;B4DHC5;A0A024R458	327;327;351;351;287;327;327;351;218;258	1637	78173	YAALANLDNIFSAGQGGDQGSGFGTTGK
6442	AGPS	O00116	Alkyldihydroxyacetonephosphate synthase, peroxisomal	S	65	AAS(0.996)AAT(0.004)AAPTATPAAQESGTIPK	0.825758	0.732147	0.740072	0.707092	1.03627	0.978196	O00116;Q53SG6;B8ZZ81	65;65;65	4270	726;56520	AASAATAAPTATPAAQESGTIPK;RAASAATAAPTATPAAQESGTIPK
4810	AHCTF1	Q8WYP5	Protein ELYS	S	1944	EVS(0.685)PS(0.315)DVR	87.1438	127.85	36.9594	42.174	0	0	B3KTD2;B3KVE5;Q8WYP5;Q8WYP5-3;Q8WYP5-2;B3KRD0	805;1221;1944;1953;1979;492	3121	20478	EVSPSDVR
4811	AHCTF1	Q8WYP5	Protein ELYS	S	1533	LEAQDS(1)GEEAR	31.5228	26.1788	7.5263	8.36953	0	0	B3KTD2;B3KVE5;Q8WYP5;Q8WYP5-3;Q8WYP5-2;B3KRD0	394;810;1533;1542;1568;81	3121	38559	LEAQDSGEEAR
4812	AHCTF1	Q8WYP5	Protein ELYS	S	1222	STPLASPSPS(0.002)PGRS(0.998)PQR	135.14	128.491	82.1327	89.1472	174.544	176.815	B3KTD2;B3KVE5;Q8WYP5;Q8WYP5-3;Q8WYP5-2	83;499;1222;1231;1257	3121	65940	STPLASPSPSPGRSPQR
4813	AHCTF1	Q8WYP5	Protein ELYS	S	1283	TTSFFLNS(1)PEK	27.2787	26.4472	0	0	0	0	B3KTD2;B3KVE5;Q8WYP5;Q8WYP5-3;Q8WYP5-2	144;560;1283;1292;1318	3121	70986	TTSFFLNSPEK
8179	AHNAK	Q09666	Neuroblast differentiation-associated protein AHNAK	S	4993	ADIKS(0.851)PS(0.146)LDVT(0.003)VPEAELNLETPEISVGGK	0.0243436	0.0348616	0	0	0.0641536	0.0786693	Q09666;Q6ZQN2	4993;1000	5533	1259	ADIKSPSLDVTVPEAELNLETPEISVGGK
8181	AHNAK	Q09666	Neuroblast differentiation-associated protein AHNAK	S	5110	FKAEAPLPS(1)PK	0.474712	0.595386	0.672154	0.679686	1.31752	1.3598	Q09666;Q6ZQN2	5110;1117	5533	1497;1498;21982	AEAPLPSPK;AEAPLPSPKLEGELQAPDLELSLPAIHVEGLDIK;FKAEAPLPSPK
8182	AHNAK	Q09666	Neuroblast differentiation-associated protein AHNAK	S	5125	LEGELQAPDLELS(1)LPAIHVEGLDIK	0.00379	0.00395	0.00265	0.00282	0	0	Q09666;Q6ZQN2	5125;1132	5533	1498;38742	AEAPLPSPKLEGELQAPDLELSLPAIHVEGLDIK;LEGELQAPDLELSLPAIHVEGLDIK
8183	AHNAK	Q09666	Neuroblast differentiation-associated protein AHNAK	S	332	AGLRVS(1)APEVSVGHK	0.00465	0.00527	0.0166386	0.0116616	0.00819	0.0083	Q09666;B4DTV0	332;332	5533	2606	AGLRVSAPEVSVGHK
8185	AHNAK	Q09666	Neuroblast differentiation-associated protein AHNAK	S	5752	ASLGS(1)LEGEAEAEASSPK	0.820156	0.789155	1.01547	0.982629	1.07097	1.0424	Q09666	5752	5533	5959;65177	ASLGSLEGEAEAEASSPK;SSKASLGSLEGEAEAEASSPK
8186	AHNAK	Q09666	Neuroblast differentiation-associated protein AHNAK	S	5762	ASLGSLEGEAEAEAS(0.973)S(0.027)PK	0.0995109	0.1002	0.278165	0.264271	0.231263	0.217446	Q09666	5762	5533	5959;65177	ASLGSLEGEAEAEASSPK;SSKASLGSLEGEAEAEASSPK
8187	AHNAK	Q09666	Neuroblast differentiation-associated protein AHNAK	S	5763	ASLGSLEGEAEAEAS(0.029)S(0.971)PK	0.82951	0.788655	1.12776	1.06384	0.879123	0.847129	Q09666	5763	5533	5959;65177	ASLGSLEGEAEAEASSPK;SSKASLGSLEGEAEAEASSPK
8188	AHNAK	Q09666	Neuroblast differentiation-associated protein AHNAK	S	41	DDGVFVQEVTQNS(1)PAAR	0.084835	0.090608	0.0547607	0.0595824	0.0729016	0.0782348	Q09666;B4DTV0;E9PKR9;E9PLK4;E9PJZ0;E9PJC6;Q96EC4;Q9BVU3;Q09666-2;E9PQE3	41;41;41;41;41;41;41;42;41;41	5533	9466	DDGVFVQEVTQNSPAAR
8189	AHNAK	Q09666	Neuroblast differentiation-associated protein AHNAK	S	176	DIDIS(0.874)S(0.126)PEFK	0.492484	0.475529	0.119502	0.11576	0.123849	0.121452	Q09666;B4DTV0	176;176	5533	10559	DIDISSPEFK
8190	AHNAK	Q09666	Neuroblast differentiation-associated protein AHNAK	S	177	DIDIS(0.056)S(0.944)PEFK	0.652966	0.608612	0.386499	0.354937	0.453792	0.419583	Q09666;B4DTV0	177;177	5533	10559	DIDISSPEFK
8194	AHNAK	Q09666	Neuroblast differentiation-associated protein AHNAK	S	115	EVFSSCSSEVVLS(1)GDDEEYQR	0.0698278	0.0719915	0.0782951	0.0781474	0.0202285	0.0202361	Q09666;B4DTV0;E9PKR9;E9PLK4	115;115;115;115	5533	20228	EVFSSCSSEVVLSGDDEEYQR
8195	AHNAK	Q09666	Neuroblast differentiation-associated protein AHNAK	S	5620	FAGGLHFS(1)GPK	0.0224247	0.0220479	0.0175753	0.0183651	0.028514	0.0285174	Q09666;Q6ZQN2	5620;1627	5533	20913	FAGGLHFSGPK
8196	AHNAK	Q09666	Neuroblast differentiation-associated protein AHNAK	S	5830	FGTFGGLGS(1)K	0.0140505	0.0189322	0.401994	0.381144	0.181197	0.182179	Q09666	5830	5533	21703	FGTFGGLGSK
8197	AHNAK	Q09666	Neuroblast differentiation-associated protein AHNAK	S	93	GDRS(1)PEPGQTWTR	1.01368	1.12276	1.32285	1.49625	1.42951	1.6055	Q09666;B4DTV0;E9PKR9;E9PLK4;E9PJZ0;E9PJC6;Q96EC4;Q9BVU3;Q09666-2	93;93;93;93;93;93;93;94;93	5533	24352;35666	GDRSPEPGQTWTR;KGDRSPEPGQTWTR
8198	AHNAK	Q09666	Neuroblast differentiation-associated protein AHNAK	S	5731	GGVTGS(1)PEASISGSK	1.05062	1.02811	1.13651	1.09519	1.51436	1.51963	Q09666	5731	5533	25511	GGVTGSPEASISGSK
8199	AHNAK	Q09666	Neuroblast differentiation-associated protein AHNAK	S	5735	GGVTGS(0.004)PEAS(0.932)IS(0.056)GS(0.008)K	0.00365	0.00238	0.0819526	0.0602073	0.0224628	0.0201149	Q09666	5735	5533	25511	GGVTGSPEASISGSK
8200	AHNAK	Q09666	Neuroblast differentiation-associated protein AHNAK	S	5737	GGVTGSPEAS(0.07)IS(0.896)GS(0.034)K	0.244892	0.188501	0.0886755	0.0623307	0.279584	0.205587	Q09666	5737	5533	25511	GGVTGSPEASISGSK
8201	AHNAK	Q09666	Neuroblast differentiation-associated protein AHNAK	S	5739	GGVTGSPEASIS(0.007)GS(0.993)K	0.0129717	0.0115319	0.138824	0.102553	0.114975	0.0794152	Q09666	5739	5533	25511	GGVTGSPEASISGSK
8202	AHNAK	Q09666	Neuroblast differentiation-associated protein AHNAK	S	5841	GHYEVTGS(1)DDETGK	1.90882	1.82927	2.09661	1.94621	2.13486	2.02566	Q09666	5841	5533	25685	GHYEVTGSDDETGK
8203	AHNAK	Q09666	Neuroblast differentiation-associated protein AHNAK	S	5552	GPAFNMAS(1)PESDFGINLK	0.0847161	0.213986	0.047126	0.106054	0.0456437	0.113646	Q09666;Q6ZQN2	5552;1559	5533	26961	GPAFNMASPESDFGINLK
8204	AHNAK	Q09666	Neuroblast differentiation-associated protein AHNAK	S	5555	GPAFNMAS(0.438)PES(0.562)DFGINLK	0.00722	0.0176418	0.00496	0.00934	0	0	Q09666;Q6ZQN2	5555;1562	5533	26961	GPAFNMASPESDFGINLK
8205	AHNAK	Q09666	Neuroblast differentiation-associated protein AHNAK	S	5603	GPQVS(0.586)S(0.414)ALNLDTSK	0	0	0.0148589	0.0143013	0	0	Q09666;Q6ZQN2	5603;1610	5533	27237	GPQVSSALNLDTSK
8206	AHNAK	Q09666	Neuroblast differentiation-associated protein AHNAK	S	5604	GPQVS(0.258)S(0.742)ALNLDTSK	0.0136403	0.016171	0	0	0	0	Q09666;Q6ZQN2	5604;1611	5533	27237	GPQVSSALNLDTSK
8207	AHNAK	Q09666	Neuroblast differentiation-associated protein AHNAK	S	5448	IS(1)APNVDFNLEGPK	0.627404	0.516657	0.527069	0.406763	0.656948	0.515841	Q09666;Q6ZQN2	5448;1455	5533	27239;34171	GPRISAPNVDFNLEGPK;ISAPNVDFNLEGPK
8208	AHNAK	Q09666	Neuroblast differentiation-associated protein AHNAK	S	5780	HRS(1)NSFSDER	0.165065	0.169878	0.142763	0.165573	0.0827684	0.0896601	Q09666	5780	5533	30579;30580;63823;63824	HRSNSFSDER;HRSNSFSDEREFSGPSTPTGTLEFEGGEVSLEGGK;SNSFSDER;SNSFSDEREFSGPSTPTGTLEFEGGEVSLEGGK
8209	AHNAK	Q09666	Neuroblast differentiation-associated protein AHNAK	S	5782	S(0.001)NS(0.997)FS(0.002)DER	0.0910272	0.165802	0.621711	0.708027	0.53814	0.616592	Q09666	5782	5533	30579;30580;63823;63824	HRSNSFSDER;HRSNSFSDEREFSGPSTPTGTLEFEGGEVSLEGGK;SNSFSDER;SNSFSDEREFSGPSTPTGTLEFEGGEVSLEGGK
8210	AHNAK	Q09666	Neuroblast differentiation-associated protein AHNAK	S	5784	S(0.001)NS(0.216)FS(0.783)DER	0.132686	0.211328	0	0	0	0	Q09666	5784	5533	30579;30580;63823;63824	HRSNSFSDER;HRSNSFSDEREFSGPSTPTGTLEFEGGEVSLEGGK;SNSFSDER;SNSFSDEREFSGPSTPTGTLEFEGGEVSLEGGK
8211	AHNAK	Q09666	Neuroblast differentiation-associated protein AHNAK	S	5031	IHMS(1)GPK	0.139663	0.143298	0.123015	0.121324	0.122541	0.123042	Q09666;Q6ZQN2	5031;1038	5533	32515	IHMSGPK
8212	AHNAK	Q09666	Neuroblast differentiation-associated protein AHNAK	S	508	ISMQDVDLS(0.977)LGS(0.023)PK	0.0873632	0.0514918	0.0705094	0.0611934	0	0	Q09666;B4DTV0	508;508	5533	34356	ISMQDVDLSLGSPK
8213	AHNAK	Q09666	Neuroblast differentiation-associated protein AHNAK	S	511	ISMQDVDLS(0.001)LGS(0.999)PK	0.303727	0.217064	0.0983024	0.0611044	0.183399	0.132303	Q09666;B4DTV0	511;511	5533	34356	ISMQDVDLSLGSPK
8214	AHNAK	Q09666	Neuroblast differentiation-associated protein AHNAK	S	570	IS(0.999)MS(0.001)EVDLNVAAPK	0.146799	0.170587	0.0912966	0.0931425	0.108036	0.100052	Q09666;B4DTV0	570;570	5533	34357;68304	ISMSEVDLNVAAPK;TGTCRISMSEVDLNVAAPK
8215	AHNAK	Q09666	Neuroblast differentiation-associated protein AHNAK	S	572	IS(0.089)MS(0.911)EVDLNVAAPK	0.0108225	0.0164191	0	0	0	0	Q09666;B4DTV0	572;572	5533	34357;68304	ISMSEVDLNVAAPK;TGTCRISMSEVDLNVAAPK
8216	AHNAK	Q09666	Neuroblast differentiation-associated protein AHNAK	S	135	LKS(1)EDGVEGDLGETQSR	3.08671	3.18974	3.28066	3.26278	3.39638	3.50738	Q09666;B4DTV0	135;135	5533	40707;60835	LKSEDGVEGDLGETQSR;SEDGVEGDLGETQSR
8217	AHNAK	Q09666	Neuroblast differentiation-associated protein AHNAK	S	210	LPS(0.995)GS(0.005)GAASPTGSAVDIR	0.587009	0.701856	0.350084	0.454339	0.574388	0.743991	Q09666;B4DTV0	210;210	5533	42457;71265	LPSGSGAASPTGSAVDIR;TVIRLPSGSGAASPTGSAVDIR
8218	AHNAK	Q09666	Neuroblast differentiation-associated protein AHNAK	S	212	TVIRLPS(0.085)GS(0.9)GAAS(0.015)PTGSAVDIR	0.113894	0.122575	0.123073	0.16163	0.116867	0.157576	Q09666;B4DTV0	212;212	5533	42457;71265	LPSGSGAASPTGSAVDIR;TVIRLPSGSGAASPTGSAVDIR
8219	AHNAK	Q09666	Neuroblast differentiation-associated protein AHNAK	S	216	LPSGSGAAS(1)PTGSAVDIR	0.848684	0.774769	0.680642	0.687011	0.966604	0.905756	Q09666;B4DTV0	216;216	5533	42457;71265	LPSGSGAASPTGSAVDIR;TVIRLPSGSGAASPTGSAVDIR
8221	AHNAK	Q09666	Neuroblast differentiation-associated protein AHNAK	S	5851	LQGS(0.887)GVS(0.113)LASK	0	0	0.0360258	0.0405117	0.0565389	0.0517594	Q09666	5851	5533	42815;42816	LQGSGVSLASK;LQGSGVSLASKK
8222	AHNAK	Q09666	Neuroblast differentiation-associated protein AHNAK	S	5854	LQGS(0.009)GVS(0.99)LAS(0.001)K	0.0382044	0.0383204	0	0	0.0975913	0.0925485	Q09666	5854	5533	42815;42816	LQGSGVSLASK;LQGSGVSLASKK
8223	AHNAK	Q09666	Neuroblast differentiation-associated protein AHNAK	S	5857	LQGSGVS(0.002)LAS(0.998)KK	0.0369563	0.0518784	0.034189	0.0477489	0.0316867	0.0332165	Q09666	5857	5533	42815;42816	LQGSGVSLASK;LQGSGVSLASKK
8224	AHNAK	Q09666	Neuroblast differentiation-associated protein AHNAK	S	5261	MEGGGAEVHAQLPS(1)LEGDLRGPDVK	0.0105406	0.00974	0	0	0	0	Q09666;Q6ZQN2	5261;1268	5533	45870	MEGGGAEVHAQLPSLEGDLRGPDVK
8225	AHNAK	Q09666	Neuroblast differentiation-associated protein AHNAK	S	3411	MPFLS(0.001)IS(0.638)S(0.361)PK	0.0973182	0.155087	0.0142768	0.0208917	0.0606159	0.0749436	Q09666	3411	5533	46925	MPFLSISSPK
8226	AHNAK	Q09666	Neuroblast differentiation-associated protein AHNAK	S	3412	MPFLS(0.001)IS(0.059)S(0.94)PK	0.108596	0.183217	0.136634	0.16565	0.0639024	0.0821526	Q09666	3412	5533	46925	MPFLSISSPK
8227	AHNAK	Q09666	Neuroblast differentiation-associated protein AHNAK	S	4908	MPS(0.999)LEIS(0.001)APK	0.0310435	0.0285723	0.00373	0.0038	0.0137182	0.0136933	Q09666;Q6ZQN2	4908;915	5533	46960	MPSLEISAPK
8228	AHNAK	Q09666	Neuroblast differentiation-associated protein AHNAK	S	5099	MYFPDVEFDIKS(1)PK	0.19	0.194043	0.126199	0.132705	0.181242	0.20182	Q09666;Q6ZQN2	5099;1106	5533	47572	MYFPDVEFDIKSPK
8232	AHNAK	Q09666	Neuroblast differentiation-associated protein AHNAK	S	5332	VHAPGLNLS(1)GVGGK	0.0117215	0.0124089	0.0118874	0.0109446	0.0171991	0.0155125	Q09666;Q6ZQN2	5332;1339	5533	73597	VHAPGLNLSGVGGK
8233	AHNAK	Q09666	Neuroblast differentiation-associated protein AHNAK	S	5464	VKGS(1)LGATGEIK	0.0116011	0.01	0	0	0	0	Q09666;Q6ZQN2	5464;1471	5533	74097	VKGSLGATGEIK
8234	AHNAK	Q09666	Neuroblast differentiation-associated protein AHNAK	S	3426	VSMPDVELNLKS(1)PK	0.824766	1.23702	0.567192	0.872627	0.607282	1.00908	Q09666	3426	5533	76148	VSMPDVELNLKSPK
8235	AHNAK	Q09666	Neuroblast differentiation-associated protein AHNAK	S	5386	VS(0.952)VGAPDLS(0.047)LEASEGSIK	0.0115853	0.0126304	0	0	0	0	Q09666;Q6ZQN2	5386;1393	5533	76310;76311	VSVGAPDLSLEASEGSIK;VSVGAPDLSLEASEGSIKLPK
8237	AHNAK	Q09666	Neuroblast differentiation-associated protein AHNAK	S	5397	VSVGAPDLS(0.005)LEAS(0.9)EGS(0.095)IK	0.0266766	0.0335454	0	0	0.0624911	0.0611203	Q09666;Q6ZQN2	5397;1404	5533	76310;76311	VSVGAPDLSLEASEGSIK;VSVGAPDLSLEASEGSIKLPK
8238	AHNAK	Q09666	Neuroblast differentiation-associated protein AHNAK	S	5400	VSVGAPDLSLEAS(0.019)EGS(0.981)IKLPK	0.0304475	0.0417212	0	0	0	0	Q09666;Q6ZQN2	5400;1407	5533	76310;76311	VSVGAPDLSLEASEGSIK;VSVGAPDLSLEASEGSIKLPK
14396	AHNAK	Q09666	Neuroblast differentiation-associated protein AHNAK	T	5794	EFS(0.001)GPS(0.153)T(0.838)PT(0.007)GT(0.001)LEFEGGEVSLEGGK	0.0338015	0.0687534	0.00906	0.0124255	0	0	Q09666	5794	5533	15698;30580;63824	EFSGPSTPTGTLEFEGGEVSLEGGK;HRSNSFSDEREFSGPSTPTGTLEFEGGEVSLEGGK;SNSFSDEREFSGPSTPTGTLEFEGGEVSLEGGK
14397	AHNAK	Q09666	Neuroblast differentiation-associated protein AHNAK	T	5796	EFSGPS(0.029)T(0.138)PT(0.573)GT(0.259)LEFEGGEVSLEGGK	0	0	0	0	0.0399973	0.050868	Q09666	5796	5533	15698;30580;63824	EFSGPSTPTGTLEFEGGEVSLEGGK;HRSNSFSDEREFSGPSTPTGTLEFEGGEVSLEGGK;SNSFSDEREFSGPSTPTGTLEFEGGEVSLEGGK
14399	AHNAK	Q09666	Neuroblast differentiation-associated protein AHNAK	T	5824	FGT(1)FGGLGSK	0.429507	0.401376	0.20324	0.195578	0.0888817	0.10077	Q09666	5824	5533	21703	FGTFGGLGSK
14400	AHNAK	Q09666	Neuroblast differentiation-associated protein AHNAK	T	5839	GHYEVT(0.968)GS(0.031)DDET(0.001)GK	0	0	0.019204	0.0160911	0	0	Q09666	5839	5533	25685	GHYEVTGSDDETGK
14401	AHNAK	Q09666	Neuroblast differentiation-associated protein AHNAK	T	5845	GHYEVT(0.002)GS(0.181)DDET(0.817)GK	0	0	0	0	0.2702	0.254834	Q09666	5845	5533	25685	GHYEVTGSDDETGK
14402	AHNAK	Q09666	Neuroblast differentiation-associated protein AHNAK	T	146	LKS(0.025)EDGVEGDLGET(0.952)QS(0.022)R	0.0595975	0.0647292	0.0235945	0.0246464	0.0460929	0.0469782	Q09666;B4DTV0	146;146	5533	40707;60835	LKSEDGVEGDLGETQSR;SEDGVEGDLGETQSR
14403	AHNAK	Q09666	Neuroblast differentiation-associated protein AHNAK	T	218	LPSGSGAAS(0.332)PT(0.611)GS(0.056)AVDIR	0	0	0.0273048	0.0251285	0.0202462	0.0204337	Q09666;B4DTV0	218;218	5533	42457;71265	LPSGSGAASPTGSAVDIR;TVIRLPSGSGAASPTGSAVDIR
14404	AHNAK	Q09666	Neuroblast differentiation-associated protein AHNAK	T	158	RVT(1)AYTVDVTGR	0.0285714	0.0370268	0.0701327	0.0711	0.0778978	0.0664255	Q09666;B4DTV0	158;158	5533	59700	RVTAYTVDVTGR
14405	AHNAK	Q09666	Neuroblast differentiation-associated protein AHNAK	T	5184	VKT(0.791)PS(0.193)FGIS(0.016)APQVSIPDVNVNLK	0	0	0.0113632	0.0122656	0	0	Q09666;Q6ZQN2	5184;1191	5533	69946;74130	TPSFGISAPQVSIPDVNVNLK;VKTPSFGISAPQVSIPDVNVNLK
14407	AHNAK	Q09666	Neuroblast differentiation-associated protein AHNAK	T	4100	VDIDT(1)PDIDIHGPEGK	0.0131626	0.0221864	0.0168746	0.0151245	0.0256251	0.0307196	Q09666;Q6ZQN2	4100;107	5533	72437	VDIDTPDIDIHGPEGK
14408	AHNAK	Q09666	Neuroblast differentiation-associated protein AHNAK	T	3716	VDIDT(1)PDINIEGSEGK	0.0382177	0.0630731	0.0134347	0.0160414	0	0	Q09666	3716	5533	72438	VDIDTPDINIEGSEGK
14409	AHNAK	Q09666	Neuroblast differentiation-associated protein AHNAK	T	4766	VDINT(1)PDVDVHGPDWHLK	0.119409	0.168863	0.0427838	0.067473	0.0770555	0.115045	Q09666;Q6ZQN2	4766;773	5533	72460	VDINTPDVDVHGPDWHLK
14410	AHNAK	Q09666	Neuroblast differentiation-associated protein AHNAK	T	4564	VGIDT(1)PDIDIHGPEGK	0.00874	0.0106544	0	0	0	0	Q09666;Q6ZQN2;Q13727	4564;571;452	5533	73394	VGIDTPDIDIHGPEGK
14411	AHNAK	Q09666	Neuroblast differentiation-associated protein AHNAK	T	490	VKT(1)PEMIIQK	0.0424763	0.0627332	0.0425053	0.0608188	0.0449817	0.0588976	Q09666;B4DTV0	490;490	5533	74129	VKTPEMIIQK
5414	AHSG	P02765	Alpha-2-HS-glycoprotein	S	138	CDSSPDS(1)AEDVRK	242.94	308.846	141.213	136.249	164.546	201.827	B7Z8Q2;P02765;B7Z556;CON__P12763	204;138;138;138	3524	7853	CDSSPDSAEDVRK
5415	AHSG	P02765	Alpha-2-HS-glycoprotein	S	328	HTFMGVVS(0.007)LGS(0.87)PS(0.121)GEVS(0.002)HPR	0	0	0	0	4.78927	4.39537	B7Z8Q2;P02765;C9JV77	394;328;329	3524	30785	HTFMGVVSLGSPSGEVSHPR
5416	AHSG	P02765	Alpha-2-HS-glycoprotein	S	330	HTFMGVVSLGS(0.043)PS(0.947)GEVS(0.01)HPR	14.6773	20.4423	11.1431	7.79373	2.72412	2.17419	B7Z8Q2;P02765;C9JV77	396;330;331	3524	30785	HTFMGVVSLGSPSGEVSHPR
3021	AIF1	P55008	Allograft inflammatory factor 1	S	38	QFLDDPKYS(0.904)S(0.096)DEDLPSK	9.18216	9.76239	3.86513	4.0729	6.02682	6.23543	Q4V347;A0A1U9X791;Q5STX8;P55008	38;38;52;38	1958	53422;80087	QFLDDPKYSSDEDLPSK;YSSDEDLPSK
3022	AIF1	P55008	Allograft inflammatory factor 1	S	39	YS(0.014)S(0.986)DEDLPSK	30.9593	31.5478	10.825	11.5191	11.6668	12.0377	Q4V347;A0A1U9X791;Q5STX8;P55008	39;39;53;39	1958	53422;80087	QFLDDPKYSSDEDLPSK;YSSDEDLPSK
7083	AIFM1	O95831	Apoptosis-inducing factor 1, mitochondrial	S	268	S(0.001)LS(0.999)AIDR	1.37923	1.35321	2.41721	2.41381	2.58009	2.51032	O95831-3;O95831;O95831-6;O95831-4;Q5RZA0;Q5RZ99	264;268;181;268;158;157	4634	63282	SLSAIDR
2719	AKAP1	Q92667	A-kinase anchor protein 1, mitochondrial	S	445	S(0.002)LLS(0.024)S(0.964)PT(0.011)K	199.343	378.308	18.0634	33.5838	46.8949	62.0995	A0A140VK05;B4DN86;Q92667;I3NI36;Q92667-2	445;487;445;27;445	1838;6759	63095	SLLSSPTK
2720	AKAP1	Q92667	A-kinase anchor protein 1, mitochondrial	S	429	TVLGPDTAEPAT(0.074)AEAAVAPPDAGLPLPGLPAEGS(0.925)PPPK	16.0013	18.4756	18.95	22.6887	0	0	A0A140VK05;B4DN86;Q92667;Q92667-2	429;471;429;429	1838;6759	71289	TVLGPDTAEPATAEAAVAPPDAGLPLPGLPAEGSPPPK
13091	AKAP1	Q92667	A-kinase anchor protein 1, mitochondrial	T	407	T(0.002)VLGPDT(0.003)AEPAT(0.678)AEAAVAPPDAGLPLPGLPAEGS(0.317)PPPK	27.8185	35.3171	0	0	9.72659	9.14842	A0A140VK05;B4DN86;Q92667;Q92667-2	407;449;407;407	1838;6759	71289	TVLGPDTAEPATAEAAVAPPDAGLPLPGLPAEGSPPPK
2471	AKAP10	O43572	A-kinase anchor protein 10, mitochondrial	S	173	AHS(1)LNTVK	9.07776	16.4643	3.63594	4.40808	0	0	A0A0S2Z4Y8;A0A0S2Z4Z7;O43572;E7EMD6;A0A0S2Z513	112;173;173;173;173	1681	2993	AHSLNTVK
2472	AKAP10	O43572	A-kinase anchor protein 10, mitochondrial	S	281	NSPAS(1)PLK	96.7993	110.764	19.9243	17.3971	125.857	127.804	A0A0S2Z4Y8;A0A0S2Z4Z7;O43572;E7EMD6;Q2XPN4;A0A0S2Z513	220;281;281;281;281;281	1681	50436	NSPASPLK
2473	AKAP10	O43572	A-kinase anchor protein 10, mitochondrial	S	187	QSSLAEPVS(0.998)PS(0.002)K	79.6268	86.4748	24.4548	25.4962	40.2631	41.9701	A0A0S2Z4Y8;A0A0S2Z4Z7;O43572;E7EMD6;A0A0S2Z513	126;187;187;187;187	1681	55793	QSSLAEPVSPSK
11900	AKAP11	Q9UKA4	A-kinase anchor protein 11	S	18	S(0.844)FS(0.156)EDVFQS(0.001)VK					29.4909	32.9755	Q9UKA4;Q6AI61	18;18	7554	61441	SFSEDVFQSVK
11902	AKAP11	Q9UKA4	A-kinase anchor protein 11	S	456	S(0.045)S(0.048)AFS(0.851)PLGGCT(0.056)PAECFCQTDIGGDR					21.2944	19.5887	Q9UKA4;Q6AI61	456;456	7554	64920	SSAFSPLGGCTPAECFCQTDIGGDR
11903	AKAP11	Q9UKA4	A-kinase anchor protein 11	S	1240	S(0.8)VS(0.17)PT(0.03)FLNPSDENLK					63.7519	58.0594	Q9UKA4	1240	7554	66438	SVSPTFLNPSDENLK
11904	AKAP11	Q9UKA4	A-kinase anchor protein 11	S	1242	S(0.016)VS(0.855)PT(0.129)FLNPSDENLK					414.406	401.335	Q9UKA4	1242	7554	66438	SVSPTFLNPSDENLK
11905	AKAP11	Q9UKA4	A-kinase anchor protein 11	S	1580	VTYAEKLS(0.999)PLT(0.001)GQACR					51.7317	65.0596	Q9UKA4	1580	7554	76728	VTYAEKLSPLTGQACR
15218	AKAP11	Q9UKA4	A-kinase anchor protein 11	T	1244	S(0.015)VS(0.083)PT(0.902)FLNPSDENLK					661.468	696.567	Q9UKA4	1244	7554	66438	SVSPTFLNPSDENLK
3241	AKAP13	Q12802	A-kinase anchor protein 13	S	983	ALQLS(0.021)NS(0.978)PGAS(0.001)SAFLK	4.93468	4.85874	1.62522	1.72881	0	0	A0A2X0SF55;Q12802;Q12802-4;Q12802-2;H0YMW2	983;983;983;983;983	2098	4163	ALQLSNSPGASSAFLK
3242	AKAP13	Q12802	A-kinase anchor protein 13	S	1507	DRQS(0.977)LDGFY(0.02)S(0.003)HGMGAEGR	0	0	0	0	1.67948	1.74831	A0A2X0SF55;Q12802;Q12802-4;Q12802-2;A0A087WTD7;A8MYJ1;H0YMW2;A0A087WY36;H0YLH1;B0AZU4	1507;1507;1507;1507;123;147;1507;147;61;147	2098	12502	DRQSLDGFYSHGMGAEGR
3247	AKAP13	Q12802	A-kinase anchor protein 13	S	1876	ERPRS(1)AVLLVDETATTPIFANR	54.2712	54.4674	9.67288	9.42076	11.6382	10.88	A0A2X0SF55;Q12802;Q12802-4;Q12802-2;A0A087WTD7;A8MYJ1;A0A087WY36;A0A087WX73;B7ZW05	1876;1876;1858;1880;492;497;497;138;150	2098;3554	19211;60324	ERPRSAVLLVDETATTPIFANR;SAVLLVDETATTPIFANR
3248	AKAP13	Q12802	A-kinase anchor protein 13	S	1929	FLSHS(0.988)T(0.012)DSLNK	49.8581	78.0106	70.1964	58.8535	86.3909	81.6789	A0A2X0SF55;Q12802;Q12802-4;Q12802-2;A0A087WTD7;A8MYJ1;A0A087WY36;B7ZW05	1929;1929;1911;1933;545;550;550;203	2098;3554	22273	FLSHSTDSLNK
3249	AKAP13	Q12802	A-kinase anchor protein 13	S	1932	FLS(0.411)HS(0.542)T(0.063)DS(0.985)LNK	1.17676	1.32042	4.06171	3.81683	2.53604	2.25003	A0A2X0SF55;Q12802;Q12802-4;Q12802-2;A0A087WTD7;A8MYJ1;A0A087WY36;B7ZW05	1932;1932;1914;1936;548;553;553;206	2098;3554	22273	FLSHSTDSLNK
3250	AKAP13	Q12802	A-kinase anchor protein 13	S	1856	GSLQAHDT(0.018)S(0.965)S(0.018)LPTVIMR	13.1292	14.0249	4.55611	3.80586	12.8602	12.0764	A0A2X0SF55;Q12802;Q12802-4;Q12802-2;A0A087WTD7;A8MYJ1;A0A087WY36;A0A087WX73;B7ZW05	1856;1856;1838;1860;472;477;477;118;130	2098;3554	27907	GSLQAHDTSSLPTVIMR
3251	AKAP13	Q12802	A-kinase anchor protein 13	S	1857	GSLQAHDT(0.005)S(0.17)S(0.817)LPT(0.008)VIMR	0	0	2.58527	2.0916	0	0	A0A2X0SF55;Q12802;Q12802-4;Q12802-2;A0A087WTD7;A8MYJ1;A0A087WY36;A0A087WX73;B7ZW05	1857;1857;1839;1861;473;478;478;119;131	2098;3554	27907	GSLQAHDTSSLPTVIMR
3252	AKAP13	Q12802	A-kinase anchor protein 13	S	1565	RHS(1)WGPGK	14.811	18.0994	22.6652	21.7606	27.6021	28.1277	A0A2X0SF55;Q12802;Q12802-4;Q12802-2;A0A087WTD7;A8MYJ1;H0YMW2;A0A087WY36;H0YLH1;B0AZU4	1565;1565;1565;1565;181;205;1565;205;119;205	2098	30757;57674	HSWGPGK;RHSWGPGK
3253	AKAP13	Q12802	A-kinase anchor protein 13	S	2709	IPSFFPSPEEPPS(0.975)PS(0.025)APS(0.001)IAK	18.6193	48.211	18.8525	43.7639	13.7102	29.9055	A0A2X0SF55;Q12802;Q12802-4;Q12802-2;A0A087WTD7;A8MYJ1;B7ZW05	2709;2709;2689;2713;1325;1330;981	2098;3554	33791	IPSFFPSPEEPPSPSAPSIAK
3254	AKAP13	Q12802	A-kinase anchor protein 13	S	2711	IPSFFPS(0.001)PEEPPS(0.396)PS(0.534)APS(0.069)IAK	0	0	1.22503	2.29626	0	0	A0A2X0SF55;Q12802;Q12802-4;Q12802-2;A0A087WTD7;A8MYJ1;B7ZW05	2711;2711;2691;2715;1327;1332;983	2098;3554	33791	IPSFFPSPEEPPSPSAPSIAK
3257	AKAP13	Q12802	A-kinase anchor protein 13	S	1600	RS(0.603)FS(0.396)LEGLTGGAGVGNK	1.99697	1.67439	0	0	0	0	A0A2X0SF55;Q12802;Q12802-4;Q12802-2;A0A087WTD7;A8MYJ1;H0YMW2;A0A087WY36;H0YLH1;B0AZU4	1600;1600;1582;1604;216;222;1582;222;176;222	2098	59150;61451;61452	RSFSLEGLTGGAGVGNK;SFSLEGLTGGAGVGNK;SFSLEGLTGGAGVGNKPSSSLEVSSANAEELR
3258	AKAP13	Q12802	A-kinase anchor protein 13	S	1602	S(0.003)FS(0.997)LEGLTGGAGVGNK	23.4924	27.1075	13.1521	13.2724	18.4164	18.4515	A0A2X0SF55;Q12802;Q12802-4;Q12802-2;A0A087WTD7;A8MYJ1;H0YMW2;A0A087WY36;H0YLH1;B0AZU4	1602;1602;1584;1606;218;224;1584;224;178;224	2098	59150;61451;61452	RSFSLEGLTGGAGVGNK;SFSLEGLTGGAGVGNK;SFSLEGLTGGAGVGNKPSSSLEVSSANAEELR
3259	AKAP13	Q12802	A-kinase anchor protein 13	S	1895	S(0.997)QQS(0.003)VSLSK	7.81718	7.69411	10.2713	8.66243	15.6458	10.9233	A0A2X0SF55;Q12802;Q12802-4;Q12802-2;A0A087WTD7;A8MYJ1;A0A087WY36;A0A087WX73;B7ZW05	1895;1895;1877;1899;511;516;516;157;169	2098;3554	59220;64646	RSQQSVSLSK;SQQSVSLSK
3260	AKAP13	Q12802	A-kinase anchor protein 13	S	2498	RT(0.003)ES(0.98)DS(0.017)GLK	20.6225	27.7538	9.61594	12.992	13.7412	17.9991	A0A2X0SF55;Q12802;Q12802-4;Q12802-2;A0A087WTD7;A8MYJ1;B7ZW05	2498;2498;2478;2502;1114;1119;770	2098;3554	59363;59364	RTESDSGLK;RTESDSGLKK
3261	AKAP13	Q12802	A-kinase anchor protein 13	S	2718	S(0.532)GS(0.397)LDS(0.07)ELSVSPK	5.34274	6.23809	0	0	0	0	A0A2X0SF55;Q12802;Q12802-4;Q12802-2;A0A087WTD7;A8MYJ1;B7ZW05	2718;2718;2698;2722;1334;1339;990	2098;3554	61891;61892	SGSLDSELSVSPK;SGSLDSELSVSPKR
3262	AKAP13	Q12802	A-kinase anchor protein 13	S	2720	S(0.4)GS(0.595)LDS(0.005)ELSVSPK	0	0	0	0	3.7803	3.62799	A0A2X0SF55;Q12802;Q12802-4;Q12802-2;A0A087WTD7;A8MYJ1;B7ZW05	2720;2720;2700;2724;1336;1341;992	2098;3554	61891;61892	SGSLDSELSVSPK;SGSLDSELSVSPKR
3263	AKAP13	Q12802	A-kinase anchor protein 13	S	2728	SGSLDSELS(0.001)VS(0.999)PKR	37.2608	37.8715	11.6007	10.369	61.5306	58.5267	A0A2X0SF55;Q12802;Q12802-4;Q12802-2;A0A087WTD7;A8MYJ1;B7ZW05	2728;2728;2708;2732;1344;1349;1000	2098;3554	61891;61892	SGSLDSELSVSPK;SGSLDSELSVSPKR
3264	AKAP13	Q12802	A-kinase anchor protein 13	S	1559	SLS(1)PFRR	4.96015	5.29687	3.45536	3.67945	6.72493	6.96823	A0A2X0SF55;Q12802;Q12802-4;Q12802-2;A0A087WTD7;A8MYJ1;H0YMW2;A0A087WY36;H0YLH1;B0AZU4	1559;1559;1559;1559;175;199;1559;199;113;199	2098	63332	SLSPFRR
3265	AKAP13	Q12802	A-kinase anchor protein 13	S	2561	S(0.575)LS(0.425)RPS(0.001)SLIEQEK	23.5005	40.1258	16.8124	23.5286	9.03092	13.5132	A0A2X0SF55;Q12802;Q12802-4;Q12802-2;A0A087WTD7;A8MYJ1;B7ZW05	2561;2561;2541;2565;1177;1182;833	2098;3554	63353	SLSRPSSLIEQEK
3266	AKAP13	Q12802	A-kinase anchor protein 13	S	2563	S(0.002)LS(0.998)RPSSLIEQEK	42.6416	74.1778	29.6587	44.6851	55.6093	86.1848	A0A2X0SF55;Q12802;Q12802-4;Q12802-2;A0A087WTD7;A8MYJ1;B7ZW05	2563;2563;2543;2567;1179;1184;835	2098;3554	63353	SLSRPSSLIEQEK
3267	AKAP13	Q12802	A-kinase anchor protein 13	S	2566	S(0.002)LS(0.014)RPS(0.595)S(0.389)LIEQEK	0	0	3.66531	4.41668	8.49981	9.93677	A0A2X0SF55;Q12802;Q12802-4;Q12802-2;A0A087WTD7;A8MYJ1;B7ZW05	2566;2566;2546;2570;1182;1187;838	2098;3554	63353	SLSRPSSLIEQEK
3268	AKAP13	Q12802	A-kinase anchor protein 13	S	2567	SLSRPS(0.138)S(0.862)LIEQEK	7.81407	10.5841	0	0	0	0	A0A2X0SF55;Q12802;Q12802-4;Q12802-2;A0A087WTD7;A8MYJ1;B7ZW05	2567;2567;2547;2571;1183;1188;839	2098;3554	63353	SLSRPSSLIEQEK
3269	AKAP13	Q12802	A-kinase anchor protein 13	S	649	S(0.99)S(0.01)PICSTTGDDK	9.0161	10.8446	8.65898	8.15661	7.09888	7.47667	A0A2X0SF55;Q12802;Q12802-4;Q12802-2;H0YMW2	649;649;649;649;649	2098	65319	SSPICSTTGDDK
3270	AKAP13	Q12802	A-kinase anchor protein 13	S	650	S(0.5)S(0.5)PICSTTGDDK	5.79494	6.77331	5.30429	4.93487	4.63986	4.75077	A0A2X0SF55;Q12802;Q12802-4;Q12802-2;H0YMW2	650;650;650;650;650	2098	65319	SSPICSTTGDDK
3271	AKAP13	Q12802	A-kinase anchor protein 13	S	1904	S(0.53)VS(0.469)IQNIT(0.001)GVGNDENMSNTWK	2.9554	2.97771	10.3318	9.80555	0	0	A0A2X0SF55;Q12802;Q12802-4;Q12802-2;A0A087WTD7;A8MYJ1;A0A087WY36;B7ZW05	1904;1904;1886;1908;520;525;525;178	2098;3554	66425	SVSIQNITGVGNDENMSNTWK
3272	AKAP13	Q12802	A-kinase anchor protein 13	S	1906	S(0.017)VS(0.977)IQNIT(0.005)GVGNDENMSNTWK	29.0921	32.5721	22.4679	21.6992	25.2379	23.4039	A0A2X0SF55;Q12802;Q12802-4;Q12802-2;A0A087WTD7;A8MYJ1;A0A087WY36;B7ZW05	1906;1906;1888;1910;522;527;527;180	2098;3554	66425	SVSIQNITGVGNDENMSNTWK
13208	AKAP13	Q12802	A-kinase anchor protein 13	T	953	ENALSSGT(0.001)LQEEQRT(0.999)PPPGQDTQQFHEK	3.60706	3.81079	3.22861	2.7839	4.22065	4.07643	A0A2X0SF55;Q12802;Q12802-4;Q12802-2;H0YMW2	953;953;953;953;953	2098	18117	ENALSSGTLQEEQRTPPPGQDTQQFHEK
13209	AKAP13	Q12802	A-kinase anchor protein 13	T	1930	FLSHS(0.02)T(0.942)DS(0.039)LNK	28.3572	36.2383	27.2748	25.0806	43.5393	38.4009	A0A2X0SF55;Q12802;Q12802-4;Q12802-2;A0A087WTD7;A8MYJ1;A0A087WY36;B7ZW05	1930;1930;1912;1934;546;551;551;204	2098;3554	22273	FLSHSTDSLNK
13211	AKAP13	Q12802	A-kinase anchor protein 13	T	2467	RAET(1)FGGFDSHQMNASK	3.6592	4.1647	12.1986	11.4603	8.36578	8.22529	A0A2X0SF55;Q12802;Q12802-4;Q12802-2;A0A087WTD7;A8MYJ1;B7ZW05	2467;2467;2447;2471;1083;1088;739	2098;3554	56567	RAETFGGFDSHQMNASK
13212	AKAP13	Q12802	A-kinase anchor protein 13	T	2496	RT(0.608)ES(0.371)DS(0.02)GLK	8.32653	12.7723	0	0	0	0	A0A2X0SF55;Q12802;Q12802-4;Q12802-2;A0A087WTD7;A8MYJ1;B7ZW05	2496;2496;2476;2500;1112;1117;768	2098;3554	59363;59364	RTESDSGLK;RTESDSGLKK
13213	AKAP13	Q12802	A-kinase anchor protein 13	T	1911	S(0.006)VS(0.121)IQNIT(0.873)GVGNDENMSNTWK	4.41386	5.00057	0	0	0	0	A0A2X0SF55;Q12802;Q12802-4;Q12802-2;A0A087WTD7;A8MYJ1;A0A087WY36;B7ZW05	1911;1911;1893;1915;527;532;532;185	2098;3554	66425	SVSIQNITGVGNDENMSNTWK
8037	AKAP17A	Q02040	A-kinase anchor protein 17A	S	611	AS(0.032)S(0.968)REDGRPR	534.743	1355.54			417.409	439.038	Q02040	611	5471	6173	ASSREDGRPR
8038	AKAP17A	Q02040	A-kinase anchor protein 17A	S	633	HAYKDDS(1)PR	185.932	535.825			472.251	445.958	Q02040	633	5471	29207	HAYKDDSPR
8039	AKAP17A	Q02040	A-kinase anchor protein 17A	S	537	VVPEDGS(1)PEK	2896.87	3359.34			2666.34	2658.56	Q02040	537	5471	77025	VVPEDGSPEK
5245	AKAP2	Q9Y2D5	A-kinase anchor protein 2	S	152	DALGDSLQVPVS(0.999)PS(0.001)STTSSR	47.8939	51.0243	56.3332	56.674	43.8658	46.6724	B4E2K2;Q9Y2D5;Q9Y2D5-5;Q9Y2D5-6;A0A024R167;A0A024R152;Q9Y2D5-7;Q9Y2D5-4;C9JVY5	235;152;241;383;203;617;241;383;201	3415;7643	9095	DALGDSLQVPVSPSSTTSSR
5248	AKAP2	Q9Y2D5	A-kinase anchor protein 2	S	756	NAPS(0.999)LPS(0.001)R	7.64574	12.3391	0	0	0	0	B4E2K2;Q9Y2D5;Q9Y2D5-5;Q9Y2D5-6;A0A024R167;A0A024R152;Q9Y2D5-7;Q9Y2D5-4	839;756;845;987;807;1221;845;987	3415;7643	47787	NAPSLPSR
5249	AKAP2	Q9Y2D5	A-kinase anchor protein 2	S	375	PLTNPRPPS(1)VGGPPEDSGASAAK	38.173	41.7942	45.9077	42.895	29.6631	30.077	B4E2K2;Q9Y2D5;Q9Y2D5-5;Q9Y2D5-6;A0A024R167;A0A024R152;Q9Y2D5-7;Q9Y2D5-4;C9JVY5	458;375;464;606;426;840;464;606;424	3415;7643	51854	PLTNPRPPSVGGPPEDSGASAAK
5250	AKAP2	Q9Y2D5	A-kinase anchor protein 2	S	630	PQSMFEPPQVS(0.897)S(0.103)PVQEK	62.5162	81.8445	92.04	107.481	54.1678	66.2895	B4E2K2;Q9Y2D5;Q9Y2D5-5;Q9Y2D5-6;A0A024R167;A0A024R152;Q9Y2D5-7;Q9Y2D5-4;C9JVY5	713;630;719;861;681;1095;719;861;679	3415;7643	52023	PQSMFEPPQVSSPVQEK
5251	AKAP2	Q9Y2D5	A-kinase anchor protein 2	S	631	PQSMFEPPQVS(0.224)S(0.776)PVQEK	21.5821	26.728	22.3525	26.0881	22.5602	26.3602	B4E2K2;Q9Y2D5;Q9Y2D5-5;Q9Y2D5-6;A0A024R167;A0A024R152;Q9Y2D5-7;Q9Y2D5-4;C9JVY5	714;631;720;862;682;1096;720;862;680	3415;7643	52023	PQSMFEPPQVSSPVQEK
5252	AKAP2	Q9Y2D5	A-kinase anchor protein 2	S	120	QAPPHIELS(0.007)NS(0.571)S(0.422)PDPMAEAER	8.39846	8.59302	0	0	0	0	B4E2K2;Q9Y2D5;Q9Y2D5-5;Q9Y2D5-6;A0A024R167;A0A024R152;Q9Y2D5-7;Q9Y2D5-4;C9JVY5	203;120;209;351;171;585;209;351;169	3415;7643	52648	QAPPHIELSNSSPDPMAEAER
5253	AKAP2	Q9Y2D5	A-kinase anchor protein 2	S	121	QAPPHIELSNS(0.044)S(0.956)PDPMAEAER	0	0	8.73962	8.36589	4.0098	4.69322	B4E2K2;Q9Y2D5;Q9Y2D5-5;Q9Y2D5-6;A0A024R167;A0A024R152;Q9Y2D5-7;Q9Y2D5-4;C9JVY5	204;121;210;352;172;586;210;352;170	3415;7643	52648	QAPPHIELSNSSPDPMAEAER
5254	AKAP2	Q9Y2D5	A-kinase anchor protein 2	S	748	QVLQSTQS(1)PR	34.2212	33.1502	38.0011	32.8116	28.5999	25.7742	B4E2K2;Q9Y2D5;Q9Y2D5-5;Q9Y2D5-6;A0A024R167;A0A024R152;Q9Y2D5-7;Q9Y2D5-4	831;748;837;979;799;1213;837;979	3415;7643	56201	QVLQSTQSPR
5255	AKAP2	Q9Y2D5	A-kinase anchor protein 2	S	393	S(1)PGALETPSAAGSQGNTASQGK	25.6682	31.2988	20.2626	22.9697	24.6155	29.2565	B4E2K2;Q9Y2D5;Q9Y2D5-5;Q9Y2D5-6;A0A024R167;A0A024R152;Q9Y2D5-7;Q9Y2D5-4;C9JVY5	476;393;482;624;444;858;482;624;442	3415;7643	64036	SPGALETPSAAGSQGNTASQGK
5256	AKAP2	Q9Y2D5	A-kinase anchor protein 2	S	720	T(0.003)LS(0.997)MIEEEIR	39.0603	42.7995	21.4351	19.9972	6.4012	6.42708	B4E2K2;Q9Y2D5;Q9Y2D5-5;Q9Y2D5-6;A0A024R167;A0A024R152;Q9Y2D5-7;Q9Y2D5-4;C9JVY5	803;720;809;951;771;1185;809;951;769	3415;7643	69305	TLSMIEEEIR
5257	AKAP2	Q9Y2D5	A-kinase anchor protein 2	S	135	T(0.002)NGHS(0.993)PS(0.005)QPR	0	0	4.43057	4.4603	4.57387	5.62116	B4E2K2;Q9Y2D5;Q9Y2D5-5;Q9Y2D5-6;A0A024R167;A0A024R152;Q9Y2D5-7;Q9Y2D5-4;C9JVY5	218;135;224;366;186;600;224;366;184	3415;7643	69582	TNGHSPSQPR
5259	AKAP2	Q9Y2D5	A-kinase anchor protein 2	S	778	VKPPPS(0.917)PT(0.071)T(0.012)EGPSLQPDLAPEEAAGTQRPK	36.5	40.8651	55.5967	54.0289	39.7017	43.8296	B4E2K2;Q9Y2D5;Q9Y2D5-5;Q9Y2D5-6;A0A024R167;A0A024R152;Q9Y2D5-7;Q9Y2D5-4	861;778;867;1009;829;1243;867;1009	3415;7643	74114	VKPPPSPTTEGPSLQPDLAPEEAAGTQRPK
13691	AKAP2	Q9Y2D5	A-kinase anchor protein 2	T	718	T(0.925)LS(0.075)MIEEEIR	0	0	9.58589	8.77669	20.5013	18.5431	B4E2K2;Q9Y2D5;Q9Y2D5-5;Q9Y2D5-6;A0A024R167;A0A024R152;Q9Y2D5-7;Q9Y2D5-4;C9JVY5	801;718;807;949;769;1183;807;949;767	3415;7643	69305	TLSMIEEEIR
13692	AKAP2	Q9Y2D5	A-kinase anchor protein 2	T	780	VKPPPS(0.138)PT(0.828)T(0.034)EGPSLQPDLAPEEAAGTQRPK	60.1359	69.6786	28.1475	29.5643	31.5975	34.4521	B4E2K2;Q9Y2D5;Q9Y2D5-5;Q9Y2D5-6;A0A024R167;A0A024R152;Q9Y2D5-7;Q9Y2D5-4	863;780;869;1011;831;1245;869;1011	3415;7643	74114	VKPPPSPTTEGPSLQPDLAPEEAAGTQRPK
2869	AKAP8L	Q9ULX6	A-kinase anchor protein 8-like	S	283	QGGS(1)PDEPDSK	0	0	3.35992	4.9381	0	0	A0A140VKH3;Q9ULX6;Q9ULX6-2;B3KMD4;V9GZ50;Q9UF73	283;283;222;283;249;53	1880	53582	QGGSPDEPDSK
2870	AKAP8L	Q9ULX6	A-kinase anchor protein 8-like	S	289	QGGS(0.161)PDEPDS(0.839)K	6.63715	5.73083	0	0	0	0	A0A140VKH3;Q9ULX6;Q9ULX6-2;B3KMD4;V9GZ50;Q9UF73	289;289;228;289;255;59	1880	53582	QGGSPDEPDSK
4423	AKT1	P31749	RAC-alpha serine/threonine-protein kinase	S	122	S(0.553)GS(0.431)PS(0.016)DNSGAEEMEVSLAK	7.79328	7.79072	0	0	0	0	P31749;B0LPE5;B3KVH4;P31749-2	122;122;122;60	2808	61911	SGSPSDNSGAEEMEVSLAK
4424	AKT1	P31749	RAC-alpha serine/threonine-protein kinase	S	124	S(0.139)GS(0.835)PS(0.024)DNS(0.001)GAEEMEVSLAK	1.46358	1.36804	0.997958	1.18347	7.83207	7.47248	P31749;B0LPE5;B3KVH4;P31749-2	124;124;124;62	2808	61911	SGSPSDNSGAEEMEVSLAK
4425	AKT1	P31749	RAC-alpha serine/threonine-protein kinase	S	126	S(0.131)GS(0.111)PS(0.753)DNS(0.004)GAEEMEVSLAK	3.64631	4.24882	8.12649	7.87272	0	0	P31749;B0LPE5;B3KVH4;P31749-2	126;126;126;64	2808	61911	SGSPSDNSGAEEMEVSLAK
4426	AKT1	P31749	RAC-alpha serine/threonine-protein kinase	S	129	S(0.007)GS(0.006)PS(0.034)DNS(0.953)GAEEMEVSLAK	0	0	1.70777	1.54292	1.84363	1.91693	P31749;B0LPE5;B3KVH4;P31749-2	129;129;129;67	2808	61911	SGSPSDNSGAEEMEVSLAK
106	AKT1S1	Q96B36	Proline-rich AKT1 substrate 1	S	88	AATAARPPAPPPAPQPPS(0.785)PT(0.168)PS(0.043)PPRPT(0.003)LAR	0	0	0	0	4.77496	4.68461	A0A024QZF6;Q96B36;Q96B36-3;H9KV91	88;88;108;88	71	815	AATAARPPAPPPAPQPPSPTPSPPRPTLAR
107	AKT1S1	Q96B36	Proline-rich AKT1 substrate 1	S	247	LNT(0.284)S(0.716)DFQK	160.394	177.733	231.598	224.044	191.098	187.203	A0A024QZF6;Q96B36;Q96B36-3;Q96B36-2	247;247;267;117	71	42137	LNTSDFQK
108	AKT1S1	Q96B36	Proline-rich AKT1 substrate 1	S	183	S(1)LPVSVPVWGFK	12.9103	11.6481	27.4543	19.0953	9.67413	7.35527	A0A024QZF6;Q96B36;Q96B36-3;Q96B36-2	183;183;203;53	71	63209	SLPVSVPVWGFK
109	AKT1S1	Q96B36	Proline-rich AKT1 substrate 1	S	212	SSDEENGPPS(0.172)S(0.828)PDLDR	7.58457	7.81057	21.414	22.1551	13.279	14.1807	A0A024QZF6;Q96B36;Q96B36-3;Q96B36-2	212;212;232;82	71	64970	SSDEENGPPSSPDLDR
12484	AKT1S1	Q96B36	Proline-rich AKT1 substrate 1	T	246	LNT(0.976)S(0.024)DFQK	96.2981	108.082	533.657	516.023	290.531	285.953	A0A024QZF6;Q96B36;Q96B36-3;Q96B36-2	246;246;266;116	71	42137	LNTSDFQK
2645	ALAD	P13716	Delta-aminolevulinic acid dehydratase	S	214	S(0.989)S(0.011)PAFGDR	5.18976	6.63357	3.82747	3.79333	4.35396	4.36324	A0A140VJL9;P13716;B7Z3I9;A0A024R877;P13716-2;Q6ZMU0	214;214;197;223;243;243	1805	65284;65285	SSPAFGDR;SSPAFGDRR
2646	ALAD	P13716	Delta-aminolevulinic acid dehydratase	S	215	S(0.015)S(0.985)PAFGDRR	3.65107	3.51798	3.10941	3.04481	2.11513	2.12434	A0A140VJL9;P13716;B7Z3I9;A0A024R877;P13716-2;Q6ZMU0	215;215;198;224;244;244	1805	65284;65285	SSPAFGDR;SSPAFGDRR
14098	ALDH1A1	P00352	Retinal dehydrogenase 1	T	337	YILGNPLT(0.995)PGVT(0.005)QGPQIDK	0.0480874	0.0583471	0.0653628	0.111598	0	0	V9HW83;P00352;V9HVX6;B4DDF8;B4DXX3	337;337;337;258;262	4651	79119	YILGNPLTPGVTQGPQIDK
742	ALDH3B1	P43353	Aldehyde dehydrogenase family 3 member B1	S	278	FYGDDPQS(0.586)S(0.414)PNLGR	0	0	0.884522	0.955971	0	0	P43353;A0A024R5D8;A0A024R5K0;P43353-2;Q59F10;B4DSX1	278;278;241;241;257;82	520	23496	FYGDDPQSSPNLGR
743	ALDH3B1	P43353	Aldehyde dehydrogenase family 3 member B1	S	279	FYGDDPQS(0.314)S(0.686)PNLGR	0.722652	0.778643	0	0	0	0	P43353;A0A024R5D8;A0A024R5K0;P43353-2;Q59F10;B4DSX1	279;279;242;242;258;83	520	23496	FYGDDPQSSPNLGR
7100	ALDOA	P04075	Fructose-bisphosphate aldolase A	S	36	GILAADES(0.988)T(0.012)GSIAK	0.425663	0.362772	0.0946183	0.0934559	0.151261	0.157996	P04075;V9HWN7;P04075-2;J3KPS3;H3BQN4;H3BPS8;H3BUH7	36;36;90;36;36;90;36	4681	25837	GILAADESTGSIAK
7101	ALDOA	P04075	Fructose-bisphosphate aldolase A	S	39	GILAADEST(0.021)GS(0.979)IAK	1.02787	0.865368	0.857305	0.915752	1.12222	1.17144	P04075;V9HWN7;P04075-2;J3KPS3;H3BQN4;H3BPS8;H3BUH7	39;39;93;39;39;93;39	4681	25837	GILAADESTGSIAK
7102	ALDOA	P04075	Fructose-bisphosphate aldolase A	S	46	RLQS(1)IGTENTEENRR	0.726003	0.697003	0.795305	0.864714	0.766563	0.756492	P04075;V9HWN7;P04075-2;J3KPS3;H3BQN4;H3BPS8;H3BUH7;H3BR04;H3BMQ8	46;46;100;46;46;100;46;35;35	4681	43063;43064;58176;58177	LQSIGTENTEENR;LQSIGTENTEENRR;RLQSIGTENTEENR;RLQSIGTENTEENRR
14099	ALDOA	P04075	Fructose-bisphosphate aldolase A	T	37	GILAADES(0.043)T(0.935)GS(0.021)IAK	0	0	0.314646	0.326148	0.0941809	0.0880697	P04075;V9HWN7;P04075-2;J3KPS3;H3BQN4;H3BPS8;H3BUH7	37;37;91;37;37;91;37	4681	25837	GILAADESTGSIAK
15518	ALDOA	P04075	Fructose-bisphosphate aldolase A	Y	3	PY(0.973)QY(0.027)PALTPEQK	0	0	0	0	0.0988165	0.0980061	P04075;V9HWN7;P04075-2;J3KPS3;H3BQN4;H3BPS8;H3BUH7;H3BR04;H3BMQ8	3;3;57;3;3;57;3;3;3	4681	52382	PYQYPALTPEQK
6229	ALG3	Q92685	Dol-P-Man:Man(5)GlcNAc(2)-PP-Dol alpha-1,3-mannosyltransferase	S	11	S(0.972)GS(0.028)AAQAEGLCK	43.0722	59.9415					H7C0X4;Q92685;F8WF93;H7BZZ2;F8WE30	10;11;11;9;11	4094	61866	SGSAAQAEGLCK
6230	ALG3	Q92685	Dol-P-Man:Man(5)GlcNAc(2)-PP-Dol alpha-1,3-mannosyltransferase	S	13	S(0.005)GS(0.995)AAQAEGLCK	57.6629	87.2032					H7C0X4;Q92685;F8WF93;H7BZZ2;F8WE30	12;13;13;11;13	4094	61866	SGSAAQAEGLCK
9525	ALKBH5	Q6P6C2	RNA demethylase ALKBH5	S	361	RGS(0.999)FS(0.001)SENYWR	0	0	0	0	21.6991	21.481	Q6P6C2-3;Q6P6C2;Q6P6C2-1;K7ER58	350;361;361;20	6207	57525	RGSFSSENYWR
9526	ALKBH5	Q6P6C2	RNA demethylase ALKBH5	S	363	RGS(0.29)FS(0.588)S(0.122)ENYWR	0	0	29.514	31.9102	0	0	Q6P6C2-3;Q6P6C2;Q6P6C2-1;K7ER58	352;363;363;22	6207	57525	RGSFSSENYWR
11943	AMFR	Q9UKV5	E3 ubiquitin-protein ligase AMFR	S	523	SDSIRPALNSPVERPS(0.221)S(0.778)DQEEGETSAQTER	7.07016	8.10883	234.011	230.797	0	0	Q9UKV5;Q1RN03;A0A024R6R5;Q6PGR1;R4GNG2;H3BRK9	523;172;428;82;179;270	7568	60699	SDSIRPALNSPVERPSSDQEEGETSAQTER
11944	AMFR	Q9UKV5	E3 ubiquitin-protein ligase AMFR	S	542	VPLDLS(1)PR	5.04149	16.9828	0	0	0	0	Q9UKV5;Q1RN03;A0A024R6R5;Q6PGR1;R4GNG2	542;191;447;101;198	7568	75442	VPLDLSPR
190	AMPD2	Q01433	AMP deaminase 2	S	168	QIS(1)QDVKLEPDILLR	19.0009	56.121	19.8859	49.4436	44.6161	102.787	B2RB47;A0A024R098;Q01433-2;Q01433;H0Y360;Q01433-3;Q01433-5;Q01433-4;H0YCL9;E9PJF6;E9PIJ1	168;168;87;168;139;49;50;93;135;87;50	138	54059;54060	QISQDVK;QISQDVKLEPDILLR
191	AMPD2	Q01433	AMP deaminase 2	S	100	S(1)LPGPAPCLK	0.771993	1.62077	0.622986	1.23574	2.96712	5.49958	B2RB47;A0A024R098;Q01433-2;Q01433;H0Y360;H0YCL9;E9PJF6	100;100;19;100;71;67;19	138	63172	SLPGPAPCLK
8014	AMPD3	Q01432	AMP deaminase 3	S	107	GPPAAS(0.005)PAMS(0.692)PT(0.146)T(0.146)PVVT(0.003)GAT(0.003)S(0.003)LPTPAPYAMPEFQR	0.186096	0.243982	0.135224	0.132931	0.110696	0.134438	Q01432-5;Q01432;Q01432-4;E9PKC5;B7Z5L7;Q01432-3;E9PIR5;E9PLK6;Q01432-2	114;107;116;107;107;114;116;107;116	5462	27165	GPPAASPAMSPTTPVVTGATSLPTPAPYAMPEFQR
8016	AMPD3	Q01432	AMP deaminase 3	S	83	S(0.569)QS(0.405)LS(0.026)LQMPPQQDWK	0	0	0	0	0.364771	0.40112	Q01432-5;Q01432;Q01432-4;E9PKC5;B7Z5L7;Q01432-3;E9PIR5;E9PLK6;Q01432-2;E9PPG2	90;83;92;83;83;90;92;83;92;83	5462	64682	SQSLSLQMPPQQDWK
11219	ANAPC1	Q9H1A4	Anaphase-promoting complex subunit 1	S	1347	HKS(0.882)PS(0.111)Y(0.007)QIK	0	0	0	0	201.826	205.43	Q9H1A4;H0Y564;B3KM59	1347;882;270	7133	29899	HKSPSYQIK
11220	ANAPC1	Q9H1A4	Anaphase-promoting complex subunit 1	S	688	NFDFEGS(0.006)LS(0.994)PVIAPK	179.124	194.794	767.194	531.502	1767.29	1718.52	Q9H1A4;H0Y564	688;223	7133	48340	NFDFEGSLSPVIAPK
1738	ANK2	Q01484	Ankyrin-2	S	3795	AMIVPS(0.052)S(0.392)PS(0.557)K	0	0	0	0	6.46846	6.2172	I6L894;A0A024RDK2;Q01484;B7Z678;Q7Z344;H0Y931;H0Y8Y2;E9PCH6;B7Z2H4;A0A024RDI4;Q01484-7;Q01484-5;Q01484-2	3762;3774;3795;661;711;712;805;886;886;1689;362;1701;1710	1143	4532	AMIVPSSPSK
1739	ANK2	Q01484	Ankyrin-2	S	3823	GGS(1)PIIQEPEEPSEHREESSPR	6.71061	5.30821	15.645	18.8194	4.69545	4.6264	I6L894;A0A024RDK2;Q01484;B7Z678;Q7Z344;H0Y931;H0Y8Y2;E9PCH6;B7Z2H4;A0A024RDI4;Q01484-7;Q01484-5;Q01484-2	3790;3802;3823;689;739;740;833;914;914;1717;390;1729;1738	1143	25439	GGSPIIQEPEEPSEHREESSPR
11753	ANKFY1	Q9P2R3	Rabankyrin-5	S	861	RES(1)GAAEQVDNK	2.03647	2.32968	2.06757	1.62564	1.67228	1.59206	Q9P2R3;Q9P2R3-2;Q9P2R3-4;B3KPZ0;Q5H9P4	861;862;903;803;616	7477	57093	RESGAAEQVDNK
10074	ANKHD1	Q8IWZ3	Ankyrin repeat and KH domain-containing protein 1	S	2539	GEIPS(1)PQLTRPK	24.5783	19.7199	2.90308	1.92847	23.7356	14.7653	Q8IWZ3-6;H7C0V5	2539;558	6471	24625	GEIPSPQLTRPK
10075	ANKHD1	Q8IWZ3	Ankyrin repeat and KH domain-containing protein 1	S	1670	TVSLPLS(0.148)S(0.852)PNIK	2.85076	2.25299	0	0	0	0	Q8IWZ3-6;Q8IWZ3-4;Q8IWZ3;H0Y785;H0Y472;H0Y4P6;Q9H059;Q9H7X4;H0Y7Y3;A0A0A0MQZ8;Q8IWG5	1670;1670;1670;161;192;326;100;105;121;53;53	6471	71406	TVSLPLSSPNIK
10077	ANKHD1	Q8IWZ3	Ankyrin repeat and KH domain-containing protein 1	S	2281	VS(0.154)T(0.143)S(0.659)PVGLPS(0.024)IDPS(0.005)GS(0.005)S(0.005)PS(0.001)S(0.001)S(0.001)SAPLASFSGIPGTR	1.55079	1.76621	0.255896	0.271727	0	0	Q8IWZ3-6;Q8IWZ3-4;Q8IWZ3;H0Y785;H0Y472;H0Y4P6;H7C0V5;Q9H059	2281;2281;2281;772;803;937;292;711	6471	76296	VSTSPVGLPSIDPSGSSPSSSSAPLASFSGIPGTR
14824	ANKHD1	Q8IWZ3	Ankyrin repeat and KH domain-containing protein 1	T	1538	ANVVT(0.014)T(0.986)PSTNRK	5.7097	5.56234	2.14981	1.58325	8.62392	6.01407	Q8IWZ3-6;Q8IWZ3-4;Q8IWZ3;E9PDP5;H0Y785;H0Y472;H0Y4P6	1538;1538;1538;1557;29;60;194	6471	4816;56620	ANVVTTPSTNRK;RANVVTTPSTNR
11739	ANKIB1	Q9P2G1	Ankyrin repeat and IBR domain-containing protein 1	S	737	GVAPADS(1)PEAPRR			572.183	513.769	1042.75	1342.92	Q9P2G1;Q58F08;Q4VBX8	737;372;89	7474	28498;28499	GVAPADSPEAPR;GVAPADSPEAPRR
9974	ANKLE2	Q86XL3	Ankyrin repeat and LEM domain-containing protein 2	S	662	NNS(0.985)PPT(0.015)VGAFGHTR	14.3536	16.6654	10.4402	10.8064	76.8091	79.6007	Q86XL3;A0A220T1R9;F5H1D4;Q86XL3-3	662;598;17;17	6426	49771	NNSPPTVGAFGHTR
9975	ANKLE2	Q86XL3	Ankyrin repeat and LEM domain-containing protein 2	S	268	TS(0.002)LPLS(0.997)PVK	0	0	2.09297	2.67757	0	0	Q86XL3;Q86XL3-2	268;268	6426	70547	TSLPLSPVK
6836	ANKRD17	O75179	Ankyrin repeat domain-containing protein 17	S	2401	APS(0.998)PAPS(0.001)SVPLGSEK	95.7466	94.41	118.483	114.847	84.3988	89.0168	O75179-6;O75179-2;O75179;H0YM23;O75179-7;O75179-4;B3KU50	2150;2400;2401;2285;2288;1808;785	4495	5103	APSPAPSSVPLGSEK
6839	ANKRD17	O75179	Ankyrin repeat domain-containing protein 17	S	19	ATVPVAAATAAEGEGS(1)PPAVAAVAGPPAAAEVGGGVGGSSR	4.23592	4.81349	18.0323	15.4077	7.35737	7.44341	O75179-6;O75179-2;O75179;O75179-4;H0YLQ3;O75179-3;A0A1W2PQ15;O75179-5	19;19;19;19;19;19;19;19	4495	6710	ATVPVAAATAAEGEGSPPAVAAVAGPPAAAEVGGGVGGSSR
10918	ANKRD27	Q96NW4	Ankyrin repeat domain-containing protein 27	S	962	DRS(1)VPNLTEGSLHEPGR	81.027	77.3354	60.1358	101.272	44.6843	58.3684	Q96NW4	962	6917	12517	DRSVPNLTEGSLHEPGR
14996	ANKRD27	Q96NW4	Ankyrin repeat domain-containing protein 27	T	1023	RHT(1)VEDAVVSQGPEAAGPLSTPQEVSASR	110.946	121	67.5666	97.4646	109.139	126.278	Q96NW4	1023	6917	57682	RHTVEDAVVSQGPEAAGPLSTPQEVSASR
11989	ANKRD50	Q9ULJ7	Ankyrin repeat domain-containing protein 50	S	1183	SSLSNNS(1)LK					216.422	220.661	Q9ULJ7;Q9ULJ7-2;Q8TB46	1183;1004;497	7584	65234	SSLSNNSLK
3632	ANKS1A	Q92625	Ankyrin repeat and SAM domain-containing protein 1A	S	887	RHDS(1)LHDPAAPSR	23.6782	58.6092	16.456	14.79	48.4584	41.2779	A0A3B3ISP1;Q92625;Q49AR9	908;887;213	2288	29295;57601	HDSLHDPAAPSR;RHDSLHDPAAPSR
3633	ANKS1A	Q92625	Ankyrin repeat and SAM domain-containing protein 1A	S	647	S(0.001)ES(0.996)LS(0.003)NCSIGK	85.9594	152.233	119.759	102.826	218.282	196.805	A0A3B3ISP1;Q92625	668;647	2288	61145;61146	SESLSNCSIGK;SESLSNCSIGKK
3634	ANKS1A	Q92625	Ankyrin repeat and SAM domain-containing protein 1A	S	649	SES(0.202)LS(0.777)NCS(0.02)IGK	50.9366	81.8817	0	0	177.193	155.508	A0A3B3ISP1;Q92625	670;649	2288	61145;61146	SESLSNCSIGK;SESLSNCSIGKK
3635	ANKS1A	Q92625	Ankyrin repeat and SAM domain-containing protein 1A	S	661	S(0.553)PS(0.446)FAS(0.001)EWDEIEK	0	0	6.06111	6.01173	0	0	A0A3B3ISP1;Q92625	682;661	2288	64241	SPSFASEWDEIEK
3636	ANKS1A	Q92625	Ankyrin repeat and SAM domain-containing protein 1A	S	663	S(0.112)PS(0.888)FASEWDEIEK	52.7106	103.856	23.5864	20.8519	19.1027	18.5649	A0A3B3ISP1;Q92625	684;663	2288	64241	SPSFASEWDEIEK
8919	ANO6	Q4KMQ2	Anoctamin-6	S	909	MIEAVDNNLRPKS(1)E	22.4931	25.5777	41.4317	38.6678	65.9106	70.3493	Q4KMQ2-3;Q4KMQ2;Q4KMQ2-2	891;909;930	5865	46377	MIEAVDNNLRPKSE
8920	ANO6	Q4KMQ2	Anoctamin-6	S	256	RQS(0.994)EDPS(0.006)CPNER	0.389985	0.350947	0	0	2.07382	1.91124	Q4KMQ2-3;Q4KMQ2;Q4KMQ2-2;B4DZA5;Q4KMQ2-4;B4E1V1;B3KX12	238;256;277;256;256;256;223	5865	58964	RQSEDPSCPNER
3597	ANP32A	P39687	Acidic leucine-rich nuclear phosphoprotein 32 family member A	S	17	NRT(0.028)PS(0.972)DVK	0.320408	0.669118	0.10798	0.203783	0	0	A0A384P5U2;P39687;H0YN26;Q6PKH8;Q08AJ6;Q3KPI8;Q1AHP8;H7BZ09;O95626	17;17;17;17;17;17;17;17;17	2264	50264	NRTPSDVK
13297	ANP32A	P39687	Acidic leucine-rich nuclear phosphoprotein 32 family member A	T	15	NRT(1)PSDVK	0	0	0.644217	0.751633	1.22771	1.50185	A0A384P5U2;P39687;H0YN26;Q6PKH8;Q08AJ6;Q3KPI8;Q1AHP8;H7BZ09;O95626	15;15;15;15;15;15;15;15;15	2264	50264	NRTPSDVK
14591	ANP32B	Q92688	Acidic leucine-rich nuclear phosphoprotein 32 family member B	T	244	RET(1)DDEGEDD	5.2802	27.9331	11.2346	15.4526	12.1207	14.9523	Q53F35;Q92688	243;244	5883	36854;57110	KRETDDEGEDD;RETDDEGEDD
7103	ANXA1	P04083	Annexin A1	S	37	GGPGS(0.025)AVS(0.947)PY(0.026)PT(0.001)FNPSSDVAALHK	0.0592533	0.0680255	0.257227	0.270121	0.124443	0.126489	P04083;Q5TZZ9;A0A4D5RAB7;A0A4D5RA86;A0A4D5RAG0;A0A4D5RAI5;A0A4D5RAJ5;A0A4D5RAA5;A0A4D5RAA2;Q5T3N1;A0A4D5RAH8;A0A4D5RAH1;A0A4D5RAD4;Q5T3N0;A0A4D5RA95;A0A4D5RBL6;A0A4D5RBR8;A0A4D5RAH0;A0A4D5RBT3;A0A4D5RAS2;A0A4D5RBK2;A0A4D5RAD9;A0A4D5RAI2;A0A4D5RBH8;A0A4D5RAB9	37;37;37;37;37;37;37;37;37;48;37;37;37;37;37;37;37;37;37;37;37;37;37;37;37	4683	25360	GGPGSAVSPYPTFNPSSDVAALHK
838	ANXA2	P07355	Annexin A2	S	184	AEDGS(1)VIDYELIDQDAR	0.0176535	0.0233901	0	0	0	0	P07355;A0A024R5Z7;V9HW65;P07355-2;H0YN42;H0YMU9;H0YMD0;H0YM50;B3KRQ1;H0YNP5;H0YL33;H0YN28;H0YNA0	184;184;184;202;184;184;184;153;67;119;67;67;67	562	1539	AEDGSVIDYELIDQDAR
840	ANXA2	P07355	Annexin A2	S	12	LS(0.934)LEGDHS(0.053)T(0.01)PPS(0.003)AY(0.001)GSVK	0	0	0	0	0.252856	0.26341	P07355;A0A024R5Z7;V9HW65;P07355-2;H0YN42;H0YMU9;H0YMD0;A6NMY6;B4DNH8;H0YKS4;H0YMM1;H0YKX9;H0YLV6;H0YKZ7;H0YKL9;H0YMW4;H0YKV8;H0YMD9;H0YNB8;H0YKN4;H0YMT9	12;12;12;30;12;12;12;12;12;12;12;12;12;12;12;40;12;12;12;12;12	562;4041	43576;66075	LSLEGDHSTPPSAYGSVK;STVHEILCKLSLEGDHSTPPSAYGSVK
841	ANXA2	P07355	Annexin A2	S	18	LSLEGDHS(0.993)T(0.007)PPSAYGSVK	0.922764	1.35495	1.48874	1.17916	1.7311	1.60514	P07355;A0A024R5Z7;V9HW65;P07355-2;H0YN42;H0YMU9;H0YMD0;A6NMY6;B4DNH8;H0YKS4;H0YMM1;H0YKX9;H0YLV6;H0YKZ7;H0YKL9;H0YMW4;H0YKV8;H0YMD9;H0YNB8;H0YKN4;H0YMT9	18;18;18;36;18;18;18;18;18;18;18;18;18;18;18;46;18;18;18;18;18	562;4041	43576;66075	LSLEGDHSTPPSAYGSVK;STVHEILCKLSLEGDHSTPPSAYGSVK
842	ANXA2	P07355	Annexin A2	S	22	LSLEGDHS(0.1)T(0.316)PPS(0.524)AY(0.005)GS(0.054)VK	0.266371	0.627392	0	0	0	0	P07355;A0A024R5Z7;V9HW65;P07355-2;H0YN42;H0YMU9;H0YMD0;A6NMY6;B4DNH8;H0YKS4;H0YMM1;H0YKX9;H0YLV6;H0YKZ7;H0YKL9;H0YMW4;H0YKV8;H0YMD9;H0YNB8;H0YKN4;H0YMT9	22;22;22;40;22;22;22;22;22;22;22;22;22;22;22;50;22;22;22;22;22	562;4041	43576;66075	LSLEGDHSTPPSAYGSVK;STVHEILCKLSLEGDHSTPPSAYGSVK
843	ANXA2	P07355	Annexin A2	S	26	LSLEGDHS(0.017)T(0.018)PPS(0.016)AY(0.001)GS(0.948)VK	0.0590782	0.116941	0.0538927	0.0537881	0	0	P07355;A0A024R5Z7;V9HW65;P07355-2;H0YN42;H0YMU9;H0YMD0;A6NMY6;B4DNH8;H0YKS4;H0YMM1;H0YKX9;H0YLV6;H0YKZ7;H0YKL9;H0YMW4;H0YKV8;H0YMD9;H0YNB8;H0YKN4;H0YMT9	26;26;26;44;26;26;26;26;26;26;26;26;26;26;26;54;26;26;26;26;26	562;4041	43576;66075	LSLEGDHSTPPSAYGSVK;STVHEILCKLSLEGDHSTPPSAYGSVK
844	ANXA2	P07355	Annexin A2	S	314	S(0.996)LY(0.002)YY(0.002)IQQDTK	0	0	0.031716	0.0323972	0	0	P07355;A0A024R5Z7;V9HW65;P07355-2;A6NMY6;B4DNH8	314;314;314;332;314;169	562	63508	SLYYYIQQDTK
845	ANXA2	P07355	Annexin A2	S	2	S(0.5)T(0.5)VHEILCK	0.91692	1.15447	0.929925	1.03108	1.82068	1.99045	P07355;A0A024R5Z7;V9HW65;P07355-2;H0YN42;H0YMU9;H0YMD0;A6NMY6;B4DNH8;H0YKS4;H0YNP5;H0YMM1;H0YKX9;H0YLV6;H0YKZ7;H0YKL9;H0YMW4;H0YKV8;H0YMD9;H0YNB8;H0YKN4;H0YMT9	2;2;2;20;2;2;2;2;2;2;2;2;2;2;2;2;30;2;2;2;2;2	562;4041	66074;66075	STVHEILCK;STVHEILCKLSLEGDHSTPPSAYGSVK
12663	ANXA2	P07355	Annexin A2	T	19	LSLEGDHS(0.021)T(0.878)PPS(0.088)AY(0.001)GS(0.012)VK	0.381841	0.626546	0.731689	0.662859	1.47601	1.33963	P07355;A0A024R5Z7;V9HW65;P07355-2;H0YN42;H0YMU9;H0YMD0;A6NMY6;B4DNH8;H0YKS4;H0YMM1;H0YKX9;H0YLV6;H0YKZ7;H0YKL9;H0YMW4;H0YKV8;H0YMD9;H0YNB8;H0YKN4;H0YMT9	19;19;19;37;19;19;19;19;19;19;19;19;19;19;19;47;19;19;19;19;19	562;4041	43576;66075	LSLEGDHSTPPSAYGSVK;STVHEILCKLSLEGDHSTPPSAYGSVK
12664	ANXA2	P07355	Annexin A2	T	3	S(0.5)T(0.5)VHEILCK	0.91692	1.15447	0.929925	1.03108	1.82068	1.99045	P07355;A0A024R5Z7;V9HW65;P07355-2;H0YN42;H0YMU9;H0YMD0;A6NMY6;B4DNH8;H0YKS4;H0YNP5;H0YMM1;H0YKX9;H0YLV6;H0YKZ7;H0YKL9;H0YMW4;H0YKV8;H0YMD9;H0YNB8;H0YKN4;H0YMT9	3;3;3;21;3;3;3;3;3;3;3;3;3;3;3;3;31;3;3;3;3;3	562;4041	66074;66075	STVHEILCK;STVHEILCKLSLEGDHSTPPSAYGSVK
15366	ANXA2	P07355	Annexin A2	Y	30	AY(1)TNFDAER	0.0822149	0.0968845	0.119659	0.120977	0.291697	0.284954	P07355;A0A024R5Z7;V9HW65;P07355-2;H0YN42;H0YMU9;H0YMD0;A6NMY6;B4DNH8;H0YKS4;H0YMM1;H0YKX9;H0YLV6;H0YKZ7;H0YKL9;H0YMW4;H0YKV8;H0YMD9;H0YNB8;H0YKN4;H0YMT9	30;30;30;48;30;30;30;30;30;30;30;30;30;30;30;58;30;30;30;30;30	562;4041	7654	AYTNFDAER
15367	ANXA2	P07355	Annexin A2	Y	24	LSLEGDHSTPPSAY(0.999)GS(0.001)VK	2.18789	3.30097	1.88048	1.47696	3.21818	2.99033	P07355;A0A024R5Z7;V9HW65;P07355-2;H0YN42;H0YMU9;H0YMD0;A6NMY6;B4DNH8;H0YKS4;H0YMM1;H0YKX9;H0YLV6;H0YKZ7;H0YKL9;H0YMW4;H0YKV8;H0YMD9;H0YNB8;H0YKN4;H0YMT9	24;24;24;42;24;24;24;24;24;24;24;24;24;24;24;52;24;24;24;24;24	562;4041	43576;66075	LSLEGDHSTPPSAYGSVK;STVHEILCKLSLEGDHSTPPSAYGSVK
7188	ANXA4	P09525	Annexin A4	S	12	AAS(1)GFNAMEDAQTLRK	0.17197	0.181531	0.382486	0.39597	0.135886	0.114839	Q6LES2;P09525;V9HW59;Q6P452;B4DDZ4;B4E1S2	14;12;14;14;14;14	4768	753;754	AASGFNAMEDAQTLR;AASGFNAMEDAQTLRK
15521	ANXA5	P08758	Annexin A5	Y	94	LYDAY(1)ELK	0.0694968	0.0746057	0	0	0	0	V9HWE0;P08758;D6RBL5;E9PHT9;B4DNG6	94;94;34;94;94	4758	45079	LYDAYELK
1747	AP1AR	Q63HQ0	AP-1 complex-associated regulatory protein	S	226	S(0.5)KT(0.5)EEDILR			52.7657	52.1434			A0A024RDK6;Q63HQ0;A0A024RDI1;Q63HQ0-2	226;226;193;193	1146	62619	SKTEEDILR
12856	AP1AR	Q63HQ0	AP-1 complex-associated regulatory protein	T	228	S(0.029)KT(0.971)EEDILR			80.6478	82.4786			A0A024RDK6;Q63HQ0;A0A024RDI1;Q63HQ0-2	228;228;195;195	1146	62619	SKTEEDILR
12708	AP1M1	Q9BXS5	AP-1 complex subunit mu-1	T	152	LETGAPRPPAT(0.712)VT(0.288)NAVSWR	0	0	0.459307	0.427077	0.357734	0.320588	Q9BXS5-2;Q9BXS5;Q59EK3;A0A024R7K8;B3KNH5;K7EJL1;B4DDG7;E7ENJ6;B4DN99;A0A087WZX7	152;152;183;152;152;80;80;152;152;89	691	39028	LETGAPRPPATVTNAVSWR
12709	AP1M1	Q9BXS5	AP-1 complex subunit mu-1	T	154	LETGAPRPPAT(0.007)VT(0.992)NAVS(0.001)WR	2.08233	1.7568	2.52172	2.40086	2.24583	2.20318	Q9BXS5-2;Q9BXS5;Q59EK3;A0A024R7K8;B3KNH5;K7EJL1;B4DDG7;E7ENJ6;B4DN99;A0A087WZX7	154;154;185;154;154;82;82;154;154;91	691	39028	LETGAPRPPATVTNAVSWR
12710	AP1M1	Q9BXS5	AP-1 complex subunit mu-1	T	223	VLFDNT(1)GRGK	1.85853	1.8485	0	0	0	0	Q9BXS5-2;Q9BXS5;Q59EK3;A0A024R7K8;B3KNH5;K7EJL1;B4DDG7;E7ENJ6;B4DN99	235;223;266;223;223;151;151;223;223	691	74335;74336	VLFDNTGR;VLFDNTGRGK
12891	AP2M1	Q96CW1	AP-2 complex subunit mu	T	156	EEQSQITSQVT(1)GQIGWR	1.10581	0.976828	1.38993	1.39247	0.351461	0.391862	A0A087WY71;Q96CW1-2;Q96CW1;E9PFW3;B4DNB9;B4E304;B4DJB1;B4DFM1;B4DTI4;B7Z4N2	155;154;156;181;181;141;96;106;26;46	1284	15381	EEQSQITSQVTGQIGWR
2575	AP3B1	O00203	AP-3 complex subunit beta-1	S	276	NFYES(1)DDDQK	35.7331	35.1583	17.0019	16.7517	17.4409	17.3869	A0A0S2Z5J4;O00203;O00203-3;A0A0S2Z4Z4;Q3MNE1;A8K586	276;276;227;276;276;276	1714;2651	48477	NFYESDDDQK
6489	AP3D1	O14617	AP-3 complex subunit delta-1	S	658	HRPS(1)EADEEELAR	491.158	695.604	502.955	523.819			O14617-2;A0A2R8Y611;O14617-3;O14617-5;O14617;O14617-4;Q6PK82	567;400;489;658;658;658;658	4308;4309;6226	30572	HRPSEADEEELAR
6492	AP3D1	O14617	AP-3 complex subunit delta-1	S	829	NTET(0.001)S(0.047)KS(0.952)PEK	94.556	322.219	227.815	301.326			O14617-2;A0A2R8Y611;O14617-3;O14617-5;O14617;Q6PK82	738;571;660;829;829;829	4308;4309;6226	50604	NTETSKSPEK
8042	APBA1	Q02410	Amyloid-beta A4 precursor protein-binding family A member 1	S	242	LHHYDERS(1)DGESDSPEK	3.93295	3.73684	11.1278	10.2854	14.2108	12.4126	Q02410-2;Q02410	242;242	5477	40118	LHHYDERSDGESDSPEK
8043	APBA1	Q02410	Amyloid-beta A4 precursor protein-binding family A member 1	S	566	S(0.593)NS(0.407)QENVEASHPSQDGK	0	0	5.28266	4.37294	0	0	Q02410-2;Q02410;A0A0D9SFA9;A0A0G2JMD7	555;566;103;166	5477	63842	SNSQENVEASHPSQDGK
8044	APBA1	Q02410	Amyloid-beta A4 precursor protein-binding family A member 1	S	568	S(0.153)NS(0.838)QENVEAS(0.009)HPSQDGK	1.54583	2.11355	0	0	12.0292	11.8953	Q02410-2;Q02410;A0A0D9SFA9;A0A0G2JMD7	557;568;105;168	5477	63842	SNSQENVEASHPSQDGK
7090	APBA3	O96018	Amyloid-beta A4 precursor protein-binding family A member 3	S	9	S(0.606)PS(0.394)GPPAMDLEGPR	43.38	52.1975	14.3725	37.4327			O96018;Q9UPY9	9;9	4648	64252	SPSGPPAMDLEGPR
9834	APBB1IP	Q7Z5R6	Amyloid beta A4 precursor protein-binding family B member 1-interacting protein	S	525	S(0.987)S(0.013)DTSGSPATPLK	13.5196	14.2718	15.9913	14.6435	12.752	11.2178	Q7Z5R6;B4E100	525;525	6358	59237;64988	RSSDTSGSPATPLK;SSDTSGSPATPLK
9835	APBB1IP	Q7Z5R6	Amyloid beta A4 precursor protein-binding family B member 1-interacting protein	S	526	RSS(1)DTSGSPATPLK	6.67661	7.43731	6.19318	5.73069	6.53662	6.32385	Q7Z5R6;B4E100	526;526	6358	59237;64988	RSSDTSGSPATPLK;SSDTSGSPATPLK
9836	APBB1IP	Q7Z5R6	Amyloid beta A4 precursor protein-binding family B member 1-interacting protein	S	529	RS(0.073)S(0.073)DT(0.092)S(0.574)GS(0.021)PAT(0.167)PLK	0	0	1.41581	1.40656	0	0	Q7Z5R6;B4E100	529;529	6358	59237;64988	RSSDTSGSPATPLK;SSDTSGSPATPLK
9837	APBB1IP	Q7Z5R6	Amyloid beta A4 precursor protein-binding family B member 1-interacting protein	S	531	SSDTSGS(0.999)PATPLK	3.22739	3.13902	6.78515	5.38198	5.26696	4.75625	Q7Z5R6;B4E100	531;531	6358	59237;64988	RSSDTSGSPATPLK;SSDTSGSPATPLK
14780	APBB1IP	Q7Z5R6	Amyloid beta A4 precursor protein-binding family B member 1-interacting protein	T	534	RS(0.081)S(0.081)DT(0.099)S(0.081)GS(0.013)PAT(0.646)PLK	0.386875	0.370256	0	0	0.484298	0.488673	Q7Z5R6;B4E100	534;534	6358	59237;64988	RSSDTSGSPATPLK;SSDTSGSPATPLK
487	APEH	P13798	Acylamino-acid-releasing enzyme	S	187	ALDVSAS(1)DDEIAR	1.02217	1.0732	0	0	0	0	A0A024R2U9;C9JIF9;P13798;H7C393;H7C1U0;C9JLK2	187;187;187;184;112;86	339	3668	ALDVSASDDEIAR
6058	API5	Q9BZZ5	Apoptosis inhibitor 5	S	462	ASEDT(0.004)T(0.179)S(0.804)GS(0.013)PPKK	0	0	3.40936	3.82749	2.04959	2.58462	G3V1C3;Q9BZZ5-2;Q9BZZ5;Q9BZZ5-6;Q9BZZ5-1;Q9BZZ5-5;H0YER7;B4DDR3	462;462;462;451;390;408;277;289	3949	5789;5790;56676;56677	ASEDTTSGSPPK;ASEDTTSGSPPKK;RASEDTTSGSPPK;RASEDTTSGSPPKK
6059	API5	Q9BZZ5	Apoptosis inhibitor 5	S	464	ASEDTTS(0.001)GS(0.999)PPKK	17.4622	17.6403	8.83016	10.3925	3.94192	4.00556	G3V1C3;Q9BZZ5-2;Q9BZZ5;Q9BZZ5-6;Q9BZZ5-1;Q9BZZ5-5;H0YER7;B4DDR3	464;464;464;453;392;410;279;291	3949	5789;5790;56676;56677	ASEDTTSGSPPK;ASEDTTSGSPPKK;RASEDTTSGSPPK;RASEDTTSGSPPKK
5191	APIP	Q96GX9	Methylthioribulose-1-phosphate dehydratase	S	87	DIS(0.006)GPS(0.986)PS(0.008)K	18.8624	16.6105	22.7558	22.1374	23.8095	26.7288	B4DY17;S4R3D6;Q96GX9-3;Q96GX9	104;40;49;87	3378;6867	10781	DISGPSPSK
5192	APIP	Q96GX9	Methylthioribulose-1-phosphate dehydratase	S	89	DIS(0.053)GPS(0.348)PS(0.599)K	1.8909	1.87712	0	0	0	0	B4DY17;S4R3D6;Q96GX9-3;Q96GX9	106;42;51;89	3378;6867	10781	DISGPSPSK
15107	APMAP	Q9HDC9	Adipocyte plasma membrane-associated protein	T	19	RPLRPQVVT(1)DDDGQAPEAK	0.318435	0.269027	0	0	0.308921	0.282495	Q9HDC9;Q9HDC9-2	19;19	7278	58640	RPLRPQVVTDDDGQAPEAK
5527	APOB	P04114	Apolipoprotein B-100	S	4048	VRES(0.999)DEET(0.001)QIK	0.370406	0.396682	0.359258	0.378078	0	0	C0JYY2;P04114;E1A689;Q59HB3	4048;4048;4048;1100	3570	75905	VRESDEETQIK
3746	APOBR	Q0VD83	Apolipoprotein B receptor	S	814	EEAAAGEHAGGQEFGLEGS(0.999)AEEEVT(0.001)GR	0.384445	0.398784	0.578592	0.598367	0	0	A0A4V7I447;Q0VD83;Q0VD83-3;Q0VD83-2;Q9NS13	805;814;814;343;805	2363;7336	14937	EEAAAGEHAGGQEFGLEGSAEEEVTGR
3747	APOBR	Q0VD83	Apolipoprotein B receptor	S	601	EEQERS(1)LEAGPR	1.98943	1.44508	1.83927	1.82999	1.80363	1.8185	A0A4V7I447;Q0VD83;Q0VD83-3;Q0VD83-2;Q9NS13	592;601;601;130;592	2363;7336	15360	EEQERSLEAGPR
3748	APOBR	Q0VD83	Apolipoprotein B receptor	S	900	EQREDS(1)EGR	0	0	0.969436	0.986447	0.395016	0.411892	A0A4V7I447;Q0VD83;Q0VD83-3;Q0VD83-2;Q9NS13	891;900;900;429;891	2363;7336	18985	EQREDSEGR
3749	APOBR	Q0VD83	Apolipoprotein B receptor	S	736	ETEDEEAEADRT(0.5)S(0.5)R	0	0	0	0	0.16538	0.141497	A0A4V7I447;Q0VD83;Q0VD83-3;Q0VD83-2;Q9NS13	727;736;736;265;727	2363;7336	19737	ETEDEEAEADRTSR
3750	APOBR	Q0VD83	Apolipoprotein B receptor	S	939	ETEPES(1)LEHVR	2.81282	2.16994	2.82888	2.79642	3.02773	2.99284	A0A4V7I447;Q0VD83;Q0VD83-3;Q0VD83-2;Q9NS13	930;939;939;468;930	2363;7336	19755	ETEPESLEHVR
3751	APOBR	Q0VD83	Apolipoprotein B receptor	S	175	LRS(1)WEQEEEEEEVRAR	8.85651	8.68562	6.22236	6.86549	8.27607	8.78195	A0A4V7I447;Q0VD83;Q0VD83-3;Q9NS13	175;175;175;175	2363;7336	43299;43300	LRSWEQEEEEEEVR;LRSWEQEEEEEEVRAR
3752	APOBR	Q0VD83	Apolipoprotein B receptor	S	118	QDS(1)GAGETAK	0.239835	2.03531	0.205954	1.5017	0.776501	2.52623	A0A4V7I447;Q0VD83;Q0VD83-3;Q9NS13	118;118;118;118	2363;7336	52963	QDSGAGETAK
3753	APOBR	Q0VD83	Apolipoprotein B receptor	S	162	QES(1)HEQEVNREER	0.460193	5.77532	1.18071	9.41214	0.642556	4.40252	A0A4V7I447;Q0VD83;Q0VD83-3;Q9NS13	162;162;162;162	2363;7336	53279;61847	QESHEQEVNREER;SGQAQERQESHEQEVNREER
13327	APOBR	Q0VD83	Apolipoprotein B receptor	T	285	EEART(0.5)T(0.5)PGREEAR	0	0	0	0	0.350223	0.368383	A0A4V7I447;Q0VD83;Q0VD83-3;Q9NS13	285;285;285;285	2363;7336	14977	EEARTTPGREEAR
13328	APOBR	Q0VD83	Apolipoprotein B receptor	T	286	EEART(0.5)T(0.5)PGREEAR	0	0	0	0	0.350223	0.368383	A0A4V7I447;Q0VD83;Q0VD83-3;Q9NS13	286;286;286;286	2363;7336	14977	EEARTTPGREEAR
13329	APOBR	Q0VD83	Apolipoprotein B receptor	T	572	GQGPELMGGAQT(0.999)PT(0.001)KQPEER	20.8013	22.0214	20.1833	21.6663	24.48	25.5162	A0A4V7I447;Q0VD83;Q0VD83-3;Q0VD83-2;Q9NS13	563;572;572;101;563	2363;7336	27402;27403	GQGPELMGGAQTPTK;GQGPELMGGAQTPTKQPEER
13330	APOBR	Q0VD83	Apolipoprotein B receptor	T	574	GQGPELMGGAQT(0.112)PT(0.888)KQPEER	0.337632	0.343381	1.15573	1.22777	1.54561	1.82945	A0A4V7I447;Q0VD83;Q0VD83-3;Q0VD83-2;Q9NS13	565;574;574;103;565	2363;7336	27402;27403	GQGPELMGGAQTPTK;GQGPELMGGAQTPTKQPEER
13331	APOBR	Q0VD83	Apolipoprotein B receptor	T	1063	HDGT(1)PVPAR	1.30792	0.854186	2.00131	1.04891	4.36586	3.63284	A0A4V7I447;Q0VD83;Q0VD83-2;Q9NS13	1054;1063;592;1054	2363;7336	29271	HDGTPVPAR
2407	APOE	P02649	Apolipoprotein E	S	147	GEVQAMLGQS(0.86)T(0.14)EELR	1.19176	1.252	0.544798	0.552127	0.87431	0.892449	A0A0S2Z3D5;P02649;J9ZVQ3;A0A346DBY2;H0Y7L5;E9PEV4;E7ERP7;Q6LBZ1;D9ZB55;Q13791	147;147;68;68;173;147;147;84;38;13	1615	24786	GEVQAMLGQSTEELR
13020	APOE	P02649	Apolipoprotein E	T	148	GEVQAMLGQS(0.415)T(0.585)EELR	0.250679	0.263007	0.46566	0.427784	0.363048	0.346516	A0A0S2Z3D5;P02649;J9ZVQ3;A0A346DBY2;H0Y7L5;E9PEV4;E7ERP7;Q6LBZ1;D9ZB55;Q13791	148;148;69;69;174;148;148;85;39;14	1615	24786	GEVQAMLGQSTEELR
358	APOL1	O14791	Apolipoprotein L1	S	311	VTEPIS(1)AESGEQVER	18.006	18.3726	12.3949	12.2328	19.9814	21.2788	O14791;A0A024R1Q4;O14791-2;A0A024R1G8;O14791-3;U5LI90;U5LH96;Q2KHQ6;U5LGU2;U5LKM6;Q1WWL5;U5LKP5;U5LKJ0;U5LKT7;U5LH46;U5LHF6;U5LIA9;U5LKH9;U5LGY0;U5LIG7;A5PL32;U5LIH6;Q29RW7;U5LKG0;U5LKC6;U5LKQ0;B4E1N5;A0A1P8SD62;U5LII8;U5LIJ1;B2R9E5;A0A1B2FJ21;A0A1B2FK26;A0A1B2FJV6;A0A1B2FKD8;A0A1B2FK76;A0A1B2FIW3;A0A1B2FJA9;A0A1B2FK40;A0A1B2FIX3;A0A1B2FJI3;A0A1B2FJ32;A0A1B2FJ38;A0A1B2FJ64;A0A1B2FJB1;A0A1B2FJB2;A…	311;311;327;327;293;206;206;311;206;206;343;206;206;206;206;206;206;206;206;206;352;206;343;206;206;206;252;309;206;206;327;171;171;171;171;171;170;171;171;171;171;171;171;171;171;171;171;171;171;171;171;171;171;169;206;170;170;171;171;206;171;206;190;206;171;206;171;171;171;171;171;171;171;171;171;171;171;171;171;171;171;171;171;171;171;170;171;170;171;171;171;171;169;171;171;171;171;171;171;171…	242	76439	VTEPISAESGEQVER
359	APOL1	O14791	Apolipoprotein L1	S	314	VTEPIS(0.021)AES(0.979)GEQVER	5.62059	4.87845	4.89168	4.85836	13.9066	15.5107	O14791;A0A024R1Q4;O14791-2;A0A024R1G8;O14791-3;U5LI90;U5LH96;Q2KHQ6;U5LGU2;U5LKM6;Q1WWL5;U5LKP5;U5LKJ0;U5LKT7;U5LH46;U5LHF6;U5LIA9;U5LKH9;U5LGY0;U5LIG7;A5PL32;U5LIH6;Q29RW7;U5LKG0;U5LKC6;U5LKQ0;B4E1N5;A0A1P8SD62;U5LII8;U5LIJ1;B2R9E5;A0A1B2FJ21;A0A1B2FK26;A0A1B2FJV6;A0A1B2FKD8;A0A1B2FK76;A0A1B2FIW3;A0A1B2FJA9;A0A1B2FK40;A0A1B2FIX3;A0A1B2FJI3;A0A1B2FJ32;A0A1B2FJ38;A0A1B2FJ64;A0A1B2FJB1;A0A1B2FJB2;A…	314;314;330;330;296;209;209;314;209;209;346;209;209;209;209;209;209;209;209;209;355;209;346;209;209;209;255;312;209;209;330;174;174;174;174;174;173;174;174;174;174;174;174;174;174;174;174;174;174;174;174;174;174;172;209;173;173;174;174;209;174;209;193;209;174;209;174;174;174;174;174;174;174;174;174;174;174;174;174;174;174;174;174;174;174;173;174;173;174;174;174;174;172;174;174;174;174;174;174;174…	242	76439	VTEPISAESGEQVER
348	APOL2	J3KQL8	Apolipoprotein L2	S	362	ANPQLGAYAPPPHVIGRIS(1)AEGGEQVER	0.232404	0.20437	0.208525	0.180292	0	0	A0A024R1M8;J3KQL8;B4E1T5	250;362;362	236	4751	ANPQLGAYAPPPHVIGRISAEGGEQVER
312	APOL3	O95236	Apolipoprotein L3	S	315	IS(0.855)AGS(0.145)GGQAER	0	0	0	0	2.24622	1.5338	A0A024R1G6;O95236-2;O95236;O95236-3	244;244;315;115	220	34162	ISAGSGGQAER
1916	APOOL	Q6UXV4	MICOS complex subunit MIC27	S	203	LGS(0.8)S(0.165)S(0.035)EIEVPAK	5.87549	6.82118	1.78268	1.81327	0	0	A0A087WYF7;Q6UXV4;A0A087WUX8;Q68DW4	203;203;198;203	1285	39937	LGSSSEIEVPAK
2635	APP	P05067	Amyloid-beta precursor protein	S	441	VES(1)LEQEAANER	25.923	19.9062	16.5865	14.6396	31.353	30.6134	B4DGD0;A0A140VJC8;P05067;P05067-9;P05067-8;P05067-11;P05067-7;A0A218KGR2;E9PG40;B4DQM1;A0A0A0MRG2;P05067-4;P05067-10;P05067-5;P05067-6;P05067-3;B4DJT9;B4DM00;H7C0V9	385;441;441;441;422;417;422;441;385;351;331;366;310;385;385;366;331;199;344	1780	72941	VESLEQEAANER
11921	APPL1	Q9UKG1	DCC-interacting protein 13-alpha	S	401	VNQSALEAVT(0.001)PS(0.996)PS(0.003)FQQR	21.0106	20.366	11.5254	10.3476	8.99114	8.66471	Q9UKG1;B4DQX8	401;384	7559	75241	VNQSALEAVTPSPSFQQR
15221	APPL1	Q9UKG1	DCC-interacting protein 13-alpha	T	399	VNQSALEAVT(0.956)PS(0.038)PS(0.006)FQQR	0	0	0.308841	0.251806	4.3412	4.69408	Q9UKG1;B4DQX8	399;382	7559	75241	VNQSALEAVTPSPSFQQR
2103	APTX	Q7Z2E3	Aprataxin	S	132	S(0.999)GNS(0.001)DSIER	4.26576	7.67336	104.471	92.8194	28.9345	25.7889	F5HRF8;Q7Z2E3-10;C9JZ40;A0A0A0MRW7;Q7Z2E3-9;Q7Z2E3-7;Q7Z2E3-8;Q7Z2E3-11;Q7Z2E3-5;Q7Z2E3-4;Q7Z2E3;C9J8U3;Q7Z2E3-13	109;78;78;132;118;118;132;132;64;30;132;64;118	1404	61796	SGNSDSIER
289	ARAF	P10398	Serine/threonine-protein kinase A-Raf	S	257	GS(1)PSPASVSSGR	105.421	120.977	68.5101	54.9994	193.199	130.4	A0A024R178;P10398;Q96II5;A0A0S2Z3F2;B4DV85	257;257;260;262;123	206	25406;27980	GGSDGTPRGSPSPASVSSGR;GSPSPASVSSGR
290	ARAF	P10398	Serine/threonine-protein kinase A-Raf	S	264	GS(0.333)PS(0.024)PAS(0.009)VS(0.619)S(0.016)GR	9.23172	11.0781	6.59551	4.61617	9.83927	5.54106	A0A024R178;P10398;Q96II5;A0A0S2Z3F2;B4DV85	264;264;267;269;130	206	25406;27980	GGSDGTPRGSPSPASVSSGR;GSPSPASVSSGR
291	ARAF	P10398	Serine/threonine-protein kinase A-Raf	S	186	QHEAPSNRPLNELLTPQGPS(1)PR	98.8696	100.668	61.1824	57.0095	205.448	191.219	A0A024R178;P10398;Q96II5;B4DV85	186;186;189;52	206	53774	QHEAPSNRPLNELLTPQGPSPR
292	ARAF	P10398	Serine/threonine-protein kinase A-Raf	S	157	QQFYHS(1)VQDLSGGSR	98.2895	99.6876	61.6027	56.5886	185.691	159.649	A0A024R178;P10398;A0A0S2Z3F2;Q59HC8;B4DMG5;P10398-2	157;157;157;159;157;157	206	55279	QQFYHSVQDLSGGSR
293	ARAF	P10398	Serine/threonine-protein kinase A-Raf	S	162	QQFYHS(0.006)VQDLS(0.707)GGS(0.287)R	0	0	6.77525	5.94736	0	0	A0A024R178;P10398;A0A0S2Z3F2;Q59HC8;B4DMG5;P10398-2	162;162;162;164;162;162	206	55279	QQFYHSVQDLSGGSR
296	ARAF	P10398	Serine/threonine-protein kinase A-Raf	S	274	S(0.005)PHS(0.059)KS(0.937)PAEQR	21.2517	31.8854	0	0	35.1234	27.5864	A0A024R178;P10398;Q96II5;A0A0S2Z3F2;B4DV85	274;274;277;279;140	206	64079	SPHSKSPAEQR
12527	ARAF	P10398	Serine/threonine-protein kinase A-Raf	T	181	QHEAPSNRPLNELLT(1)PQGPSPR	56.4283	62.4673	21.7448	22.1055	38.8636	37.8551	A0A024R178;P10398;Q96II5;B4DV85	181;181;184;47	206	53774	QHEAPSNRPLNELLTPQGPSPR
294	ARAF;RAF1	P04049	Serine/threonine-protein kinas ( e A-Raf | RAF proto-oncogene serine/threonine-protein kinase )	S	621	SAS(1)EPSLHR	659.44	795.015	565.524	375.236	1050.23	933.783	A0A024R178;P10398;Q96II5;A0A0S2Z3F2;B4DV85;L7RRS6;A0A0S2Z559;P04049;P04049-2;B4E0X2;A0A0S2Z4L5;H7C155;D7PBN3;B4E1N6;C7TPG7	582;582;585;587;448;621;641;621;641;540;588;500;1034;406;804	206;1691	60203	SASEPSLHR
295	ARAF;RAF1	P04049	Serine/threonine-protein kinas ( e A-Raf | RAF proto-oncogene serine/threonine-protein kinase )	S	624	SAS(0.274)EPS(0.726)LHR	18.9852	22.8461	9.60314	9.15403	79.4363	66.2613	A0A024R178;P10398;Q96II5;A0A0S2Z3F2;B4DV85;L7RRS6;A0A0S2Z559;P04049;P04049-2;B4E0X2;A0A0S2Z4L5;H7C155;D7PBN3;B4E1N6;C7TPG7	585;585;588;590;451;624;644;624;644;543;591;503;1037;409;807	206;1691	60203	SASEPSLHR
10920	ARAP1	Q96P48	Arf-GAP with Rho-GAP domain, ANK repeat and PH domain-containing protein 1	S	70	AHT(0.092)S(0.908)PAPAPRPTPR	0.530016	0.373219	0.610446	0.39581	0.724646	0.444785	Q96P48;Q96P48-3	70;70	6919	3019	AHTSPAPAPRPTPR
10921	ARAP1	Q96P48	Arf-GAP with Rho-GAP domain, ANK repeat and PH domain-containing protein 1	S	428	ARLS(0.977)S(0.023)AYLLGVPGSEQPDR	3.64824	3.58319	2.61686	2.40459	2.6965	2.47248	Q96P48;Q96P48-3;A0A2X0SFK3;Q96P48-4;E7EU13;B7ZMI2;Q96P48-1;Q96P48-2;Q96P48-7;Q6ZMJ9	428;428;183;183;183;183;188;188;183;217	6919	5662;43775	ARLSSAYLLGVPGSEQPDR;LSSAYLLGVPGSEQPDR
10922	ARAP1	Q96P48	Arf-GAP with Rho-GAP domain, ANK repeat and PH domain-containing protein 1	S	429	ARLS(0.207)S(0.793)AYLLGVPGSEQPDR	0.830289	0.583061	0.191209	0.149856	0.639485	0.549143	Q96P48;Q96P48-3;A0A2X0SFK3;Q96P48-4;E7EU13;B7ZMI2;Q96P48-1;Q96P48-2;Q96P48-7;Q6ZMJ9	429;429;184;184;184;184;189;189;184;218	6919	5662;43775	ARLSSAYLLGVPGSEQPDR;LSSAYLLGVPGSEQPDR
10925	ARAP1	Q96P48	Arf-GAP with Rho-GAP domain, ANK repeat and PH domain-containing protein 1	S	632	FWAANVPPSEALQPS(0.233)S(0.164)S(0.571)PS(0.025)T(0.008)R	0	0	0	0	0.226221	0.212861	Q96P48;Q96P48-3;A0A2X0SFK3;Q96P48-4;E7EU13;B7ZMI2;Q96P48-1;Q96P48-2;Q6ZMJ9	632;632;387;387;387;387;392;392;421	6919	23433;23434	FWAANVPPSEALQPSSSPSTR;FWAANVPPSEALQPSSSPSTRR
10927	ARAP1	Q96P48	Arf-GAP with Rho-GAP domain, ANK repeat and PH domain-containing protein 1	S	738	HYS(0.999)VVLPT(0.001)VSHSGFLYK	0	0	0.0689552	0.0581791	0	0	Q96P48;Q96P48-3;A0A2X0SFK3;Q96P48-4;E7EU13;B7ZMI2;Q96P48-1;Q96P48-2;Q96P48-7;Q6ZMJ9;F8WBT0;F5GWN4	738;738;493;493;493;493;498;498;432;527;26;26	6919	31085	HYSVVLPTVSHSGFLYK
10928	ARAP1	Q96P48	Arf-GAP with Rho-GAP domain, ANK repeat and PH domain-containing protein 1	S	1319	S(0.52)QRPWS(0.479)GAPETS(0.001)HRPEK	0.12571	0.0796268	0	0	0.0598966	0.0546707	Q96P48;A0A2X0SFK3;Q96P48-4;Q96P48-1	1319;1074;1074;1079	6919	64654	SQRPWSGAPETSHRPEK
10929	ARAP1	Q96P48	Arf-GAP with Rho-GAP domain, ANK repeat and PH domain-containing protein 1	S	1324	S(0.007)QRPWS(0.993)GAPETSHRPEK	0.33708	0.247817	0.595716	0.34242	0.40406	0.266361	Q96P48;A0A2X0SFK3;Q96P48-4;Q96P48-1	1324;1079;1079;1084	6919	64654	SQRPWSGAPETSHRPEK
10930	ARAP1	Q96P48	Arf-GAP with Rho-GAP domain, ANK repeat and PH domain-containing protein 1	S	1435	S(1)VAAFTADPLSLLR	0.0772047	0.0766795	0.377702	0.2493	0.0956321	0.0826983	Q96P48;Q96P48-3;A0A2X0SFK3;Q96P48-4;E7EU13;B7ZMI2;Q96P48-1;Q96P48-2;Q96P48-7;A0A0A0MSJ2;Q96P48-5	1435;1424;1190;1190;1179;1179;1195;1184;1118;664;664	6919	66112	SVAAFTADPLSLLR
10931	ARAP1	Q96P48	Arf-GAP with Rho-GAP domain, ANK repeat and PH domain-containing protein 1	S	729	TTEVPRLDS(1)MKPLEK	1.4043	1.21948	1.33597	1.11709	1.39086	1.11864	Q96P48;Q96P48-3;A0A2X0SFK3;Q96P48-4;E7EU13;B7ZMI2;Q96P48-1;Q96P48-2;Q96P48-7;Q6ZMJ9;F8WBT0;F5GWN4	729;729;484;484;484;484;489;489;423;518;17;17	6919	70834;70835	TTEVPRLDSMK;TTEVPRLDSMKPLEK
14997	ARAP1	Q96P48	Arf-GAP with Rho-GAP domain, ANK repeat and PH domain-containing protein 1	T	69	AHT(0.868)S(0.132)PAPAPRPTPR	0.0939113	0.112949	0.22606	0.190665	0.20455	0.214169	Q96P48;Q96P48-3	69;69	6919	3019	AHTSPAPAPRPTPR
13233	ARAP2	Q8WZ64	Arf-GAP with Rho-GAP domain, ANK repeat and PH domain-containing protein 2	T	1574	IGGLPLIPIQHEGNAT(1)LAR	18.7486	39.5303					A7E2A5;A0A2X0SFS3;Q8WZ64;A0A0C4DGW1;Q2M2Z8	1504;1574;1574;833;758	2113	32278	IGGLPLIPIQHEGNATLAR
15426	ARAP2	Q8WZ64	Arf-GAP with Rho-GAP domain, ANK repeat and PH domain-containing protein 2	Y	258	FQGEMIVNDLY(0.694)VPS(0.153)S(0.153)PILAPVR	19.5181	45.6901					A7E2A5;A0A2X0SFS3;Q8WZ64	188;258;258	2113	22696	FQGEMIVNDLYVPSSPILAPVR
4058	ARAP3	Q8WWN8	Arf-GAP with Rho-GAP domain, ANK repeat and PH domain-containing protein 3	S	235	AEHRLS(1)RQDLEAR	43.4165	55.8999	48.4032	35.0682	144.84	107.72	A8K1Y7;Q8WWN8;G5E9Y3;Q05CH1;Q05CA7	235;235;157;235;235	2580	1701;1702	AEHRLSR;AEHRLSRQDLEAR
4059	ARAP3	Q8WWN8	Arf-GAP with Rho-GAP domain, ANK repeat and PH domain-containing protein 3	S	1337	RHS(0.998)S(0.002)SDLAR	27.778	64.2506	56.3005	31.2168	80.0309	70.9491	A8K1Y7;Q8WWN8;G5E9Y3;Q8WWN8-2;Q96G49;B3KMD0	1337;1337;1168;999;113;288	2580	57666	RHSSSDLAR
4060	ARAP3	Q8WWN8	Arf-GAP with Rho-GAP domain, ANK repeat and PH domain-containing protein 3	S	1444	S(1)LDQPFLSK	7.60592	10.826	0	0	0	0	A8K1Y7;Q8WWN8;G5E9Y3;Q8WWN8-2;Q96G49;B3KMD0;Q9H7C1	1444;1444;1275;1093;220;395;96	2580	62774	SLDQPFLSK
6006	ARFGAP1	Q8N6T3	ADP-ribosylation factor GTPase-activating protein 1	S	361	RS(0.216)S(0.766)DS(0.018)WEVWGSASTNR	0	0	0	0	4.17989	3.91258	F8VWH9;Q53F62;Q8N6T3-5;Q8N6T3;Q8N6T3-2;Q8N6T3-4;E5RHH7	295;361;316;361;369;248;117	3913	59236	RSSDSWEVWGSASTNR
13846	ARFGAP1	Q8N6T3	ADP-ribosylation factor GTPase-activating protein 1	T	135	EWSLESS(0.002)PAQNWT(0.998)PPQPR	1.01348	1.03334	2.85695	2.6949	0	0	F8VWH9;Q53F62;Q8N6T3-5;Q8N6T3;Q8N6T3-2;F8W1U7;E5RHT6;E5RHC5;Q8N6T3-3	61;135;82;135;135;61;61;135;135	3913	20624	EWSLESSPAQNWTPPQPR
13847	ARFGAP1	Q8N6T3	ADP-ribosylation factor GTPase-activating protein 1	T	189	YVGFGNT(1)PPPQK	14.4189	12.5682	23.4904	19.7372	17.3787	16.1014	F8VWH9;Q53F62;Q8N6T3-5;Q8N6T3;Q8N6T3-2;F8W1U7;Q8N6T3-4;E5RHT6;E5RHC5;Q8N6T3-3	115;189;136;189;189;115;76;115;189;189	3913	80310	YVGFGNTPPPQK
10270	ARFGAP2	Q8N6H7	ADP-ribosylation factor GTPase-activating protein 2	S	368	DNPFS(0.001)LGES(0.965)FGS(0.034)R	3.85603	3.42663	0	0	0	0	Q8N6H7;G5E9L0;A0A0D9SF70;B3KV00;Q8N6H7-2;B4E327;E9PQP3;Q8N6H7-3;E9PMU9;H0YDN9	368;340;232;232;261;229;232;99;75;90	6561	11906	DNPFSLGESFGSR
10273	ARFGAP2	Q8N6H7	ADP-ribosylation factor GTPase-activating protein 2	S	146	HGTDLWIDNMSS(0.001)AVPNHS(0.999)PEKK	9.8915	14.9384	4.87202	4.62441	8.4278	7.27328	Q8N6H7;E9PIY6;E9PJT7;E9PK28;E9PN48;B7Z6H9;H0YF45	146;146;139;146;146;146;104	6561	29676;29677	HGTDLWIDNMSSAVPNHSPEK;HGTDLWIDNMSSAVPNHSPEKK
10278	ARFGAP2	Q8N6H7	ADP-ribosylation factor GTPase-activating protein 2	S	240	VSS(0.004)QS(0.914)FS(0.081)EIER	1.99475	1.9873	1.46212	1.56268	1.26015	1.18524	Q8N6H7;G5E9L0;A0A0D9SF70;B3KV00;Q8N6H7-2;B4E327;E9PQP3;E9PIY6	240;212;104;104;133;101;104;254	6561	76255	VSSQSFSEIER
642	ARFGAP3	Q9NP61	ADP-ribosylation factor GTPase-activating protein 3	S	274	EESIVS(0.095)S(0.905)LR	4.66091	5.59258	0	0	0	0	B7Z6L2;A0A024R4U0;Q9NP61;Q9NP61-2;B7Z4Q0;H0Y6A0	201;274;274;230;202;121	483;3479	15409	EESIVSSLR
643	ARFGAP3	Q9NP61	ADP-ribosylation factor GTPase-activating protein 3	S	451	LS(0.97)AS(0.024)S(0.004)S(0.001)ISSADLFEEPR	2.63371	2.36426	0	0	0	0	B7Z6L2;A0A024R4U0;Q9NP61;Q9NP61-2;B7Z4Q0;H0Y6A0	378;451;451;407;379;254	483;3479	43348	LSASSSISSADLFEEPR
644	ARFGAP3	Q9NP61	ADP-ribosylation factor GTPase-activating protein 3	S	331	SVISHSVTSDMQT(0.001)IEQES(0.999)PIMAK	2.12654	1.84949	3.04798	2.55249	0	0	B7Z6L2;A0A024R4U0;Q9NP61;Q9NP61-2;B7Z4Q0;H0Y6A0	258;331;331;287;259;178	483;3479	66267	SVISHSVTSDMQTIEQESPIMAK
1070	ARFGEF1	Q9Y6D6	Brefeldin A-inhibited guanine nucleotide-exchange protein 1	S	52	AETEKQS(1)PPHGEAK	4.13478	4.59222	2.98308	2.83121	1.53778	1.44034	A0A024R7X0;Q9Y6D6;E5RJN9	52;52;52	718	1976	AETEKQSPPHGEAK
1071	ARFGEF1	Q9Y6D6	Brefeldin A-inhibited guanine nucleotide-exchange protein 1	S	1079	GREGS(1)LTGTK	2.84595	2.96014	1.82196	2.34744	4.60501	5.9756	A0A024R7X0;Q9Y6D6;Q59FY5;E5RIF2;E5RHL7	1079;1079;557;558;40	718	16168;27614	EGSLTGTK;GREGSLTGTK
1072	ARFGEF1	Q9Y6D6	Brefeldin A-inhibited guanine nucleotide-exchange protein 1	S	397	LS(0.04)VS(0.185)S(0.759)NDT(0.016)QESGNSSGPSPGAK	0.614495	0.684484	0	0	0.582123	0.675642	A0A024R7X0;Q9Y6D6	397;397	718	43918	LSVSSNDTQESGNSSGPSPGAK
1073	ARFGEF1	Q9Y6D6	Brefeldin A-inhibited guanine nucleotide-exchange protein 1	S	1566	PLDT(0.006)IS(0.994)QK	2.15918	1.85647	0.957933	0.789975	0.834428	0.675968	A0A024R7X0;Q9Y6D6;Q59FY5;E5RIF2;E5RHL7;B3KMS9	1566;1566;1044;1045;527;390	718	51728	PLDTISQK
1074	ARFGEF1	Q9Y6D6	Brefeldin A-inhibited guanine nucleotide-exchange protein 1	S	234	QHHHLLQS(0.998)PVS(0.002)HHEPESPQLR	0	0	0.194338	0.20503	0.811468	0.704425	A0A024R7X0;Q9Y6D6	234;234	718	53794	QHHHLLQSPVSHHEPESPQLR
1075	ARFGEF1	Q9Y6D6	Brefeldin A-inhibited guanine nucleotide-exchange protein 1	S	237	QHHHLLQS(0.052)PVS(0.69)HHEPES(0.258)PQLR	0.172921	0.179165	0	0	0	0	A0A024R7X0;Q9Y6D6	237;237	718	53794	QHHHLLQSPVSHHEPESPQLR
1076	ARFGEF1	Q9Y6D6	Brefeldin A-inhibited guanine nucleotide-exchange protein 1	S	243	QHHHLLQS(0.041)PVS(0.041)HHEPES(0.917)PQLR	0	0	0.139753	0.112801	0.0467963	0.0332389	A0A024R7X0;Q9Y6D6	243;243	718	53794	QHHHLLQSPVSHHEPESPQLR
1077	ARFGEF1	Q9Y6D6	Brefeldin A-inhibited guanine nucleotide-exchange protein 1	S	1569	S(1)VDIHDSIQPR	0.830413	0.996941	1.70707	1.47035	3.50074	3.51216	A0A024R7X0;Q9Y6D6;Q59FY5;E5RIF2;E5RHL7;B3KMS9	1569;1569;1047;1048;530;393	718	66150	SVDIHDSIQPR
12717	ARFGEF1	Q9Y6D6	Brefeldin A-inhibited guanine nucleotide-exchange protein 1	T	1081	EGS(0.2)LT(0.621)GT(0.178)K	1.91171	2.383	0	0	0	0	A0A024R7X0;Q9Y6D6;Q59FY5;E5RIF2;E5RHL7	1081;1081;559;560;42	718	16168;27614	EGSLTGTK;GREGSLTGTK
12261	ARFGEF2	Q9Y6D5	Brefeldin A-inhibited guanine nucleotide-exchange protein 2	S	276	GS(0.581)S(0.396)LS(0.023)GTDDGAQEVVK	0	0	2.5953	2.92787	0	0	Q9Y6D5;Q86TH5	276;276	7734	19151;28049	ERGSSLSGTDDGAQEVVK;GSSLSGTDDGAQEVVK
12262	ARFGEF2	Q9Y6D5	Brefeldin A-inhibited guanine nucleotide-exchange protein 2	S	277	GSS(0.997)LS(0.003)GTDDGAQEVVK	37.9052	44.7399	39.7086	42.8857	136.876	156.382	Q9Y6D5;Q86TH5	277;277	7734	19151;28049	ERGSSLSGTDDGAQEVVK;GSSLSGTDDGAQEVVK
12263	ARFGEF2	Q9Y6D5	Brefeldin A-inhibited guanine nucleotide-exchange protein 2	S	279	GS(0.003)S(0.325)LS(0.643)GT(0.029)DDGAQEVVK	3.22877	3.48759	0	0	0	0	Q9Y6D5;Q86TH5	279;279	7734	19151;28049	ERGSSLSGTDDGAQEVVK;GSSLSGTDDGAQEVVK
12264	ARFGEF2	Q9Y6D5	Brefeldin A-inhibited guanine nucleotide-exchange protein 2	S	1528	GQS(0.006)QLS(0.993)NPT(0.001)DDSWK	6.27431	6.07512	5.69782	5.71157	8.27417	9.47063	Q9Y6D5;B4DYN7;Q59FR3	1528;821;564	7734	27537	GQSQLSNPTDDSWK
12265	ARFGEF2	Q9Y6D5	Brefeldin A-inhibited guanine nucleotide-exchange protein 2	S	1511	HLDVDLDRQS(0.891)LS(0.086)S(0.024)IDK	1.14689	1.13819	0	0	2.09514	2.33102	Q9Y6D5;B4DYN7;Q59FR3;B3KMT7	1511;804;547;476	7734	29952	HLDVDLDRQSLSSIDK
12267	ARFGEF2	Q9Y6D5	Brefeldin A-inhibited guanine nucleotide-exchange protein 2	S	227	PIQS(0.003)KPQS(0.997)PVIQAAAVS(1)PK	30.757	27.385	27.4779	24.5442	67.4431	69.5233	Q9Y6D5;Q86TH5	227;227	7734	51664;52024	PIQSKPQSPVIQAAAVSPK;PQSPVIQAAAVSPK
12268	ARFGEF2	Q9Y6D5	Brefeldin A-inhibited guanine nucleotide-exchange protein 2	S	349	QS(0.009)LS(0.173)S(0.818)ADNLESDAQGHQVAAR	2.04456	1.87477	0	0	0	0	Q9Y6D5;Q86TH5	349;349	7734	55723	QSLSSADNLESDAQGHQVAAR
12269	ARFGEF2	Q9Y6D5	Brefeldin A-inhibited guanine nucleotide-exchange protein 2	S	1015	YLS(0.999)GS(0.001)GR	4.98915	5.1152	9.31087	8.43588	21.3914	21.5273	Q9Y6D5;B4DYN7;Q59FR3	1015;308;51	7734	79430	YLSGSGR
12270	ARFGEF2	Q9Y6D5	Brefeldin A-inhibited guanine nucleotide-exchange protein 2	S	1017	YLS(0.077)GS(0.923)GR	9.79996	9.66299	1.83941	1.77088	5.41959	5.75988	Q9Y6D5;B4DYN7;Q59FR3	1017;310;53	7734	79430	YLSGSGR
5238	ARFIP1	P53367	Arfaptin-1	S	76	EGVIEAGAFQGS(0.003)PAPPLPS(0.519)VMS(0.368)PS(0.11)R	1.84695	2.33846	0	0	0	0	B4E273;P53367	76;76	3413	16226	EGVIEAGAFQGSPAPPLPSVMSPSR
5239	ARFIP1	P53367	Arfaptin-1	S	79	EGVIEAGAFQGSPAPPLPS(0.004)VMS(0.952)PS(0.043)R	5.58132	6.27904	4.49506	5.06902	1.48294	1.69726	B4E273;P53367	79;79	3413	16226	EGVIEAGAFQGSPAPPLPSVMSPSR
5240	ARFIP1	P53367	Arfaptin-1	S	39	HS(0.02)LPS(0.98)GLGLSETQITSHGFDNTK	2.8909	6.66455	5.16446	18.2225	1.48389	3.54093	B4E273;P53367;P53367-2	39;39;39	3413;5261	30661	HSLPSGLGLSETQITSHGFDNTK
5241	ARFIP1	P53367	Arfaptin-1	S	132	KWS(1)LNTYK	7.59269	4.4789	0	0	13.8912	10.2874	B4E273;P53367;B7ZA10;P53367-2	132;132;55;100	3413;5261	37198	KWSLNTYK
1988	ARFIP2	P53365	Arfaptin-2	S	72	HPS(0.99)HS(0.01)TTPSGPGDEVAR	3.90571	7.52892	3.77198	2.92689	2.57699	2.09553	B4DUZ3;A0A087X1E4;P53365-3;P53365;E9PPY7;E9PRV8	105;105;34;72;72;72	1326	30417	HPSHSTTPSGPGDEVAR
1779	ARGLU1	Q9NWB6	Arginine and glutamate-rich protein 1	S	76	AS(0.5)S(0.5)PPDRIDIFGR	0	0	0.979221	1.01953	0	0	A0A024RDW4;Q9NWB6;B4E3J6;Q9NWB6-2	76;76;26;76	1177	6162;6163	ASSPPDR;ASSPPDRIDIFGR
1780	ARGLU1	Q9NWB6	Arginine and glutamate-rich protein 1	S	77	ASS(1)PPDR	97.6993	100.651	95.2563	96.0134	182.165	176.199	A0A024RDW4;Q9NWB6;B4E3J6;Q9NWB6-2	77;77;27;77	1177	6162;6163	ASSPPDR;ASSPPDRIDIFGR
8158	ARHGAP1	Q07960	Rho GTPase-activating protein 1	S	50	SDDS(0.013)KS(0.1)S(0.787)S(0.1)PELVTHLK	0.285165	0.459724	0	0	0.314755	0.531325	Q07960;B4DPZ4;H0YE29;E9PNR6	50;50;48;50	5518	60520;65496	SDDSKSSSPELVTHLK;SSSPELVTHLK
8159	ARHGAP1	Q07960	Rho GTPase-activating protein 1	S	51	SSS(0.999)PELVTHLK	4.35361	6.71626	4.90412	6.78058	5.54592	8.17472	Q07960;B4DPZ4;H0YE29;E9PNR6	51;51;49;51	5518	60520;65496	SDDSKSSSPELVTHLK;SSSPELVTHLK
3323	ARHGAP10	A1A4S6	Rho GTPase-activating protein 10	S	589	TPPDTTFPEPT(0.001)CLS(0.952)AS(0.047)PPNAPPR	8.08514	7.95528	14.2038	13.7127	5.8282	6.229	A0A2X0SFB3;A1A4S6;B4E2W2;H0Y8W5;B3KVP5;Q86T21;Q8ND72;Q9H7G7;Q3KQX3	589;589;298;267;238;170;136;22;35	2102	69889	TPPDTTFPEPTCLSASPPNAPPR
3324	ARHGAP10	A1A4S6	Rho GTPase-activating protein 10	S	591	TPPDTTFPEPT(0.002)CLS(0.1)AS(0.899)PPNAPPR	6.51306	7.24953	10.1046	10.0858	9.88076	11.2733	A0A2X0SFB3;A1A4S6;B4E2W2;H0Y8W5;B3KVP5;Q86T21;Q8ND72;Q9H7G7;Q3KQX3	591;591;300;269;240;172;138;24;37	2102	69889	TPPDTTFPEPTCLSASPPNAPPR
13226	ARHGAP10	A1A4S6	Rho GTPase-activating protein 10	T	586	TPPDTTFPEPT(0.775)CLS(0.083)AS(0.142)PPNAPPR	5.4349	5.45742	0	0	0	0	A0A2X0SFB3;A1A4S6;B4E2W2;H0Y8W5;B3KVP5;Q86T21;Q8ND72;Q9H7G7;Q3KQX3	586;586;295;264;235;167;133;19;32	2102	69889	TPPDTTFPEPTCLSASPPNAPPR
3401	ARHGAP12	Q8IWW6	Rho GTPase-activating protein 12	S	240	AT(0.025)T(0.975)PPNQGRPDS(1)PVYANLQELK	40.6271	40.1261	18.1195	16.4163	19.0329	17.5824	Q8IWW6;Q8IWW6-4;Q8IWW6-3;A0A2X0TVR3;Q1RLN5;Q8IWW6-2;B3KR88	240;240;240;240;240;240;240	2123	6666	ATTPPNQGRPDSPVYANLQELK
3402	ARHGAP12	Q8IWW6	Rho GTPase-activating protein 12	S	165	FNNDS(0.001)HS(0.999)PK	56.471	53.1328	27.2489	20.5549	31.0846	23.9897	Q8IWW6;Q8IWW6-4;Q8IWW6-3;A0A2X0TVR3;Q1RLN5;Q8IWW6-2;B3KR88	165;165;165;165;165;165;165	2123	22475	FNNDSHSPK
3404	ARHGAP12	Q8IWW6	Rho GTPase-activating protein 12	S	215	IHQDSES(1)GDELSSSSTEQIR	34.4722	36.9185	19.7674	16.965	32.9041	32.4998	Q8IWW6;Q8IWW6-4;Q8IWW6-3;A0A2X0TVR3;Q1RLN5;Q8IWW6-2;B3KR88	215;215;215;215;215;215;215	2123	32540	IHQDSESGDELSSSSTEQIR
3405	ARHGAP12	Q8IWW6	Rho GTPase-activating protein 12	S	451	PCFPENES(0.003)S(0.034)PS(0.415)S(0.547)PK	0	0	0	0	12.9605	12.8343	Q8IWW6;Q8IWW6-4;Q8IWW6-3;A0A2X0TVR3;Q1RLN5;H0Y5D8	451;451;404;451;404;127	2123	51344	PCFPENESSPSSPK
3406	ARHGAP12	Q8IWW6	Rho GTPase-activating protein 12	S	176	S(1)FGHFPGPEFLDVEK	32.3098	31.2559	9.14616	7.54782	11.8303	9.80467	Q8IWW6;Q8IWW6-4;Q8IWW6-3;A0A2X0TVR3;Q1RLN5;Q8IWW6-2;B3KR88	176;176;176;176;176;176;176	2123	61331;70350	SFGHFPGPEFLDVEK;TRSFGHFPGPEFLDVEK
3407	ARHGAP12	Q8IWW6	Rho GTPase-activating protein 12	S	103	S(0.994)T(0.006)ENVNK	169.582	327.447	142.843	116.681	204.286	172.796	Q8IWW6;Q8IWW6-4;Q8IWW6-3;A0A2X0TVR3;Q1RLN5;Q8IWW6-2;B3KR88	103;103;103;103;103;103;103	2123	65745;65746	STENVNK;STENVNKLPELSSFGK
3408	ARHGAP12	Q8IWW6	Rho GTPase-activating protein 12	S	423	WRHS(0.97)T(0.029)IVLDT(0.001)NDK	95.8963	111.004	26.6847	17.9287	67.2039	47.5832	Q8IWW6;Q8IWW6-4;Q8IWW6-3;A0A2X0TVR3;Q1RLN5;Q8IWW6-2;B3KR88;H0Y5D8	423;423;376;423;376;423;423;99	2123	77958	WRHSTIVLDTNDK
13243	ARHGAP12	Q8IWW6	Rho GTPase-activating protein 12	T	639	RPT(1)LQAVR	10.0282	10.6101	8.09383	6.31197	9.08653	7.70233	Q8IWW6;Q8IWW6-4;Q8IWW6-3;A0A2X0TVR3;Q1RLN5;Q8IWW6-2;B3KR88;D3DRX4;Q9H6W9	639;634;587;634;592;609;609;109;109	2123	58801	RPTLQAVR
13244	ARHGAP12	Q8IWW6	Rho GTPase-activating protein 12	T	104	S(0.456)T(0.544)ENVNKLPELSSFGK	24.9344	29.5093	18.1514	15.6087	15.961	13.8165	Q8IWW6;Q8IWW6-4;Q8IWW6-3;A0A2X0TVR3;Q1RLN5;Q8IWW6-2;B3KR88	104;104;104;104;104;104;104	2123	65745;65746	STENVNK;STENVNKLPELSSFGK
13245	ARHGAP12	Q8IWW6	Rho GTPase-activating protein 12	T	174	T(0.5)RS(0.5)FGHFPGPEFLDVEK	25.3542	17.8847	0	0	0	0	Q8IWW6;Q8IWW6-4;Q8IWW6-3;A0A2X0TVR3;Q1RLN5;Q8IWW6-2;B3KR88	174;174;174;174;174;174;174	2123	70350	TRSFGHFPGPEFLDVEK
13246	ARHGAP12	Q8IWW6	Rho GTPase-activating protein 12	T	424	WRHS(0.45)T(0.55)IVLDTNDK	32.2461	35.6072	8.59707	6.88194	18.1812	16.5915	Q8IWW6;Q8IWW6-4;Q8IWW6-3;A0A2X0TVR3;Q1RLN5;Q8IWW6-2;B3KR88;H0Y5D8	424;424;377;424;377;424;424;100	2123	77958	WRHSTIVLDTNDK
8977	ARHGAP15	Q53QZ3	Rho GTPase-activating protein 15	S	243	LHHS(0.003)AS(0.997)DTSDK	12.7753	24.4266	14.178	8.76237	25.0743	25.1741	Q53QZ3	243	5917	40113	LHHSASDTSDK
8978	ARHGAP15	Q53QZ3	Rho GTPase-activating protein 15	S	39	NANSHHDRLS(1)QSK	15.0667	21.1279	24.6532	9.60239	36.1937	20.7072	Q53QZ3;B4E0R3;B8ZZK0	39;39;39	5917	47779	NANSHHDRLSQSK
8979	ARHGAP15	Q53QZ3	Rho GTPase-activating protein 15	S	64	RNHS(1)QHILK	135.447	134.202	95.5403	92.3891	138.281	146.511	Q53QZ3;B4E0R3;B8ZZK0	64;64;64	5917	48759;58370	NHSQHILK;RNHSQHILK
8980	ARHGAP15	Q53QZ3	Rho GTPase-activating protein 15	S	43	S(1)MILTDVGK	76.5302	69.922	40.0284	33.1335	43.8406	38.6745	Q53QZ3;B4E0R3;B8ZZK0	43;43;43	5917	63563	SMILTDVGK
8983	ARHGAP15	Q53QZ3	Rho GTPase-activating protein 15	S	212	S(0.007)S(0.007)S(0.978)T(0.007)ELLSHYDSDIK	13.1806	15.1987	39.2359	33.8221	55.4901	55.4537	Q53QZ3;B4E0R3	212;212	5917	65562	SSSTELLSHYDSDIK
14596	ARHGAP15	Q53QZ3	Rho GTPase-activating protein 15	T	213	S(0.009)S(0.009)S(0.066)T(0.917)ELLSHYDSDIK	36.5204	42.6063	45.5984	37.2184	0	0	Q53QZ3;B4E0R3	213;213	5917	65562	SSSTELLSHYDSDIK
9379	ARHGAP17	Q68EM7	Rho GTPase-activating protein 17	S	575	AESSSGGGTVPSSAGILEQGPSPGDGS(1)PPKPK	0.613592	0.651757	1.16466	1.12159	2.31507	2.50682	Q68EM7;Q68EM7-6;Q68EM7-5;Q68EM7-3;B4DVF3;Q68EM7-7	575;575;575;302;136;108	6121	1961	AESSSGGGTVPSSAGILEQGPSPGDGSPPKPK
9380	ARHGAP17	Q68EM7	Rho GTPase-activating protein 17	S	484	RPAS(1)MAVMEGDLVK	2.00009	1.80369	1.65844	1.38551	2.76445	2.3645	Q68EM7;Q68EM7-6;Q68EM7-5;Q68EM7-3;B4DVF3;Q68EM7-2;A0A2X0SF71;B4DWE9	484;484;484;211;45;484;484;395	6121;6122	36857;58497	KRPASMAVMEGDLVK;RPASMAVMEGDLVK
9382	ARHGAP17	Q68EM7	Rho GTPase-activating protein 17	S	614	NNSQIAS(0.001)GQNQPQAAAGS(0.375)HQLS(0.556)MGQPHNAAGPS(0.062)PHT(0.007)LR	0	0	0	0	0.155526	0.129415	Q68EM7;Q68EM7-6;Q68EM7-5;Q68EM7-3;B4DVF3;Q68EM7-7;Q68EM7-2;A0A2X0SF71;B4DWE9	614;614;614;341;175;147;536;536;447	6121;6122	49773;49774	NNSQIASGQNQPQAAAGSHQLSMGQPHNAAGPSPHTLR;NNSQIASGQNQPQAAAGSHQLSMGQPHNAAGPSPHTLRR
9383	ARHGAP17	Q68EM7	Rho GTPase-activating protein 17	S	625	NNSQIASGQNQPQAAAGS(0.003)HQLS(0.012)MGQPHNAAGPS(0.962)PHT(0.023)LR	2.68571	3.20166	3.95008	3.49625	7.21082	7.29918	Q68EM7;Q68EM7-6;Q68EM7-5;Q68EM7-3;B4DVF3;Q68EM7-7;Q68EM7-2;A0A2X0SF71;B4DWE9	625;625;625;352;186;158;547;547;458	6121;6122	49773;49774	NNSQIASGQNQPQAAAGSHQLSMGQPHNAAGPSPHTLR;NNSQIASGQNQPQAAAGSHQLSMGQPHNAAGPSPHTLRR
9386	ARHGAP17	Q68EM7	Rho GTPase-activating protein 17	S	665	PGNPPPGHPGGQS(0.009)S(0.007)S(0.007)GT(0.007)S(0.007)QHPPS(0.548)LS(0.393)PKPPT(0.02)R	0	0	0	0	0.788441	0.791131	Q68EM7;Q68EM7-6;Q68EM7-5;Q68EM7-3;B4DVF3;Q68EM7-7;I3L460;Q68EM7-2;A0A2X0SF71;B4DWE9	665;665;665;392;226;198;33;587;587;498	6121;6122	51514	PGNPPPGHPGGQSSSGTSQHPPSLSPKPPTR
9387	ARHGAP17	Q68EM7	Rho GTPase-activating protein 17	S	667	PGNPPPGHPGGQSSSGTSQHPPS(0.051)LS(0.937)PKPPT(0.012)R	0.597579	1.45722	3.90075	1.72603	3.53954	3.4372	Q68EM7;Q68EM7-6;Q68EM7-5;Q68EM7-3;B4DVF3;Q68EM7-7;I3L460;Q68EM7-2;A0A2X0SF71;B4DWE9	667;667;667;394;228;200;35;589;589;500	6121;6122	51514	PGNPPPGHPGGQSSSGTSQHPPSLSPKPPTR
9388	ARHGAP17	Q68EM7	Rho GTPase-activating protein 17	S	702	RYS(0.786)S(0.169)S(0.037)LS(0.008)PIQAPNHPPPQPPTQATPLMHTK	5.68867	6.01712	9.6161	9.05051	3.5629	3.45219	Q68EM7;Q68EM7-6;Q68EM7-5;Q68EM7-3;B4DVF3;Q68EM7-7;I3L460;Q68EM7-2;A0A2X0SF71;B4DWE9	702;702;702;429;263;235;70;624;624;535	6121;6122	59847	RYSSSLSPIQAPNHPPPQPPTQATPLMHTK
9389	ARHGAP17	Q68EM7	Rho GTPase-activating protein 17	S	703	RYS(0.315)S(0.516)S(0.168)LSPIQAPNHPPPQPPTQATPLMHTK	0	0	0	0	3.61331	3.3069	Q68EM7;Q68EM7-6;Q68EM7-5;Q68EM7-3;B4DVF3;Q68EM7-7;I3L460;Q68EM7-2;A0A2X0SF71;B4DWE9	703;703;703;430;264;236;71;625;625;536	6121;6122	59847	RYSSSLSPIQAPNHPPPQPPTQATPLMHTK
9392	ARHGAP17	Q68EM7	Rho GTPase-activating protein 17	S	674	S(0.563)PS(0.436)PPT(0.001)QHTGQPPGQPSAPSQLSAPR	3.33889	3.70337	0	0	4.81443	5.29538	Q68EM7;Q68EM7-6;Q68EM7-5;Q68EM7-3;B4DVF3;Q68EM7-7;I3L460;Q68EM7-2;A0A2X0SF71;B4DWE9	674;674;674;401;235;207;42;596;596;507	6121;6122	64282	SPSPPTQHTGQPPGQPSAPSQLSAPR
9393	ARHGAP17	Q68EM7	Rho GTPase-activating protein 17	S	676	S(0.33)PS(0.664)PPT(0.006)QHTGQPPGQPSAPSQLSAPR	2.57351	2.96585	0.83804	0.591617	3.39639	3.6468	Q68EM7;Q68EM7-6;Q68EM7-5;Q68EM7-3;B4DVF3;Q68EM7-7;I3L460;Q68EM7-2;A0A2X0SF71;B4DWE9	676;676;676;403;237;209;44;598;598;509	6121;6122	64282	SPSPPTQHTGQPPGQPSAPSQLSAPR
9396	ARHGAP17	Q68EM7	Rho GTPase-activating protein 17	S	497	KES(1)PPKPK	21.3514	22.2167					Q68EM7-2;A0A2X0SF71;B4DWE9	497;497;408	6122	35506	KESPPKPK
14682	ARHGAP17	Q68EM7	Rho GTPase-activating protein 17	T	786	QNPSLPAPQT(0.014)LAGGNPET(0.546)AQPHAGT(0.44)LPRPRPVPK	0	0	0.815179	0.821801	0.592915	0.716094	Q68EM7;Q68EM7-6;Q68EM7-5;Q68EM7-3;B4DVF3;Q68EM7-7;I3L460;I3L3P1;I3L4Y5;Q68EM7-2;A0A2X0SF71;B4DWE9	786;786;786;513;347;319;154;28;74;708;708;619	6121;6122	54945	QNPSLPAPQTLAGGNPETAQPHAGTLPRPRPVPK
14683	ARHGAP17	Q68EM7	Rho GTPase-activating protein 17	T	793	QNPSLPAPQTLAGGNPETAQPHAGT(1)LPRPRPVPK	4.11213	3.92409	5.0638	4.37401	6.2134	5.95873	Q68EM7;Q68EM7-6;Q68EM7-5;Q68EM7-3;B4DVF3;Q68EM7-7;I3L460;I3L3P1;I3L4Y5;Q68EM7-2;A0A2X0SF71;B4DWE9	793;793;793;520;354;326;161;35;81;715;715;626	6121;6122	54945	QNPSLPAPQTLAGGNPETAQPHAGTLPRPRPVPK
10197	ARHGAP18	Q8N392	Rho GTPase-activating protein 18	S	263	SKGDDAT(0.008)LPS(0.992)FRLPK	0.337066	0.270857	0.51659	0.3841	1.77885	1.67625	Q8N392;A9UK01;Q8N392-2	263;263;218	6525	62562;62563	SKGDDATLPSFR;SKGDDATLPSFRLPK
14857	ARHGAP18	Q8N392	Rho GTPase-activating protein 18	T	158	RVETVSQT(1)LR	1.26244	1.61644	0.815745	0.792188	2.15764	2.15278	Q8N392;A9UK01;Q8N392-2	158;158;113	6525	59562;59563	RVETVSQTLR;RVETVSQTLRK
14858	ARHGAP18	Q8N392	Rho GTPase-activating protein 18	T	260	S(0.006)KGDDAT(0.988)LPS(0.006)FR	0	0	0.911661	0.848697	0.735679	0.699944	Q8N392;A9UK01;Q8N392-2	260;260;215	6525	62562;62563	SKGDDATLPSFR;SKGDDATLPSFRLPK
3325	ARHGAP22	Q7Z5H3	Rho GTPase-activating protein 22	S	359	HSQLFTAPVPEGPT(0.114)S(0.886)PR	142.643	157.041	60.9792	66.3421	274.861	317.792	A0A2X0SFC0;Q7Z5H3;Q7Z5H3-5;Q7Z5H3-2;D6R9V6;A6NJ38;B3KNU1;A6NHM7;Q7Z5H3-4;Q7Z5H3-3	375;359;365;375;192;200;250;250;155;269	2103	30700	HSQLFTAPVPEGPTSPR
3326	ARHGAP22	Q7Z5H3	Rho GTPase-activating protein 22	S	16	S(0.887)LVMGEQS(0.113)R	115.243	130.64	209.053	241.337	183.882	244.006	A0A2X0SFC0;Q7Z5H3;Q7Z5H3-5;Q7Z5H3-2;D6RBJ8	16;16;22;16;22	2103	63465	SLVMGEQSR
3328	ARHGAP22	Q7Z5H3	Rho GTPase-activating protein 22	S	395	T(0.017)S(0.003)S(0.98)LDGAAVAVLSR	135.066	109.198	30.5511	25.103	0	0	A0A2X0SFC0;Q7Z5H3;Q7Z5H3-5;Q7Z5H3-2;D6R9V6;A6NJ38;B3KNU1;A6NHM7;Q7Z5H3-4;Q7Z5H3-3	411;395;401;411;228;236;286;286;191;305	2103	70690	TSSLDGAAVAVLSR
13227	ARHGAP22	Q7Z5H3	Rho GTPase-activating protein 22	T	358	HSQLFTAPVPEGPT(0.664)S(0.336)PR	88.842	84.2479	278.803	297.854	0	0	A0A2X0SFC0;Q7Z5H3;Q7Z5H3-5;Q7Z5H3-2;D6R9V6;A6NJ38;B3KNU1;A6NHM7;Q7Z5H3-4;Q7Z5H3-3	374;358;364;374;191;199;249;249;154;268	2103	30700	HSQLFTAPVPEGPTSPR
3518	ARHGAP25	P42331	Rho GTPase-activating protein 25	S	362	DIPLS(1)PPAQK	707.475	754.226	2505.03	2599.85			A0A384MTM1;P42331;V9HWC8;A0A2X0TVS2;P42331-3;P42331-5;Q53R16;H7C4P1;C9JB56;B7Z4C4;P42331-4;P42331-6;B7Z5A5;P42331-2	362;362;355;355;355;323;275;222;56;346;363;356;356;356	2193;3477;5113	10730	DIPLSPPAQK
3519	ARHGAP25	P42331	Rho GTPase-activating protein 25	S	533	GDTLAS(1)PNSETGPGKK	166.187	265.099	488.789	754.989			A0A384MTM1;P42331;V9HWC8;A0A2X0TVS2;P42331-3;P42331-5;Q53R16;H7C4P1;C9JB56;B7Z4C4;P42331-4;P42331-6;B7Z5A5	533;533;526;526;526;494;446;393;227;517;534;527;527	2193;3477;5113	24380;24381	GDTLASPNSETGPGK;GDTLASPNSETGPGKK
3520	ARHGAP25	P42331	Rho GTPase-activating protein 25	S	487	TMS(1)QDLR	212.886	242.015	873.917	1051.85			A0A384MTM1;P42331;V9HWC8;A0A2X0TVS2;P42331-3;P42331-5;Q53R16;H7C4P1;C9JB56;B7Z4C4;P42331-4;P42331-6;B7Z5A5	487;487;480;480;480;448;400;347;181;471;488;481;481	2193;3477;5113	59408;69526	RTMSQDLR;TMSQDLR
3521	ARHGAP25	P42331	Rho GTPase-activating protein 25	S	378	S(0.987)S(0.013)VGWDATEDLR	19.8414	22.0352	75.7758	78.1041			A0A384MTM1;P42331;V9HWC8;A0A2X0TVS2;P42331-3;P42331-5;Q53R16;H7C4P1;C9JB56;B7Z4C4;P42331-4;P42331-6;B7Z5A5;P42331-2	378;378;371;371;371;339;291;238;72;362;379;372;372;372	2193;3477;5113	65635	SSVGWDATEDLR
3522	ARHGAP25	P42331	Rho GTPase-activating protein 25	S	379	S(0.188)S(0.812)VGWDATEDLR	31.3574	33.9508	110.66	117.48			A0A384MTM1;P42331;V9HWC8;A0A2X0TVS2;P42331-3;P42331-5;Q53R16;H7C4P1;C9JB56;B7Z4C4;P42331-4;P42331-6;B7Z5A5;P42331-2	379;379;372;372;372;340;292;239;73;363;380;373;373;373	2193;3477;5113	65635	SSVGWDATEDLR
3529	ARHGAP25	P42331	Rho GTPase-activating protein 25	S	511	TSTYDNVPS(0.004)LPGS(0.986)PGEEAS(0.01)ALSSQACDSK	30.5637	41.7441	141.28	184.672			A0A384MTM1;P42331;V9HWC8;A0A2X0TVS2;P42331-3;P42331-5;Q53R16;H7C4P1;C9JB56;B7Z4C4;P42331-4;P42331-6;B7Z5A5	511;511;504;504;504;472;424;371;205;495;512;505;505	2193;3477;5113	70746	TSTYDNVPSLPGSPGEEASALSSQACDSK
13275	ARHGAP25	P42331	Rho GTPase-activating protein 25	T	442	TQT(1)LPNR	155.619	182.748	439.866	461.096			A0A384MTM1;P42331;V9HWC8;A0A2X0TVS2;P42331-3;P42331-5;Q53R16;H7C4P1;C9JB56;B7Z4C4;P42331-4;P42331-6;B7Z5A5	442;442;435;435;435;403;355;302;136;426;443;436;436	2193;3477;5113	59452;59453;70262;70263	RTQTLPNR;RTQTLPNRK;TQTLPNR;TQTLPNRK
2553	ARHGAP26	Q9UNA1	Rho GTPase-activating protein 26	S	591	S(0.085)S(0.101)DS(0.646)KPPS(0.085)CS(0.085)ERPLTLFHTVQSTEK	41.0046	45.0958	0	0	31.3426	33.4677	Q9UNA1;Q9UNA1-2;A0A0S2Z536;A0A2R8YGB3;A0A2X0SSF1;A0A0S2Z508;H0Y835;H0Y4P9;B3KT96;D9ZGG7;H7C1J1;H7C3P8	591;591;591;555;591;591;163;210;164;47;36;37	1689	64985	SSDSKPPSCSERPLTLFHTVQSTEK
2357	ARHGAP27	Q6ZUM4	Rho GTPase-activating protein 27	S	182	ACS(0.961)VAGS(0.039)WVCPR	0	0	0	0	12.1513	12.7014	E9PIR1;A0A0G2JRG8;A0A0G2JNY3;Q6ZUM4-3;Q6ZUM4;A0A0G2JP16;Q6ZUM4-4	182;182;182;182;182;182;182	1565	1073	ACSVAGSWVCPR
2358	ARHGAP27	Q6ZUM4	Rho GTPase-activating protein 27	S	466	SSQDGDTPAQAS(1)PPEEK	30.824	22.3479	77.4555	62.3908	0	0	E9PIR1;A0A0G2JRG8;A0A0G2JNY3;Q6ZUM4-3;Q6ZUM4;A0A0C4DGE6;E9PNT2;Q6ZUM4-2;B7Z6T0;E9PNX6	466;466;466;439;466;98;266;125;266;209	1565	65384	SSQDGDTPAQASPPEEK
2359	ARHGAP27	Q6ZUM4	Rho GTPase-activating protein 27	S	632	VDFGS(0.974)S(0.026)ER	48.4466	49.4301	45.1265	46.2657	0	0	E9PIR1;A0A0G2JRG8;A0A0G2JNY3;Q6ZUM4-3;Q6ZUM4;A0A0C4DGE6;E9PNT2;Q6ZUM4-2	610;610;632;605;632;264;410;291	1565	72396	VDFGSSER
2360	ARHGAP27	Q6ZUM4	Rho GTPase-activating protein 27	S	633	VDFGS(0.19)S(0.81)ER	48.4466	49.4301	0	0	0	0	E9PIR1;A0A0G2JRG8;A0A0G2JNY3;Q6ZUM4-3;Q6ZUM4;A0A0C4DGE6;E9PNT2;Q6ZUM4-2	611;611;633;606;633;265;411;292	1565	72396	VDFGSSER
9852	ARHGAP30	Q7Z6I6	Rho GTPase-activating protein 30	S	820	DQGDGEDS(0.5)RS(0.5)PEAATEGGAGEVSK	0	0	0	0	1.22091	1.06502	Q7Z6I6;A0A0A0MRJ8;Q7Z6I6-3	820;643;672	6362	12220	DQGDGEDSRSPEAATEGGAGEVSK
9853	ARHGAP30	Q7Z6I6	Rho GTPase-activating protein 30	S	822	DQGDGEDS(0.04)RS(0.96)PEAAT(0.001)EGGAGEVSK	0	0	1.70081	1.45653	1.22091	1.06502	Q7Z6I6;A0A0A0MRJ8;Q7Z6I6-3	822;645;674	6362	12220	DQGDGEDSRSPEAATEGGAGEVSK
9854	ARHGAP30	Q7Z6I6	Rho GTPase-activating protein 30	S	709	EGS(1)REETEAK	18.448	16.1937	3.99658	3.92385	6.00401	5.77552	Q7Z6I6;A0A0A0MRJ8;Q7Z6I6-3	709;532;561	6362	16183;43210	EGSREETEAK;LREGSREETEAK
9855	ARHGAP30	Q7Z6I6	Rho GTPase-activating protein 30	S	840	ERES(1)GDGEAEGDQR	1.58908	1.99881	0	0	2.93413	2.785	Q7Z6I6;A0A0A0MRJ8;Q7Z6I6-3	840;663;692	6362	19136	ERESGDGEAEGDQR
9856	ARHGAP30	Q7Z6I6	Rho GTPase-activating protein 30	S	630	GS(1)GSLEGEAAGCGR	2.97799	3.42739	6.74292	6.78298	7.93716	8.10872	Q7Z6I6;A0A0A0MRJ8;Q7Z6I6-3;A0A0A0MRJ9;Q7Z6I6-2	630;453;482;630;630	6362	27830	GSGSLEGEAAGCGR
9857	ARHGAP30	Q7Z6I6	Rho GTPase-activating protein 30	S	632	GS(0.001)GS(0.999)LEGEAAGCGR	6.78377	7.81744	1.24382	1.02489	3.44729	3.68396	Q7Z6I6;A0A0A0MRJ8;Q7Z6I6-3;A0A0A0MRJ9;Q7Z6I6-2	632;455;484;632;632	6362	27830	GSGSLEGEAAGCGR
9858	ARHGAP30	Q7Z6I6	Rho GTPase-activating protein 30	S	678	LDIREEAEGS(0.997)PET(0.003)K	5.32892	5.42215	1.16517	0.894312	5.07174	4.88778	Q7Z6I6;A0A0A0MRJ8;Q7Z6I6-3	678;501;530	6362	38303	LDIREEAEGSPETK
9860	ARHGAP30	Q7Z6I6	Rho GTPase-activating protein 30	S	1086	S(1)YAFETQANPGK	33.8164	28.5675	28.5178	20.921	41.5934	31.5686	Q7Z6I6;A0A0A0MRJ8;Q7Z6I6-3;A0A0A0MRJ9;Q7Z6I6-2	1086;909;938;875;875	6362	59321;66616	RSYAFETQANPGK;SYAFETQANPGK
9861	ARHGAP30	Q7Z6I6	Rho GTPase-activating protein 30	S	327	S(0.946)MDS(0.054)LSAAAGASDEPEGLVGPSSPR	0	0	1.28301	1.34793	0	0	Q7Z6I6;A0A0A0MRJ8;Q7Z6I6-3;A0A0A0MRJ9;Q7Z6I6-2	327;150;179;327;327	6362	63529	SMDSLSAAAGASDEPEGLVGPSSPR
9862	ARHGAP30	Q7Z6I6	Rho GTPase-activating protein 30	S	330	S(0.456)MDS(0.541)LS(0.003)AAAGASDEPEGLVGPSSPR	1.06386	0.951063	0.664664	0.687923	0	0	Q7Z6I6;A0A0A0MRJ8;Q7Z6I6-3;A0A0A0MRJ9;Q7Z6I6-2	330;153;182;330;330	6362	63529	SMDSLSAAAGASDEPEGLVGPSSPR
9863	ARHGAP30	Q7Z6I6	Rho GTPase-activating protein 30	S	1064	S(0.668)RLS(0.332)LPPREPQVPDPLLSSQR	7.13386	8.01749	13.3753	12.4126	9.95693	9.76861	Q7Z6I6;A0A0A0MRJ8;Q7Z6I6-3;A0A0A0MRJ9;Q7Z6I6-2	1064;887;916;853;853	6362	64825	SRLSLPPREPQVPDPLLSSQR
9864	ARHGAP30	Q7Z6I6	Rho GTPase-activating protein 30	S	1067	S(0.003)RLS(0.997)LPPREPQVPDPLLSSQR	13.4593	12.3514	11.1819	10.2922	12.9304	12.0922	Q7Z6I6;A0A0A0MRJ8;Q7Z6I6-3;A0A0A0MRJ9;Q7Z6I6-2	1067;890;919;856;856	6362	64825	SRLSLPPREPQVPDPLLSSQR
9866	ARHGAP30	Q7Z6I6	Rho GTPase-activating protein 30	S	1043	TSPCS(0.001)MIS(0.037)AHS(0.539)PRPLS(0.419)CLELPS(0.002)EGAEGSGSR	0	0	0	0	1.33846	1.28205	Q7Z6I6;A0A0A0MRJ8;Q7Z6I6-3;A0A0A0MRJ9;Q7Z6I6-2	1043;866;895;832;832	6362	70579	TSPCSMISAHSPRPLSCLELPSEGAEGSGSR
9867	ARHGAP30	Q7Z6I6	Rho GTPase-activating protein 30	S	1048	TSPCSMISAHS(0.003)PRPLS(0.997)CLELPSEGAEGSGSR	3.60164	3.36646	0.739016	0.667374	3.66272	3.60317	Q7Z6I6;A0A0A0MRJ8;Q7Z6I6-3;A0A0A0MRJ9;Q7Z6I6-2	1048;871;900;837;837	6362	70579	TSPCSMISAHSPRPLSCLELPSEGAEGSGSR
9868	ARHGAP30	Q7Z6I6	Rho GTPase-activating protein 30	S	689	VEAGKAS(1)EDRGEAGGSQETK	0	0	2.73804	2.59399	1.47861	1.53334	Q7Z6I6;A0A0A0MRJ8;Q7Z6I6-3	689;512;541	6362	72646	VEAGKASEDRGEAGGSQETK
3287	ARHGAP31	Q2M1Z3	Rho GTPase-activating protein 31	S	778	ASPQATVEVGGPGNLS(0.999)PPLPPAPPPPT(0.001)PLEESTPVLLSK	7.40352	7.88735	53.4731	51.8358	0	0	A0A2X0SF93;Q2M1Z3;B7Z1P4	778;778;778	2100	6064	ASPQATVEVGGPGNLSPPLPPAPPPPTPLEESTPVLLSK
3289	ARHGAP31	Q2M1Z3	Rho GTPase-activating protein 31	S	624	EAGEMES(0.135)S(0.642)T(0.081)LQES(0.142)PR	0	0	0	0	4.40191	4.34273	A0A2X0SF93;Q2M1Z3;B7Z1P4	624;624;624	2100	14022	EAGEMESSTLQESPR
3290	ARHGAP31	Q2M1Z3	Rho GTPase-activating protein 31	S	629	EAGEMESSTLQES(1)PR	19.7977	25.282	155.67	159.714	74.9195	78.8558	A0A2X0SF93;Q2M1Z3;B7Z1P4	629;629;629	2100	14022	EAGEMESSTLQESPR
3291	ARHGAP31	Q2M1Z3	Rho GTPase-activating protein 31	S	1053	ELGTHLGHS(0.595)S(0.405)PQIR	0.647107	1.12037	0	0	2.19538	2.5274	A0A2X0SF93;Q2M1Z3	1053;1053	2100	17354	ELGTHLGHSSPQIR
3292	ARHGAP31	Q2M1Z3	Rho GTPase-activating protein 31	S	1054	ELGTHLGHS(0.5)S(0.5)PQIR	0.647107	1.12037	0	0	0	0	A0A2X0SF93;Q2M1Z3	1054;1054	2100	17354	ELGTHLGHSSPQIR
3294	ARHGAP31	Q2M1Z3	Rho GTPase-activating protein 31	S	1080	ESSPSVQDS(0.039)T(0.039)S(0.922)PGEHPAK	2.9518	5.28037	47.2642	73.485	0	0	A0A2X0SF93;Q2M1Z3	1080;1080	2100	19579	ESSPSVQDSTSPGEHPAK
3295	ARHGAP31	Q2M1Z3	Rho GTPase-activating protein 31	S	863	GCGFPS(0.893)PT(0.107)R	2.13224	3.99128	26.3151	30.4625	13.544	15.5237	A0A2X0SF93;Q2M1Z3;B7Z1P4	863;863;863	2100	24081	GCGFPSPTR
3296	ARHGAP31	Q2M1Z3	Rho GTPase-activating protein 31	S	1036	GPSGVQPNPAET(0.383)S(0.597)PIS(0.02)LAEGK	0	0	0	0	4.49161	5.08282	A0A2X0SF93;Q2M1Z3	1036;1036	2100	27257	GPSGVQPNPAETSPISLAEGK
3297	ARHGAP31	Q2M1Z3	Rho GTPase-activating protein 31	S	335	GQRLS(1)VEK	47.8811	46.7978	180.044	147.967	88.8151	71.8057	A0A2X0SF93;Q2M1Z3;B7Z1P4	335;335;335	2100	27522	GQRLSVEK
3299	ARHGAP31	Q2M1Z3	Rho GTPase-activating protein 31	S	596	KTPES(0.001)S(0.003)LS(0.111)S(0.885)QHLNELEK	0	0	18.1228	13.4796	10.3764	10.1929	A0A2X0SF93;Q2M1Z3;B7Z1P4	596;596;596	2100	36999	KTPESSLSSQHLNELEK
3300	ARHGAP31	Q2M1Z3	Rho GTPase-activating protein 31	S	948	LSHRPS(1)LR	1.31221	3.23376	16.8258	14.0015	6.83374	5.65596	A0A2X0SF93;Q2M1Z3;B7Z1P4	948;948;948	2100	43543	LSHRPSLR
3301	ARHGAP31	Q2M1Z3	Rho GTPase-activating protein 31	S	387	MHSTGT(0.001)GS(0.991)S(0.008)CDLTK	31.7005	45.2829	144.221	111.66	72.9334	69.2564	A0A2X0SF93;Q2M1Z3;B7Z1P4	387;387;387	2100	46354	MHSTGTGSSCDLTK
3303	ARHGAP31	Q2M1Z3	Rho GTPase-activating protein 31	S	954	QSHS(0.999)LDSKPTVK	55.1629	124.704	182.157	283.968	86.46	158.946	A0A2X0SF93;Q2M1Z3;B7Z1P4	954;954;954	2100	55677	QSHSLDSKPTVK
3304	ARHGAP31	Q2M1Z3	Rho GTPase-activating protein 31	S	957	QSHS(0.02)LDS(0.976)KPT(0.004)VK	0	0	0	0	69.2901	127.012	A0A2X0SF93;Q2M1Z3;B7Z1P4	957;957;957	2100	55677	QSHSLDSKPTVK
3305	ARHGAP31	Q2M1Z3	Rho GTPase-activating protein 31	S	1312	RMS(0.956)ET(0.042)EPS(0.002)GDNLLSSK	0	0	0	0	11.1205	9.0103	A0A2X0SF93;Q2M1Z3	1312;1312	2100	58326	RMSETEPSGDNLLSSK
3306	ARHGAP31	Q2M1Z3	Rho GTPase-activating protein 31	S	1178	RNS(1)APVSVSAVR	20.7393	24.8836	70.5265	67.2426	67.0384	66.324	A0A2X0SF93;Q2M1Z3	1178;1178	2100	58412	RNSAPVSVSAVR
3307	ARHGAP31	Q2M1Z3	Rho GTPase-activating protein 31	S	346	S(0.995)MDS(0.005)LCSVPVEGK	16.4809	17.3403	104.984	98.9497	73.2958	75.8963	A0A2X0SF93;Q2M1Z3;B7Z1P4	346;346;346	2100	63528	SMDSLCSVPVEGK
3309	ARHGAP31	Q2M1Z3	Rho GTPase-activating protein 31	S	974	SQWTLEVPS(0.001)S(0.034)S(0.163)S(0.801)CANLETER	1.67802	1.90342	5.15665	6.62699	0	0	A0A2X0SF93;Q2M1Z3;B7Z1P4	974;974;974	2100	64770	SQWTLEVPSSSSCANLETER
3310	ARHGAP31	Q2M1Z3	Rho GTPase-activating protein 31	S	476	SVFTSSLFQMEPS(1)PR	24.3762	23.9294	42.7646	33.3933	38.5373	38.5329	A0A2X0SF93;Q2M1Z3;B7Z1P4	476;476;476	2100	66217	SVFTSSLFQMEPSPR
3311	ARHGAP31	Q2M1Z3	Rho GTPase-activating protein 31	S	1432	S(1)VILDGR	19.997	19.1699	12.9543	10.3198	0	0	A0A2X0SF93;Q2M1Z3	1432;1432	2100	66260	SVILDGR
13220	ARHGAP31	Q2M1Z3	Rho GTPase-activating protein 31	T	625	EAGEMES(0.003)S(0.08)T(0.613)LQES(0.305)PR	1.65911	2.21135	0	0	0	0	A0A2X0SF93;Q2M1Z3;B7Z1P4	625;625;625	2100	14022	EAGEMESSTLQESPR
13223	ARHGAP31	Q2M1Z3	Rho GTPase-activating protein 31	T	1314	RMS(0.35)ET(0.648)EPS(0.002)GDNLLSSK	2.97419	3.16606	20.2919	16.6837	0	0	A0A2X0SF93;Q2M1Z3	1314;1314	2100	58326	RMSETEPSGDNLLSSK
7966	ARHGAP4	P98171	Rho GTPase-activating protein 4	S	860	CLVPAS(1)PEQHVEVDK	1.16247	2.20798	3.19505	5.65248	1.57403	2.56589	P98171-2;P98171;A0A2X0SF61;E7EQN5;B7Z2C6;Q9UGE8;E9PCM6;Q6PJ34;A0A2R8Y4P6;A0A2R8YE00	900;860;900;839;837;860;682;270;24;24	5442	8342	CLVPASPEQHVEVDK
7967	ARHGAP4	P98171	Rho GTPase-activating protein 4	S	930	GPGAPAS(0.94)PS(0.053)AS(0.007)HPQGLDTTPK	2.81809	4.89198	9.15526	10.7063	4.14233	5.20626	P98171-2;P98171;A0A2X0SF61;E7EQN5;B7Z2C6;E9PCM6;Q6PJ34	970;930;970;909;907;752;340	5442	27053;27054	GPGAPASPSASHPQGLDTTPK;GPGAPASPSASHPQGLDTTPKPH
7968	ARHGAP4	P98171	Rho GTPase-activating protein 4	S	932	GPGAPAS(0.088)PS(0.8)AS(0.112)HPQGLDTTPKPH	1.9621	2.98238	4.77073	6.58308	1.76186	2.28325	P98171-2;P98171;A0A2X0SF61;E7EQN5;B7Z2C6;E9PCM6;Q6PJ34	972;932;972;911;909;754;342	5442	27053;27054	GPGAPASPSASHPQGLDTTPK;GPGAPASPSASHPQGLDTTPKPH
7969	ARHGAP4	P98171	Rho GTPase-activating protein 4	S	934	GPGAPAS(0.099)PS(0.136)AS(0.763)HPQGLDT(0.001)T(0.001)PK	1.10637	1.5459	0	0	0	0	P98171-2;P98171;A0A2X0SF61;E7EQN5;B7Z2C6;E9PCM6;Q6PJ34	974;934;974;913;911;756;344	5442	27053;27054	GPGAPASPSASHPQGLDTTPK;GPGAPASPSASHPQGLDTTPKPH
7970	ARHGAP4	P98171	Rho GTPase-activating protein 4	S	497	QPRPS(0.749)S(0.251)QYNQR	3.04788	3.1598	0.617056	0.4579	0	0	P98171-2;P98171;A0A2X0SF61;E7EQN5;B7Z2C6;Q9UGE8;E9PCM6;A0A0B4J1X7;H7C2Z8	537;497;537;476;474;497;319;497;12	5442	52157;55149	PSSQYNQR;QPRPSSQYNQR
7971	ARHGAP4	P98171	Rho GTPase-activating protein 4	S	498	PS(0.007)S(0.993)QYNQR	2.28457	2.89785	12.2642	9.61313	6.4079	5.08189	P98171-2;P98171;A0A2X0SF61;E7EQN5;B7Z2C6;Q9UGE8;E9PCM6;A0A0B4J1X7;H7C2Z8	538;498;538;477;475;498;320;498;13	5442	52157;55149	PSSQYNQR;QPRPSSQYNQR
7973	ARHGAP4	P98171	Rho GTPase-activating protein 4	S	899	QGLGPAS(0.001)T(0.025)T(0.279)S(0.689)PS(0.006)PGPR	0	0	0	0	0.805082	0.718124	P98171-2;P98171;A0A2X0SF61;E7EQN5;B7Z2C6;Q9UGE8;E9PCM6;Q6PJ34	939;899;939;878;876;899;721;309	5442	53622;53623	QGLGPASTTSPSPGPR;QGLGPASTTSPSPGPRSPK
7974	ARHGAP4	P98171	Rho GTPase-activating protein 4	S	901	QGLGPAS(0.004)T(0.021)T(0.021)S(0.097)PS(0.525)PGPRS(0.332)PK	0	0	0	0	1.88781	1.65304	P98171-2;P98171;A0A2X0SF61;E7EQN5;B7Z2C6;Q9UGE8;E9PCM6;Q6PJ34	941;901;941;880;878;901;723;311	5442	53622;53623	QGLGPASTTSPSPGPR;QGLGPASTTSPSPGPRSPK
7975	ARHGAP4	P98171	Rho GTPase-activating protein 4	S	906	QGLGPAST(0.001)TSPS(0.001)PGPRS(0.998)PK	28.9018	19.1438	51.6006	39.5472	11.0662	8.23001	P98171-2;P98171;A0A2X0SF61;E7EQN5;B7Z2C6;Q9UGE8;E9PCM6;Q6PJ34	946;906;946;885;883;906;728;316	5442	53623	QGLGPASTTSPSPGPRSPK
14342	ARHGAP4	P98171	Rho GTPase-activating protein 4	T	897	QGLGPAS(0.022)T(0.958)T(0.016)S(0.002)PS(0.001)PGPRS(0.001)PK	0	0	11.0296	10.2688	6.38063	5.47248	P98171-2;P98171;A0A2X0SF61;E7EQN5;B7Z2C6;Q9UGE8;E9PCM6;Q6PJ34	937;897;937;876;874;897;719;307	5442	53622;53623	QGLGPASTTSPSPGPR;QGLGPASTTSPSPGPRSPK
14343	ARHGAP4	P98171	Rho GTPase-activating protein 4	T	898	QGLGPAS(0.021)T(0.101)T(0.527)S(0.337)PS(0.014)PGPR	1.58795	1.49652	0	0	0	0	P98171-2;P98171;A0A2X0SF61;E7EQN5;B7Z2C6;Q9UGE8;E9PCM6;Q6PJ34	938;898;938;877;875;898;720;308	5442	53622;53623	QGLGPASTTSPSPGPR;QGLGPASTTSPSPGPRSPK
3429	ARHGAP45	Q92619	Rho GTPase-activating protein 45	S	23	AGS(0.997)PS(0.003)PQPSGELPRK	24.2513	18.8399	11.3292	8.67364	21.4023	15.9468	A0A2X0U2E5;Q92619;B7Z910	23;23;23	2130	2745;2746	AGSPSPQPSGELPR;AGSPSPQPSGELPRK
3430	ARHGAP45	Q92619	Rho GTPase-activating protein 45	S	25	AGS(0.038)PS(0.962)PQPSGELPR	10.2378	9.44622	11.8501	9.94884	19.5579	15.5918	A0A2X0U2E5;Q92619;B7Z910	25;25;25	2130	2745;2746	AGSPSPQPSGELPR;AGSPSPQPSGELPRK
3431	ARHGAP45	Q92619	Rho GTPase-activating protein 45	S	564	DQEPDVHYDFEPHVS(0.909)ANAWS(0.091)PVMR	1.64115	1.74168	3.47795	2.82453	6.91008	6.04692	A0A2X0U2E5;Q92619;B7Z910;K7ES98;K7EM85;Q92619-2;F5H1R4;B4E3K8;K7ES92;Q8IYN3;B3KXW7;B3KVA9	564;564;564;568;591;580;447;404;199;559;446;199	2130;6497	12203	DQEPDVHYDFEPHVSANAWSPVMR
3432	ARHGAP45	Q92619	Rho GTPase-activating protein 45	S	569	DQEPDVHYDFEPHVS(0.002)ANAWS(0.998)PVMR	5.70879	6.4864	7.89765	6.70426	25.984	24.415	A0A2X0U2E5;Q92619;B7Z910;K7ES98;K7EM85;Q92619-2;F5H1R4;B4E3K8;K7ES92;Q8IYN3;B3KXW7;B3KVA9	569;569;569;573;596;585;452;409;204;564;451;204	2130;6497	12203	DQEPDVHYDFEPHVSANAWSPVMR
3433	ARHGAP45	Q92619	Rho GTPase-activating protein 45	S	73	HAS(1)AAGFPLSGAASWTLGR	1.76988	1.7241	1.8505	1.91289	3.75446	3.83587	A0A2X0U2E5;Q92619;B7Z910;K7ES98;K7EM85;Q92619-2;K7EQA4;Q8IYN3	73;73;73;77;100;89;78;68	2130;6497	29182	HASAAGFPLSGAASWTLGR
3434	ARHGAP45	Q92619	Rho GTPase-activating protein 45	S	577	KS(0.615)S(0.37)FNVS(0.015)DVARPEAAGSPPEEGGCTEGTPAK	30.2058	31.907	19.6494	20.1374	32.4383	34.991	A0A2X0U2E5;Q92619;B7Z910;K7ES98;K7EM85;Q92619-2;F5H1R4;B4E3K8;K7ES92;Q8IYN3;B3KXW7;B3KVA9	577;577;577;581;604;593;460;417;212;572;459;212	2130;6497	36928;65057	KSSFNVSDVARPEAAGSPPEEGGCTEGTPAK;SSFNVSDVARPEAAGSPPEEGGCTEGTPAK
3435	ARHGAP45	Q92619	Rho GTPase-activating protein 45	S	578	KS(0.164)S(0.752)FNVS(0.084)DVARPEAAGSPPEEGGCTEGTPAK	0	0	22.5329	22.5004	0	0	A0A2X0U2E5;Q92619;B7Z910;K7ES98;K7EM85;Q92619-2;F5H1R4;B4E3K8;K7ES92;Q8IYN3;B3KXW7;B3KVA9	578;578;578;582;605;594;461;418;213;573;460;213	2130;6497	36928;65057	KSSFNVSDVARPEAAGSPPEEGGCTEGTPAK;SSFNVSDVARPEAAGSPPEEGGCTEGTPAK
3436	ARHGAP45	Q92619	Rho GTPase-activating protein 45	S	582	KS(0.094)S(0.055)FNVS(0.851)DVARPEAAGSPPEEGGCTEGTPAK	0	0	0	0	27.8171	29.592	A0A2X0U2E5;Q92619;B7Z910;K7ES98;K7EM85;Q92619-2;F5H1R4;B4E3K8;K7ES92;Q8IYN3;B3KXW7;B3KVA9	582;582;582;586;609;598;465;422;217;577;464;217	2130;6497	36928;65057	KSSFNVSDVARPEAAGSPPEEGGCTEGTPAK;SSFNVSDVARPEAAGSPPEEGGCTEGTPAK
3438	ARHGAP45	Q92619	Rho GTPase-activating protein 45	S	949	PT(0.001)EAT(0.012)VS(0.725)LS(0.188)S(0.073)LVDYPHQAR	0	0	0	0	4.64092	4.78813	A0A2X0U2E5;Q92619;K7ES98;K7EM85;Q92619-2;F5H1R4;B4E3K8;K7ES92;Q8IYN3;B3KXW7;B3KVA9	949;949;953;976;965;832;817;584;944;831;584	2130;6497	52193	PTEATVSLSSLVDYPHQAR
3439	ARHGAP45	Q92619	Rho GTPase-activating protein 45	S	951	PTEAT(0.003)VS(0.045)LS(0.771)S(0.181)LVDY(0.001)PHQAR	0.865404	1.01868	1.85858	1.87243	3.62023	3.80319	A0A2X0U2E5;Q92619;K7ES98;K7EM85;Q92619-2;F5H1R4;B4E3K8;K7ES92;Q8IYN3;B3KXW7;B3KVA9	951;951;955;978;967;834;819;586;946;833;586	2130;6497	52193	PTEATVSLSSLVDYPHQAR
3440	ARHGAP45	Q92619	Rho GTPase-activating protein 45	S	952	PTEATVS(0.163)LS(0.183)S(0.654)LVDYPHQAR	3.32104	3.97042	1.90666	2.33125	0	0	A0A2X0U2E5;Q92619;K7ES98;K7EM85;Q92619-2;F5H1R4;B4E3K8;K7ES92;Q8IYN3;B3KXW7;B3KVA9	952;952;956;979;968;835;820;587;947;834;587	2130;6497	52193	PTEATVSLSSLVDYPHQAR
3441	ARHGAP45	Q92619	Rho GTPase-activating protein 45	S	67	RPT(0.274)S(0.721)LS(0.005)R	0	0	1.9056	2.00744	0	0	A0A2X0U2E5;Q92619;B7Z910;K7ES98;K7EM85;Q92619-2;K7EQA4;Q8IYN3	67;67;67;71;94;83;72;62	2130;6497	58806	RPTSLSR
3442	ARHGAP45	Q92619	Rho GTPase-activating protein 45	S	69	RPTSLS(1)R	1.20342	1.35995	1.32797	1.24739	2.48373	2.07071	A0A2X0U2E5;Q92619;B7Z910;K7ES98;K7EM85;Q92619-2;K7EQA4;Q8IYN3	69;69;69;73;96;85;74;64	2130;6497	58806	RPTSLSR
3443	ARHGAP45	Q92619	Rho GTPase-activating protein 45	S	619	S(0.754)WPLS(0.061)IS(0.061)DS(0.061)DS(0.061)GLDPGPGAGDFK	3.55443	4.01988	0.656252	0.909739	0	0	A0A2X0U2E5;Q92619;B7Z910;K7ES98;K7EM85;Q92619-2;F5H1R4;B4E3K8;K7ES92;Q8IYN3;B3KXW7;B3KVA9	619;619;619;623;646;635;502;487;254;614;501;254	2130;6497	66586	SWPLSISDSDSGLDPGPGAGDFK
3444	ARHGAP45	Q92619	Rho GTPase-activating protein 45	S	623	S(0.459)WPLS(0.507)IS(0.028)DS(0.004)DS(0.002)GLDPGPGAGDFK	1.98348	2.48788	0	0	0	0	A0A2X0U2E5;Q92619;B7Z910;K7ES98;K7EM85;Q92619-2;F5H1R4;B4E3K8;K7ES92;Q8IYN3;B3KXW7;B3KVA9	623;623;623;627;650;639;506;491;258;618;505;258	2130;6497	66586	SWPLSISDSDSGLDPGPGAGDFK
13253	ARHGAP45	Q92619	Rho GTPase-activating protein 45	T	66	RPT(0.992)S(0.008)LSR	4.96319	5.58245	3.25927	3.06338	6.85831	6.47586	A0A2X0U2E5;Q92619;B7Z910;K7ES98;K7EM85;Q92619-2;K7EQA4;Q8IYN3	66;66;66;70;93;82;71;61	2130;6497	58806	RPTSLSR
2147	ARHGAP5	Q13017	Rho GTPase-activating protein 5	S	968	ESTHQSEDVFLPS(1)PR	80.4072	109.199	254.95	208.001	0	0	A0A0A0MSK6;A0A2X0SYS0;Q13017-2;Q13017	968;968;968;968	1423	19601	ESTHQSEDVFLPSPR
2148	ARHGAP5	Q13017	Rho GTPase-activating protein 5	S	1218	GGIDNPAIT(0.026)S(0.974)DQELDDKK	267.073	272.981	804.467	844.85	169.207	212.402	A0A0A0MSK6;A0A2X0SYS0;Q13017-2;Q13017;Q7Z2X2;H0YK04	1217;1218;1218;1218;73;96	1423	25280	GGIDNPAITSDQELDDKK
2149	ARHGAP5	Q13017	Rho GTPase-activating protein 5	S	765	HNLDVVS(1)PIPANK	46.5261	99.676	0	0	309.609	445.822	A0A0A0MSK6;A0A2X0SYS0;Q13017-2;Q13017	765;765;765;765	1423	30271	HNLDVVSPIPANK
2150	ARHGAP5	Q13017	Rho GTPase-activating protein 5	S	590	LYHDS(0.948)T(0.052)NIDK	107.927	157.055	0	0	0	0	A0A0A0MSK6;A0A2X0SYS0;Q13017-2;Q13017	590;590;590;590	1423	45154	LYHDSTNIDK
12952	ARHGAP5	Q13017	Rho GTPase-activating protein 5	T	1217	GGIDNPAIT(0.594)S(0.406)DQELDDKK	246.393	277.466	388.753	418.62	169.207	212.402	A0A0A0MSK6;A0A2X0SYS0;Q13017-2;Q13017;Q7Z2X2;H0YK04	1216;1217;1217;1217;72;95	1423	25280	GGIDNPAITSDQELDDKK
6331	ARHGAP9	Q9BRR9	Rho GTPase-activating protein 9	S	203	S(1)PPPGPACPLLQR	0	0	6.32159	7.40465	19.8484	18.2778	Q9BRR9;Q9BRR9-2;J3KPQ4;Q6ZN13;A0A2X0SF68;Q9BRR9-3;Q9BRR9-4;Q9BRR9-5;R4GN15;F8VW89;B4E248;F8VSD0;F8W1N6;B4DV33;F8VR90;F8VQR0;F8VQY5	203;203;274;282;203;19;19;203;282;19;203;121;56;19;19;19;19	4161	8484;64170	CPRSPPPGPACPLLQR;SPPPGPACPLLQR
6332	ARHGAP9	Q9BRR9	Rho GTPase-activating protein 9	S	113	LFHGS(0.989)LEELS(0.01)QALPS(0.001)R	11.5264	12.4218	0	0	19.7939	18.3378	Q9BRR9;Q9BRR9-2;J3KPQ4;Q6ZN13;A0A2X0SF68;Q9BRR9-5;R4GN15;B4E248;F8VSD0	113;113;184;192;113;113;192;113;31	4161	39243	LFHGSLEELSQALPSR
6333	ARHGAP9	Q9BRR9	Rho GTPase-activating protein 9	S	475	LSGSGPAELS(1)AGEDEEEESELVSK	55.4877	52.2402	33.7782	35.8852	23.7163	21.4583	Q9BRR9;Q9BRR9-2;J3KPQ4;Q6ZN13;A0A2X0SF68;Q9BRR9-3;Q9BRR9-4;Q9BRR9-5;R4GN15;B3KQ74;F8VW89	475;456;546;535;475;291;272;456;535;145;272	4161	43521	LSGSGPAELSAGEDEEEESELVSK
6334	ARHGAP9	Q9BRR9	Rho GTPase-activating protein 9	S	499	RS(0.57)S(0.43)IRGPEGTEQNR	4.30744	4.59316	0	0	7.50363	8.38689	Q9BRR9;Q9BRR9-2;J3KPQ4;Q6ZN13;A0A2X0SF68;Q9BRR9-3;Q9BRR9-4;Q9BRR9-5;R4GN15;B3KQ74	499;480;570;559;499;315;296;480;559;169	4161	59250;65169	RSSIRGPEGTEQNR;SSIRGPEGTEQNR
6335	ARHGAP9	Q9BRR9	Rho GTPase-activating protein 9	S	500	RS(0.001)S(0.999)IRGPEGTEQNR	30.4129	32.5069	29.9039	40.4697	36.5765	39.6658	Q9BRR9;Q9BRR9-2;J3KPQ4;Q6ZN13;A0A2X0SF68;Q9BRR9-3;Q9BRR9-4;Q9BRR9-5;R4GN15;B3KQ74	500;481;571;560;500;316;297;481;560;170	4161	59250;65169	RSSIRGPEGTEQNR;SSIRGPEGTEQNR
6336	ARHGAP9	Q9BRR9	Rho GTPase-activating protein 9	S	144	S(0.027)VS(0.805)T(0.168)DNLSPSLLK	0	0	3.35465	4.10894	0	0	Q9BRR9;Q9BRR9-2;J3KPQ4;Q6ZN13;Q9BRR9-5;R4GN15;B4E248;F8VSD0	144;144;215;223;144;223;144;62	4161	66452	SVSTDNLSPSLLK
13913	ARHGAP9	Q9BRR9	Rho GTPase-activating protein 9	T	283	S(0.004)DT(0.024)GT(0.972)PEPLDPQGSLSLSQR	3.20043	3.47485	10.4943	10.5698	4.29335	3.8734	Q9BRR9;Q9BRR9-2;J3KPQ4;Q6ZN13;A0A2X0SF68;Q9BRR9-3;Q9BRR9-4;Q9BRR9-5;R4GN15;F8VW89;F8W1N6;B4DV33;F8VR90	283;283;354;362;283;99;99;283;362;99;136;99;99	4161	60730	SDTGTPEPLDPQGSLSLSQR
7816	ARHGDIA	P52565	Rho GDP-dissociation inhibitor 1	S	24	AEQEPTAEQLAQIAAENEEDEHS(1)VNYKPPAQK	2.26068	2.12382	1.30149	1.37862	0	0	V9HWE8;P52565;J3QW41;A0A0S2Z3D9;J3KTF8;J3QQX2;J3KRE2;P52565-2;J3KRY1;J3KS60	24;24;24;24;24;24;24;24;24;24	5253	1888	AEQEPTAEQLAQIAAENEEDEHSVNYKPPAQK
6422	ARHGEF1	Q92888	Rho guanine nucleotide exchange factor 1	S	863	QLLFPAEEDNGAGPPRDGDGVPGGGPLS(1)PAR	3.12952	3.65389	3.83382	4.02628	3.17781	3.37781	M0QZR4;Q92888-3;Q92888;A0A024R0R1;Q92888-2;A0A2X0SFA4	919;878;863;863;830;830	4255	10059;54439	DGDGVPGGGPLSPAR;QLLFPAEEDNGAGPPRDGDGVPGGGPLSPAR
6423	ARHGEF1	Q92888	Rho guanine nucleotide exchange factor 1	S	10	GAAS(1)PGPSR	0.878173	1.32123	0.117355	0.109201	0.520176	0.447152	M0QZR4;Q92888-3;Q92888;A0A024R0R1;Q92888-2;A0A2X0SFA4;Q92888-4;Q8NF33	10;25;10;10;10;10;25;70	4255	23628	GAASPGPSR
6424	ARHGEF1	Q92888	Rho guanine nucleotide exchange factor 1	S	776	PRPS(0.998)PS(0.001)S(0.001)TR	0.637197	1.25861	0.668583	0.769437	0.265322	0.307027	M0QZR4;Q92888-3;Q92888;A0A024R0R1;Q92888-2;A0A2X0SFA4;Q92888-4;M0QYC1	832;791;776;776;743;743;758;534	4255	52058;52059	PRPSPSSTR;PRPSPSSTREPLLSSSENGNGGR
6425	ARHGEF1	M0QZR4	Rho guanine nucleotide exchange factor 1	S	394	RPS(0.589)RGS(0.411)LGAK	0	0	0.501763	0.328743	0.0910038	0.0638423	M0QZR4;M0QYC1;M0QYS3;M0QZH8	394;96;66;143	4255	58772	RPSRGSLGAK
6426	ARHGEF1	M0QZR4	Rho guanine nucleotide exchange factor 1	S	397	RPS(0.024)RGS(0.976)LGAK	2.09465	2.15522	0	0	0.620504	0.413838	M0QZR4;M0QYC1;M0QYS3;M0QZH8	397;99;69;146	4255	58772	RPSRGSLGAK
6427	ARHGEF1	M0QZR4	Rho guanine nucleotide exchange factor 1	S	382	S(0.66)ES(0.33)LRVS(0.01)DRR	0.316091	0.225383	0	0	0	0	M0QZR4;M0QYC1;M0QYS3;M0QZH8	382;84;54;131	4255	61141;61142	SESLRVSDR;SESLRVSDRR
6428	ARHGEF1	M0QZR4	Rho guanine nucleotide exchange factor 1	S	384	SES(1)LRVSDR	2.98905	2.31716	1.85945	1.64962	2.51145	2.30923	M0QZR4;M0QYC1;M0QYS3;M0QZH8	384;86;56;133	4255	61141;61142	SESLRVSDR;SESLRVSDRR
6429	ARHGEF1	M0QZR4	Rho guanine nucleotide exchange factor 1	S	388	S(0.005)ES(0.005)LRVS(0.99)DRR	0	0	0.218832	0.199368	0.375132	0.29991	M0QZR4;M0QYC1;M0QYS3;M0QZH8	388;90;60;137	4255	61141;61142	SESLRVSDR;SESLRVSDRR
6430	ARHGEF1	M0QZR4	Rho guanine nucleotide exchange factor 1	S	408	S(0.651)RS(0.349)DVDMDPSSATAVLGPAR	2.75675	3.09677	1.16161	1.14117	4.70214	4.48146	M0QZR4;M0QYC1;M0QYS3;M0QZH8	408;110;80;157	4255	64862	SRSDVDMDPSSATAVLGPAR
6431	ARHGEF1	M0QZR4	Rho guanine nucleotide exchange factor 1	S	410	S(0.205)RS(0.795)DVDMDPSSATAVLGPAR	1.87402	2.16534	2.60382	2.52007	1.13349	1.03395	M0QZR4;M0QYC1;M0QYS3;M0QZH8	410;112;82;159	4255	64862	SRSDVDMDPSSATAVLGPAR
13931	ARHGEF1	M0QZR4	Rho guanine nucleotide exchange factor 1	T	430	RAT(1)PEPGDEGEPGR	3.33292	3.53505	3.48442	3.46574	3.40807	3.22901	M0QZR4;M0QYC1;M0QYS3;M0QZH8	430;132;102;179	4255	56724;56725	RATPEPGDEGEPGR;RATPEPGDEGEPGRSGLELEPEEPPGWR
9277	ARHGEF10L	Q9HCE6	Rho guanine nucleotide exchange factor 10-like protein	S	525	S(0.003)VS(0.003)DRS(0.175)S(0.819)LNK	6.88513	7.48411	30.0589	24.7056	0	0	Q5VXI4;Q9HCE6-4;B3KX74;B4DTL3;A0A2X0U2F8;Q9HCE6-3;Q9HCE6-2;Q9HCE6;B4DTE2;A0A384DVK7;Q9HCE6-5	303;233;291;303;525;486;486;525;283;69;525	6094	66411	SVSDRSSLNK
6581	ARHGEF11	O15085	Rho guanine nucleotide exchange factor 11	S	1155	HQVLLEDPEQEGS(1)AEEEELGVLPCPSTSLDGENR	12.4929	13.8613	8.34319	7.88226	13.5111	14.6768	O15085;O15085-2;A0A2X0SFB0	1155;1195;1155	4349	30542	HQVLLEDPEQEGSAEEEELGVLPCPSTSLDGENR
6582	ARHGEF11	O15085	Rho guanine nucleotide exchange factor 11	S	150	IT(0.003)S(0.004)VIPS(0.993)PPPPPPLPPPQR	0	0	0	0	6.71182	6.08127	O15085;O15085-2;A0A2X0SFB0	150;150;150	4349	34693	ITSVIPSPPPPPPLPPPQR
6583	ARHGEF11	O15085	Rho guanine nucleotide exchange factor 11	S	271	RQGS(0.999)DAAVPSTGDQGVDQSPK	32.0349	30.8591	17.4386	17.2517	29.4418	30.6892	O15085;O15085-2;A0A2X0SFB0	271;311;271	4349	53691;58894	QGSDAAVPSTGDQGVDQSPK;RQGSDAAVPSTGDQGVDQSPK
6584	ARHGEF11	O15085	Rho guanine nucleotide exchange factor 11	S	35	SPSHHRQPS(1)DASETTGLVQR	14.1901	17.4779	8.89058	9.55557	35.1307	33.2518	O15085;O15085-2;A0A2X0SFB0	35;35;35	4349	55151;64255	QPSDASETTGLVQR;SPSHHRQPSDASETTGLVQR
6585	ARHGEF11	O15085	Rho guanine nucleotide exchange factor 11	S	1411	RPS(0.946)RS(0.054)PPSLALR	4.98343	4.12434	7.89698	6.93845	1.63108	1.71842	O15085;O15085-2;A0A2X0SFB0;B7Z7U2	1411;1451;1411;827	4349	58774	RPSRSPPSLALR
6586	ARHGEF11	O15085	Rho guanine nucleotide exchange factor 11	S	1413	RPS(0.5)RS(0.5)PPSLALR	4.98343	4.12434	0	0	0	0	O15085;O15085-2;A0A2X0SFB0;B7Z7U2	1413;1453;1413;829	4349	58774	RPSRSPPSLALR
6588	ARHGEF11	O15085	Rho guanine nucleotide exchange factor 11	S	1458	SLGGES(0.136)S(0.862)GGT(0.002)TPVGSFHTEAAR	40.1144	40.4317	19.1661	16.2481	43.0747	47.7337	O15085;O15085-2;A0A2X0SFB0;B7Z7U2	1458;1498;1458;874	4349	62926	SLGGESSGGTTPVGSFHTEAAR
6589	ARHGEF11	O15085	Rho guanine nucleotide exchange factor 11	S	633	S(0.594)RS(0.406)DVDMDAAAEATR	35.9407	40.1141	5.68802	5.73424	33.5044	32.2977	O15085;O15085-2;A0A2X0SFB0;B7Z7U2	633;673;633;49	4349	64861	SRSDVDMDAAAEATR
6590	ARHGEF11	O15085	Rho guanine nucleotide exchange factor 11	S	635	S(0.22)RS(0.78)DVDMDAAAEATR	36.7096	40.0534	12.829	12.738	20.6066	19.2375	O15085;O15085-2;A0A2X0SFB0;B7Z7U2	635;675;635;51	4349	64861	SRSDVDMDAAAEATR
6591	ARHGEF11	O15085	Rho guanine nucleotide exchange factor 11	S	556	SSSQSTFHIPLS(1)PVEVKPGNVR	48.2834	86.8277	59.936	51.9281	116.235	138.92	O15085;O15085-2;A0A2X0SFB0	556;596;556	4349	65528;65529	SSSQSTFHIPLSPVEVK;SSSQSTFHIPLSPVEVKPGNVR
6592	ARHGEF11	O15085	Rho guanine nucleotide exchange factor 11	S	2	S(1)VRLPQSIDR	10.7296	11.9396	4.77885	4.04788	8.92886	9.98885	O15085;O15085-2;A0A2X0SFB0	2;2;2	4349	66403	SVRLPQSIDR
6593	ARHGEF11	O15085	Rho guanine nucleotide exchange factor 11	S	1295	T(0.001)RNS(0.999)GIWESPELDR	41.2602	43.6701	14.4761	15.9246	31.0837	31.6836	O15085;O15085-2;A0A2X0SFB0;B7Z7U2	1295;1335;1295;711	4349	70325;70326	TRNSGIWESPELDR;TRNSGIWESPELDRNLAEDASSTEAAGGYK
6594	ARHGEF11	O15085	Rho guanine nucleotide exchange factor 11	S	1480	WT(0.001)DGS(0.006)LS(0.994)PPAK	74.2349	70.4198	12.1969	12.795	17.3561	19.2039	O15085;O15085-2;A0A2X0SFB0;B7Z7U2	1480;1520;1480;896	4349	78032	WTDGSLSPPAK
13958	ARHGEF11	O15085	Rho guanine nucleotide exchange factor 11	T	1462	SLGGESSGGT(0.042)T(0.957)PVGSFHTEAAR	13.5583	19.2086	5.72539	6.86695	23.3302	26.3287	O15085;O15085-2;A0A2X0SFB0;B7Z7U2	1462;1502;1462;878	4349	62926	SLGGESSGGTTPVGSFHTEAAR
13959	ARHGEF11	O15085	Rho guanine nucleotide exchange factor 11	T	1292	T(0.62)RNS(0.377)GIWES(0.003)PELDRNLAEDASSTEAAGGYK	32.409	30.8083	6.64736	6.68327	0	0	O15085;O15085-2;A0A2X0SFB0;B7Z7U2	1292;1332;1292;708	4349	70325;70326	TRNSGIWESPELDR;TRNSGIWESPELDRNLAEDASSTEAAGGYK
3371	ARHGEF16	Q5VV41	Rho guanine nucleotide exchange factor 16	S	107	HQS(1)FGAAVLSR	4.489	5.15782	0	0	0	0	B3KTS4;A0A2X0SFX5;Q5VV41	107;107;107	2117	30529	HQSFGAAVLSR
1940	ARHGEF18	Q6ZSZ5	Rho guanine nucleotide exchange factor 18	S	948	GPPNS(1)PDLK	14.4088	20.6847	42.1212	41.5947	6.04086	5.71545	A0A087WZG4;Q6ZSZ5-6;Q6ZSZ5-5;Q6ZSZ5;M0QZS0;D6W646;A0A2X0SSI0;A0A3B3IPE9;Q6ZSZ5-2;Q6ZSZ5-1	694;932;948;948;405;602;602;760;602;760	1296	27185	GPPNSPDLK
1941	ARHGEF18	Q6ZSZ5	Rho guanine nucleotide exchange factor 18	S	1312	HSPAPPPDPGFPAPS(0.991)PPPADS(0.007)PS(0.002)EGFSLK	5.06146	6.67548	22.4556	20.047	3.87626	3.5248	A0A087WZG4;Q6ZSZ5-6;Q6ZSZ5-5;Q6ZSZ5;M0QZS0;D6W646;A0A2X0SSI0;A0A3B3IPE9;Q6ZSZ5-2;Q6ZSZ5-1	1058;1296;1312;1312;763;966;966;1124;966;1124	1296	30676	HSPAPPPDPGFPAPSPPPADSPSEGFSLK
1943	ARHGEF18	Q6ZSZ5	Rho guanine nucleotide exchange factor 18	S	921	RAET(0.001)FAGY(0.006)DCT(0.105)NS(0.874)PT(0.013)K	0	0	11.0953	9.37809	6.1145	7.20326	A0A087WZG4;Q6ZSZ5-6;Q6ZSZ5-5;Q6ZSZ5;M0QZS0;D6W646;A0A2X0SSI0;A0A3B3IPE9;Q6ZSZ5-2;Q6ZSZ5-1	667;905;921;921;378;575;575;733;575;733	1296	56566	RAETFAGYDCTNSPTK
1944	ARHGEF18	Q6ZSZ5	Rho guanine nucleotide exchange factor 18	S	1289	S(0.921)LS(0.079)PILPGR	31.4783	35.8364	92.4798	77.0041	25.9601	22.6123	A0A087WZG4;Q6ZSZ5-6;Q6ZSZ5-5;Q6ZSZ5;M0QZS0;D6W646;A0A2X0SSI0;A0A3B3IPE9;Q6ZSZ5-2;Q6ZSZ5-1	1035;1273;1289;1289;740;943;943;1101;943;1101	1296	63337	SLSPILPGR
1945	ARHGEF18	Q6ZSZ5	Rho guanine nucleotide exchange factor 18	S	1291	S(0.01)LS(0.99)PILPGR	0.198966	0.215821	39.2294	33.7694	0	0	A0A087WZG4;Q6ZSZ5-6;Q6ZSZ5-5;Q6ZSZ5;M0QZS0;D6W646;A0A2X0SSI0;A0A3B3IPE9;Q6ZSZ5-2;Q6ZSZ5-1	1037;1275;1291;1291;742;945;945;1103;945;1103	1296	63337	SLSPILPGR
12898	ARHGEF18	Q6ZSZ5	Rho guanine nucleotide exchange factor 18	T	919	RAETFAGY(0.001)DCT(0.843)NS(0.156)PT(0.001)K	3.39717	4.26522	0	0	0	0	A0A087WZG4;Q6ZSZ5-6;Q6ZSZ5-5;Q6ZSZ5;M0QZS0;D6W646;A0A2X0SSI0;A0A3B3IPE9;Q6ZSZ5-2;Q6ZSZ5-1	665;903;919;919;376;573;573;731;573;731	1296	56566	RAETFAGYDCTNSPTK
5654	ARHGEF2	Q92974	Rho guanine nucleotide exchange factor 2	S	782	ANS(1)RDGEAGR	0	0	0.268874	0.931482	1.56974	3.07919	V9GYM8;D3DVA5;Q92974;Q92974-3;Q92974-2;Q5VY93;V9GYF0	827;826;782;754;781;152;49	3679;7939	4785	ANSRDGEAGR
5656	ARHGEF2	Q92974	Rho guanine nucleotide exchange factor 2	S	696	EPALPLEPDSGGNT(0.057)S(0.943)PGVTANGEAR	2.18033	2.51558	0.898932	0.992401	1.21701	1.40062	V9GYM8;D3DVA5;Q92974;Q92974-3;Q92974-2;Q5VY93	741;740;696;668;695;66	3679	18443	EPALPLEPDSGGNTSPGVTANGEAR
5657	ARHGEF2	Q92974	Rho guanine nucleotide exchange factor 2	S	121	ERPS(0.907)S(0.093)AIYPSDSFR	1.67646	1.6321	1.61113	1.52029	3.7499	3.20991	V9GYM8;D3DVA5;Q92974;Q92974-3;Q92974-2;B7Z977;B4DJ49;V9GZ14;V9GYG5;V9GYF5	166;166;121;94;121;166;94;94;94;113	3679	19214;19215	ERPSSAIYPSDSFR;ERPSSAIYPSDSFRQSLLGSR
5658	ARHGEF2	Q92974	Rho guanine nucleotide exchange factor 2	S	122	ERPS(0.01)S(0.99)AIYPSDSFR	6.23758	5.88841	4.45175	4.03897	4.04945	3.44173	V9GYM8;D3DVA5;Q92974;Q92974-3;Q92974-2;B7Z977;B4DJ49;V9GZ14;V9GYG5;V9GYF5	167;167;122;95;122;167;95;95;95;114	3679	19214;19215	ERPSSAIYPSDSFR;ERPSSAIYPSDSFRQSLLGSR
5659	ARHGEF2	Q92974	Rho guanine nucleotide exchange factor 2	S	129	ERPSSAIYPS(0.083)DS(0.916)FRQS(0.001)LLGSR	0.356097	0.360903	0.155857	0.179365	0.242036	0.234969	V9GYM8;D3DVA5;Q92974;Q92974-3;Q92974-2;B7Z977;B4DJ49;V9GZ14;V9GYG5;V9GYF5	174;174;129;102;129;174;102;102;102;121	3679	19214;19215	ERPSSAIYPSDSFR;ERPSSAIYPSDSFRQSLLGSR
5660	ARHGEF2	Q92974	Rho guanine nucleotide exchange factor 2	S	133	ERPSSAIY(0.005)PS(0.103)DS(0.103)FRQS(0.769)LLGS(0.019)R	0.255455	0.26779	0	0	0.229963	0.221677	V9GYM8;D3DVA5;Q92974;Q92974-3;Q92974-2;B7Z977;B4DJ49;V9GZ14;V9GYG5;V9GYF5	178;178;133;106;133;178;106;106;106;125	3679	19215;55711;55712	ERPSSAIYPSDSFRQSLLGSR;QSLLGSR;QSLLGSRR
5661	ARHGEF2	Q92974	Rho guanine nucleotide exchange factor 2	S	137	QSLLGS(1)RR	1.10809	1.54215	0.791238	0.903063	0.516828	0.47489	V9GYM8;D3DVA5;Q92974;Q92974-3;Q92974-2;B7Z977;B4DJ49;V9GZ14;V9GYG5;V9GYF5	182;182;137;110;137;182;110;110;110;129	3679	19215;55711;55712	ERPSSAIYPSDSFRQSLLGSR;QSLLGSR;QSLLGSRR
5662	ARHGEF2	Q92974	Rho guanine nucleotide exchange factor 2	S	932	QELGS(1)PEER	20.5851	27.0332	19.9004	24.5414	20.5589	22.8044	V9GYM8;D3DVA5;Q92974;Q92974-3;Q92974-2;V9GYF0	977;976;932;904;931;199	3679;7939	19223;48353;53158	ERQELGSPEER;NFEDRERQELGSPEER;QELGSPEER
5663	ARHGEF2	Q92974	Rho guanine nucleotide exchange factor 2	S	142	S(0.992)S(0.008)LSLAK	3.64656	4.77726	1.21189	1.19919	3.51096	3.03935	V9GYM8;D3DVA5;Q92974;Q92974-3;Q92974-2;B7Z977;B4DJ49;V9GZ14;V9GYG5;V9GYF5	187;187;142;115;142;187;115;115;115;134	3679	27687;57516;65233	GRSSLSLAK;RGRSSLSLAK;SSLSLAK
5664	ARHGEF2	Q92974	Rho guanine nucleotide exchange factor 2	S	143	S(0.339)S(0.658)LS(0.003)LAK	0.201898	0.181253	1.55881	1.60835	0	0	V9GYM8;D3DVA5;Q92974;Q92974-3;Q92974-2;B7Z977;B4DJ49;V9GZ14;V9GYG5;V9GYF5	188;188;143;116;143;188;116;116;116;135	3679	27687;57516;65233	GRSSLSLAK;RGRSSLSLAK;SSLSLAK
5665	ARHGEF2	Q92974	Rho guanine nucleotide exchange factor 2	S	174	ILSQS(0.995)T(0.005)DSLNMR	6.81136	7.79231	6.57442	7.06159	10.3918	11.1944	V9GYM8;D3DVA5;Q92974;Q92974-3;Q92974-2;B7Z977;B4DJ49;V9GZ14;V9GYG5;V9GYF5	219;219;174;147;174;219;147;147;147;166	3679	33306	ILSQSTDSLNMR
5666	ARHGEF2	Q92974	Rho guanine nucleotide exchange factor 2	S	177	ILS(0.018)QS(0.158)T(0.245)DS(0.579)LNMR	0.291823	0.33028	0	0	0	0	V9GYM8;D3DVA5;Q92974;Q92974-3;Q92974-2;B7Z977;B4DJ49;V9GZ14;V9GYG5;V9GYF5	222;222;177;150;177;222;150;150;150;169	3679	33306	ILSQSTDSLNMR
5667	ARHGEF2	Q92974	Rho guanine nucleotide exchange factor 2	S	947	LQDSSDPDT(0.063)GS(0.765)EEEGS(0.063)S(0.063)RLS(0.044)PPHS(0.002)PR	0	0	0	0	0.505752	0.424604	V9GYM8;D3DVA5;Q92974;Q92974-3;Q92974-2	992;991;947;919;946	3679	42670;42671	LQDSSDPDTGSEEEGSSRLSPPHSPR;LQDSSDPDTGSEEEGSSRLSPPHSPRDFTR
5670	ARHGEF2	Q92974	Rho guanine nucleotide exchange factor 2	S	956	LQDSSDPDT(0.037)GS(0.037)EEEGS(0.127)S(0.127)RLS(0.664)PPHS(0.008)PR	0	0	0	0	0.279198	0.274275	V9GYM8;D3DVA5;Q92974;Q92974-3;Q92974-2	1001;1000;956;928;955	3679	42670;42671	LQDSSDPDTGSEEEGSSRLSPPHSPR;LQDSSDPDTGSEEEGSSRLSPPHSPRDFTR
5672	ARHGEF2	Q92974	Rho guanine nucleotide exchange factor 2	S	109	NNTALQSVS(1)LR	0.254908	0.340345	0.122855	0.178515	0.354716	0.377865	V9GYM8;D3DVA5;Q92974;Q92974-3;Q92974-2;B7Z977;B4DJ49;V9GZ14;V9GYG5;V9GYF5;V9GZ58	154;154;109;82;109;154;82;82;82;101;17	3679	49779	NNTALQSVSLR
5673	ARHGEF2	Q92974	Rho guanine nucleotide exchange factor 2	S	645	SES(0.998)LES(0.002)PRGER	3.6863	10.2644	3.52522	11.1534	6.92295	21.7525	V9GYM8;D3DVA5;Q92974;Q92974-3;Q92974-2;Q5VY93	690;689;645;617;644;15	3679	61138;61139	SESLESPR;SESLESPRGER
5674	ARHGEF2	Q92974	Rho guanine nucleotide exchange factor 2	S	648	SES(0.003)LES(0.997)PRGER	1.07413	2.3522	1.03947	2.37245	0.0546113	0.155726	V9GYM8;D3DVA5;Q92974;Q92974-3;Q92974-2;Q5VY93	693;692;648;620;647;18	3679	61138;61139	SESLESPR;SESLESPRGER
5675	ARHGEF2	Q92974	Rho guanine nucleotide exchange factor 2	S	886	S(1)LPAGDALYLSFNPPQPSR	9.62492	13.5907	11.4264	11.2566	7.43329	6.82258	V9GYM8;D3DVA5;Q92974;Q92974-3;Q92974-2;V9GYF0	931;930;886;858;885;153	3679;7939	63156	SLPAGDALYLSFNPPQPSR
5676	ARHGEF2	Q92974	Rho guanine nucleotide exchange factor 2	S	149	S(0.504)VS(0.423)T(0.069)T(0.003)NIAGHFNDESPLGLR	0.108248	0.119454	0	0	0	0	V9GYM8;D3DVA5;Q92974;Q92974-3;Q92974-2;B7Z977;B4DJ49;V9GZ14;V9GYG5;V9GYF5	194;194;149;122;149;194;122;122;122;141	3679	66462;66463	SVSTTNIAGHFNDESPLGLR;SVSTTNIAGHFNDESPLGLRR
5677	ARHGEF2	Q92974	Rho guanine nucleotide exchange factor 2	S	151	S(0.008)VS(0.868)T(0.122)T(0.002)NIAGHFNDESPLGLR	1.44753	1.25675	1.9785	2.04985	1.55837	1.60236	V9GYM8;D3DVA5;Q92974;Q92974-3;Q92974-2;B7Z977;B4DJ49;V9GZ14;V9GYG5;V9GYF5	196;196;151;124;151;196;124;124;124;143	3679	66462;66463	SVSTTNIAGHFNDESPLGLR;SVSTTNIAGHFNDESPLGLRR
5678	ARHGEF2	Q92974	Rho guanine nucleotide exchange factor 2	S	163	SVSTTNIAGHFNDES(1)PLGLRR	2.94329	2.82636	1.73925	1.39797	1.99662	1.64709	V9GYM8;D3DVA5;Q92974;Q92974-3;Q92974-2;B7Z977;B4DJ49;V9GZ14;V9GYG5;V9GYF5	208;208;163;136;163;208;136;136;136;155	3679	66462;66463	SVSTTNIAGHFNDESPLGLR;SVSTTNIAGHFNDESPLGLRR
5679	ARHGEF2	Q92974	Rho guanine nucleotide exchange factor 2	S	711	T(0.005)FNGS(0.995)IELCR	0.160337	0.150522	0	0	0	0	V9GYM8;D3DVA5;Q92974;Q92974-3;Q92974-2;Q5VY93	756;755;711;683;710;81	3679	67949	TFNGSIELCR
13772	ARHGEF2	Q92974	Rho guanine nucleotide exchange factor 2	T	695	EPALPLEPDSGGNT(0.79)S(0.21)PGVTANGEAR	0.97848	1.03252	0	0	0.975837	1.06166	V9GYM8;D3DVA5;Q92974;Q92974-3;Q92974-2;Q5VY93	740;739;695;667;694;65	3679	18443	EPALPLEPDSGGNTSPGVTANGEAR
13773	ARHGEF2	Q92974	Rho guanine nucleotide exchange factor 2	T	175	ILS(0.006)QS(0.06)T(0.914)DS(0.02)LNMR	3.09051	3.09307	4.43888	5.22733	1.81201	2.52437	V9GYM8;D3DVA5;Q92974;Q92974-3;Q92974-2;B7Z977;B4DJ49;V9GZ14;V9GYG5;V9GYF5	220;220;175;148;175;220;148;148;148;167	3679	33306	ILSQSTDSLNMR
13774	ARHGEF2	Q92974	Rho guanine nucleotide exchange factor 2	T	152	S(0.002)VS(0.108)T(0.781)T(0.108)NIAGHFNDESPLGLR	2.47278	2.92881	1.45385	1.44151	1.74279	1.76935	V9GYM8;D3DVA5;Q92974;Q92974-3;Q92974-2;B7Z977;B4DJ49;V9GZ14;V9GYG5;V9GYF5	197;197;152;125;152;197;125;125;125;144	3679	66462;66463	SVSTTNIAGHFNDESPLGLR;SVSTTNIAGHFNDESPLGLRR
13775	ARHGEF2	Q92974	Rho guanine nucleotide exchange factor 2	T	153	SVS(0.009)T(0.088)T(0.903)NIAGHFNDESPLGLR	0	0	0.318269	0.324519	0.404221	0.461474	V9GYM8;D3DVA5;Q92974;Q92974-3;Q92974-2;B7Z977;B4DJ49;V9GZ14;V9GYG5;V9GYF5	198;198;153;126;153;198;126;126;126;145	3679	66462;66463	SVSTTNIAGHFNDESPLGLR;SVSTTNIAGHFNDESPLGLRR
5385	ARHGEF3	Q9NR81	Rho guanine nucleotide exchange factor 3	S	49	RKQS(0.89)T(0.109)QDEDAVS(0.001)LCS(0.001)LDISEPSNK	488.367	436.564	0	0	0	0	E9PG37;B7Z6B2;B7Z7T8;Q9NR81-2;C9J5K8;C9J609;C9JNF2	23;23;49;49;49;18;35	3500	57887	RKQSTQDEDAVSLCSLDISEPSNK
5623	ARHGEF40	Q8TER5	Rho guanine nucleotide exchange factor 40	S	419	EDASHQEALGNLPS(0.971)PS(0.029)EHK	1.92232	3.10733	0	0	36.4091	43.6801	D3DS14;Q8TER5;A0A2X0SFG4;D3DS15;Q8TER5-4;Q8TER5-3;G3V3N2;Q86TR4;G3V5C1	419;419;419;419;419;419;419;460;419	3665	14589	EDASHQEALGNLPSPSEHK
5624	ARHGEF40	Q8TER5	Rho guanine nucleotide exchange factor 40	S	262	GSPTDAEGS(1)PGLSR	28.9737	20.464	399.356	223.545	440.632	346.572	D3DS14;Q8TER5;A0A2X0SFG4;D3DS15;Q8TER5-4;Q8TER5-3;G3V3N2;Q86TR4;G3V5C1;G3V485	262;262;262;262;262;262;262;303;262;262	3665	27985	GSPTDAEGSPGLSR
5631	ARHGEF40	Q8TER5	Rho guanine nucleotide exchange factor 40	S	988	S(0.181)PS(0.181)PS(0.634)LS(0.002)S(0.002)LLLPSSPGPR	3.69844	4.77966	0	0	0	0	D3DS14;Q8TER5;A0A2X0SFG4;D3DS15;Q8TER5-4;Q8TER5-3;Q8TER5-2	988;988;988;988;988;988;274	3665	64285	SPSPSLSSLLLPSSPGPR
13765	ARHGEF40	Q8TER5	Rho guanine nucleotide exchange factor 40	T	1516	ALS(0.392)DPT(0.597)T(0.01)PL	9.54249	8.33282	0	0	0	0	D3DS14;Q8TER5;A0A2X0SFG4;Q8TER5-4;Q8TER5-2	1516;1516;1516;1468;802	3665	4222	ALSDPTTPL
13766	ARHGEF40	Q8TER5	Rho guanine nucleotide exchange factor 40	T	371	GGGGGGQGAEGPPGT(1)PR	10.287	7.41772	169.577	93.6813	201.893	156.177	D3DS14;Q8TER5;A0A2X0SFG4;D3DS15;Q8TER5-4;Q8TER5-3;G3V3N2;Q86TR4;G3V5C1;G3V485	371;371;371;371;371;371;371;412;371;371	3665	25227	GGGGGGQGAEGPPGTPR
13767	ARHGEF40	Q8TER5	Rho guanine nucleotide exchange factor 40	T	1492	NSPSLQPPHPGS(0.005)S(0.088)T(0.895)PT(0.01)LAS(0.002)R	14.1827	16.6295	150.619	101.118	0	0	D3DS14;Q8TER5;A0A2X0SFG4;Q8TER5-4;Q8TER5-2	1492;1492;1492;1444;778	3665	50454	NSPSLQPPHPGSSTPTLASR
8640	ARHGEF6	Q15052	Rho guanine nucleotide exchange factor 6	S	684	KDS(1)IPQVLLPEEEK	13.4247	18.605	17.5708	22.96	23.2315	30.1444	Q15052;A0A2X0SSH0;Q15052-2;B7Z3C7;Q8N4Q3	684;636;530;557;228	5727	35408	KDSIPQVLLPEEEK
8641	ARHGEF6	Q15052	Rho guanine nucleotide exchange factor 6	S	640	KPS(1)EEEYVIR	9.42766	10.4531	15.1879	14.858	21.2097	21.8527	Q15052;A0A2X0SSH0;Q15052-2;B7Z3C7;Q8N4Q3	640;592;486;513;184	5727	36656;36657	KPSEEEYVIR;KPSEEEYVIRK
8642	ARHGEF6	Q15052	Rho guanine nucleotide exchange factor 6	S	225	SSERPLS(1)PK	18.8793	19.1108	24.5727	23.8077	32.4699	32.4945	Q15052;A0A2X0SSH0;Q15052-2;B7Z667	225;177;71;71	5727	65030	SSERPLSPK
8645	ARHGEF6	Q15052	Rho guanine nucleotide exchange factor 6	S	124	S(0.14)S(0.14)S(0.691)LS(0.029)AANTSQTNPQGAVSSTVSGLQR	0.636629	0.685645	2.44995	2.26162	2.57528	2.5998	Q15052;A0A2X0SSH0	124;76	5727	65475;65476	SSSLSAANTSQTNPQGAVSSTVSGLQR;SSSLSAANTSQTNPQGAVSSTVSGLQRQSK
8648	ARHGEF6	Q15052	Rho guanine nucleotide exchange factor 6	S	144	SSSLSAANTSQTNPQGAVS(0.019)S(0.112)T(0.112)VS(0.688)GLQRQS(0.069)K	0	0	0.97721	0.85636	1.52285	1.59466	Q15052;A0A2X0SSH0	144;96	5727	65475;65476	SSSLSAANTSQTNPQGAVSSTVSGLQR;SSSLSAANTSQTNPQGAVSSTVSGLQRQSK
8649	ARHGEF6	Q15052	Rho guanine nucleotide exchange factor 6	S	150	SSSLSAANTSQTNPQGAVS(0.001)S(0.007)T(0.005)VS(0.24)GLQRQS(0.747)K	0	0	0	0	0.558698	0.532311	Q15052;A0A2X0SSH0	150;102	5727	65476	SSSLSAANTSQTNPQGAVSSTVSGLQRQSK
1783	ARHGEF7	Q14155	Rho guanine nucleotide exchange factor 7	S	249	ASEKPVS(1)PK	18.55	20.3044	24.9081	24.544	20.7991	21.1338	A0A024RDY9;Q14155-1;B1ALK7;Q14155-5;Q14155-6;E7EUY6;E7EU80;Q5ZEZ3;B7Z6G2;A0A2R8YG42;A0A2X0SF98;Q14155-2;Q14155-3;Q14155;Q5W9H1	71;71;71;156;71;71;71;13;146;228;249;199;228;249;227	1185;3504	5804	ASEKPVSPK
1784	ARHGEF7	Q14155	Rho guanine nucleotide exchange factor 7	S	560	KES(1)APQVLLPEEEK	6.14083	7.96113	11.3154	12.4774	9.19238	9.25923	A0A024RDY9;Q14155-1;B1ALK7;Q14155-5;B7Z6G2;A0A2R8YG42	560;560;619;645;635;776	1185;3504	35501	KESAPQVLLPEEEK
1785	ARHGEF7	Q14155	Rho guanine nucleotide exchange factor 7	S	694	KPS(1)DEEFASR	49.0658	48.1283	81.7185	81.9358	63.9829	65.7428	A0A024RDY9;Q14155-1;B1ALK7;Q14155-5;Q14155-6;E9PDQ5;B7Z344;B7Z6G2;A0A2R8YG42;A0A2X0SF98;Q14155-2;Q14155-3;Q14155	516;516;516;601;516;438;438;591;673;694;644;673;694	1185;3504	36651;36652	KPSDEEFASR;KPSDEEFASRK
1788	ARHGEF7	Q14155	Rho guanine nucleotide exchange factor 7	S	257	S(0.031)GT(0.031)LKS(0.938)PPK	3.24904	3.1586	6.12937	5.28892	6.50307	6.44733	A0A024RDY9;Q14155-1;B1ALK7;Q14155-5;Q14155-6;E7EUY6;E7EU80;Q5ZEZ3;B7Z6G2;A0A2R8YG42;A0A2X0SF98;Q14155-2;Q14155-3;Q14155;Q5W9H1	79;79;79;164;79;79;79;21;154;236;257;207;236;257;235	1185;3504	61955	SGTLKSPPK
1789	ARHGEF7	Q14155	Rho guanine nucleotide exchange factor 7	S	579	S(0.997)NGQT(0.003)VIEEK	1.31137	1.36361	1.76754	1.60365	0	0	A0A024RDY9;Q14155-1;B1ALK7;Q14155-5;B7Z6G2;A0A2R8YG42	579;579;638;664;654;795	1185;3504	63725	SNGQTVIEEK
12870	ARHGEF7	Q14155	Rho guanine nucleotide exchange factor 7	T	551	T(0.016)RQT(0.984)LNSSSR	0.962042	1.14354	0	0	0	0	A0A024RDY9;Q14155-1;Q14155-5;B7Z6G2	551;551;636;626	1185;3504	70343	TRQTLNSSSR
1786	ARHGEF7;ARHGEF6	Q14155	Rho guanine nucleotide exchange factor ( 6 | 7 )	S	703	S(0.993)T(0.007)AALEEDAQILK	9.06248	7.63281	19.1842	13.5833	8.06077	6.16305	A0A024RDY9;Q14155-1;B1ALK7;Q14155-5;Q14155-6;E9PDQ5;B7Z6G2;A0A2R8YG42;A0A2X0SF98;Q14155-2;Q14155-3;Q14155;Q15052;A0A2X0SSH0;Q15052-2;B7Z3C7;Q8N4Q3	525;525;525;610;525;447;600;682;703;653;682;703;649;601;495;522;193	1185;3504;5727	36943;65682	KSTAALEEDAQILK;STAALEEDAQILK
1787	ARHGEF7;ARHGEF6	Q14155	Rho guanine nucleotide exchange factor ( 6 | 7 )	S	518	MS(1)GFIYQGK	59.7774	60.5512	130.644	127.289	96.9296	96.5437	A0A024RDY9;Q14155-1;B1ALK7;Q14155-5;Q14155-6;E7EUY6;E9PDQ5;B7Z344;F6SJA5;B7Z6G2;A0A2R8YG42;A0A2X0SF98;Q14155-2;Q14155-3;Q14155;Q5W9H1;Q15052;A0A2X0SSH0;Q15052-2;B7Z3C7;Q8N4Q3	340;340;340;425;340;340;262;262;34;415;497;518;468;497;518;496;488;440;334;361;32	1185;3504;5727	47166	MSGFIYQGK
12869	ARHGEF7;ARHGEF6	Q14155	Rho guanine nucleotide exchange factor ( 6 | 7 )	T	704	S(0.376)T(0.624)AALEEDAQILK	13.8738	13.1523	22.2368	16.5165	24.531	19.0543	A0A024RDY9;Q14155-1;B1ALK7;Q14155-5;Q14155-6;E9PDQ5;B7Z6G2;A0A2R8YG42;A0A2X0SF98;Q14155-2;Q14155-3;Q14155;Q15052;A0A2X0SSH0;Q15052-2;B7Z3C7;Q8N4Q3	526;526;526;611;526;448;601;683;704;654;683;704;650;602;496;523;194	1185;3504;5727	36943;65682	KSTAALEEDAQILK;STAALEEDAQILK
2389	ARID1A	O14497	AT-rich interactive domain-containing protein 1A	S	696	GPS(0.994)PS(0.006)PVGSPASVAQSR	280.059	325.172	126.828	116.159	102.722	107.254	A0A0S2Q0B1;O14497-2;O14497;H0Y488;A0A1B0GTU5;O14497-3;Q4LE49;A0A087WUV6;Q96TA9	696;696;696;313;315;313;350;313;313	1604	27268	GPSPSPVGSPASVAQSR
2390	ARID1A	O14497	AT-rich interactive domain-containing protein 1A	S	698	GPS(0.118)PS(0.882)PVGSPASVAQSR	35.856	45.3155	45.0096	42.3022	0	0	A0A0S2Q0B1;O14497-2;O14497;H0Y488;A0A1B0GTU5;O14497-3;Q4LE49;A0A087WUV6;Q96TA9	698;698;698;315;317;315;352;315;315	1604	27268	GPSPSPVGSPASVAQSR
2391	ARID1A	O14497	AT-rich interactive domain-containing protein 1A	S	772	NPQMPQYSS(0.001)PQPGS(0.027)ALS(0.972)PR	47.6727	60.8824	18.7385	15.8337	0	0	A0A0S2Q0B1;O14497-2;O14497;H0Y488;A0A1B0GTU5;O14497-3;Q4LE49;A0A087WUV6;Q96TA9	772;772;772;389;391;389;426;389;389	1604	49961	NPQMPQYSSPQPGSALSPR
2394	ARID1A	O14497	AT-rich interactive domain-containing protein 1A	S	363	SHHAPMS(1)PGSSGGGGQPLAR	102.931	146.697	80.8136	62.1177	47.1087	52.8698	A0A0S2Q0B1;O14497-2;O14497;Q4LE49	363;363;363;17	1604	62076	SHHAPMSPGSSGGGGQPLAR
2395	ARID1A	O14497	AT-rich interactive domain-containing protein 1A	S	366	SHHAPMS(0.049)PGS(0.761)S(0.189)GGGGQPLAR	16.2836	23.7286	0	0	0	0	A0A0S2Q0B1;O14497-2;O14497;Q4LE49	366;366;366;20	1604	62076	SHHAPMSPGSSGGGGQPLAR
2396	ARID1A	O14497	AT-rich interactive domain-containing protein 1A	S	1182	S(0.562)NS(0.438)VGIQDAFNDGSDSTFQK	57.6159	74.0933	0	0	7.5977	8.83797	A0A0S2Q0B1;O14497-2;O14497;H0Y488;A0A1B0GTU5;O14497-3;Q4LE49;A0A087WUV6;Q96TA9	1182;1182;1182;798;800;799;835;798;799	1604	63854	SNSVGIQDAFNDGSDSTFQK
2397	ARID1A	O14497	AT-rich interactive domain-containing protein 1A	S	1184	S(0.158)NS(0.842)VGIQDAFNDGSDSTFQK	37.8537	60.4395	45.2806	53.5232	0	0	A0A0S2Q0B1;O14497-2;O14497;H0Y488;A0A1B0GTU5;O14497-3;Q4LE49;A0A087WUV6;Q96TA9	1184;1184;1184;800;802;801;837;800;801	1604	63854	SNSVGIQDAFNDGSDSTFQK
2398	ARID1A	O14497	AT-rich interactive domain-containing protein 1A	S	381	T(0.08)PQPS(0.522)S(0.398)PMDQMGK	76.0181	88.4118	0	0	0	0	A0A0S2Q0B1;O14497-2;O14497;Q4LE49	381;381;381;35	1604	69922	TPQPSSPMDQMGK
2399	ARID1A	O14497	AT-rich interactive domain-containing protein 1A	S	382	T(0.036)PQPS(0.317)S(0.648)PMDQMGK	0	0	37.536	42.9796	0	0	A0A0S2Q0B1;O14497-2;O14497;Q4LE49	382;382;382;36	1604	69922	TPQPSSPMDQMGK
3655	ARID1B	Q8NFD5	AT-rich interactive domain-containing protein 1B	S	1542	APS(1)PASFQR	50.5873	41.056	166.706	141.323	35.4379	38.8964	A0A3F2YNW7;Q8NFD5;Q8NFD5-2;Q8NFD5-3;A0A1B0GV63;A0A1B0GWJ2;A0A1B0GTJ8;A0A1B0GVK1;H0Y7H8;Q8NFD5-4;B4DYC0	1638;1542;1555;1595;662;785;801;845;1064;792;63	2308	5105	APSPASFQR
3656	ARID1B	Q8NFD5	AT-rich interactive domain-containing protein 1B	S	502	S(0.002)HPAMS(0.991)PGT(0.007)PGPTMGR	0	0	0	0	7.12763	8.99579	A0A3F2YNW7;Q8NFD5;Q8NFD5-2;Q8NFD5-3;A0A1B0GUC6;A0A1B0GUG2;A0A1B0GU09	585;502;502;502;6;12;12	2308	62118	SHPAMSPGTPGPTMGR
11070	ARID3A	Q99856	AT-rich interactive domain-containing protein 3A	S	77	AAAAGLGHPAS(0.999)PGGS(0.001)EDGPPGSEEEDAAR			15.212	13.8876	9.65788	10.0994	Q99856	77	6978	29	AAAAGLGHPASPGGSEDGPPGSEEEDAAR
11072	ARID3A	Q99856	AT-rich interactive domain-containing protein 3A	S	119	EGPGEEHFEDMAS(1)DEDMKPK			8.39247	9.49098	0	0	Q99856	119	6978	16096	EGPGEEHFEDMASDEDMKPK
11073	ARID3A	Q99856	AT-rich interactive domain-containing protein 3A	S	101	EGTPGS(1)PGRGR			31.1559	27.31	29.5	27.9415	Q99856	101	6978	16210;16211	EGTPGSPGR;EGTPGSPGRGR
11074	ARID3A	Q99856	AT-rich interactive domain-containing protein 3A	S	362	QS(0.001)FGGS(0.002)LFAY(0.469)S(0.527)PGGAHGMLSSPK			13.9977	13.7585	0	0	Q99856;K7EJ04	362;209	6978	55655	QSFGGSLFAYSPGGAHGMLSSPK
955	ARL2BP	Q9Y2Y0	ADP-ribosylation factor-like protein 2-binding protein	S	153	S(0.026)S(0.034)S(0.94)LPASQNNLRH			21.9937	30.1746	0	0	A0A024R6U9;Q9Y2Y0-2;Q9Y2Y0;H3BU49	153;142;153;113	629	65474	SSSLPASQNNLRH
5957	ARL6IP4	Q66PJ3	ADP-ribosylation factor-like protein 6-interacting protein 4	S	47	KAS(0.928)T(0.072)APGAEER	0	0	2.22945	7.12726	0	0	F5GYV5;F8WCT1;Q66PJ3-2;A0A0C4DH18;Q66PJ3-5	47;47;231;47;231	3881	35328	KASTAPGAEER
5958	ARL6IP4	Q66PJ3	ADP-ribosylation factor-like protein 6-interacting protein 4	S	332	S(1)AGEEEDGPVLTDEQK	75.9204	121.986	129.668	139.433	194.451	201.144	F5GYV5;F8WCT1;Q66PJ3-2;H7BZV4;B2RE15;A0A0C4DG62;Q8TEM4;Q66PJ3-7;Q66PJ3-4;Q66PJ3-3;Q66PJ3;F5H7X4	140;140;324;130;129;129;346;137;313;313;332;260	3881	60000	SAGEEEDGPVLTDEQK
15132	ARMC1	Q9NVT9	Armadillo repeat-containing protein 1	T	137	AQFFLGT(0.853)T(0.147)NK	12.8328	14.4351	7.92121	6.42047	0	0	Q9NVT9;E5RJ86	137;137	7379	5317	AQFFLGTTNK
15133	ARMC1	Q9NVT9	Armadillo repeat-containing protein 1	T	138	AQFFLGT(0.41)T(0.59)NK	0	0	0	0	3.93788	3.30988	Q9NVT9;E5RJ86	138;138	7379	5317	AQFFLGTTNK
10189	ARMC10	Q8N2F6	Armadillo repeat-containing protein 10	S	45	S(1)AEDLTDGSYDDVLNAEQLQK	5.88703	7.16117	2.39576	2.84317	1.55419	2.0919	Q8N2F6-4;Q8N2F6-2;Q8N2F6-6;Q8N2F6-5	45;45;45;45	6517	59944	SAEDLTDGSYDDVLNAEQLQK
1556	ARMCX3	Q9UH62	Armadillo repeat-containing X-linked protein 3	S	110	RAS(0.836)PNS(0.156)DDT(0.008)VLSPQELQK	0	0	6.59026	7.5537	24.0164	23.4274	A8K5B0;A0A024RCF9;Q9UH62	110;110;110	1059	56700	RASPNSDDTVLSPQELQK
3073	ARPC1B	O15143	Actin-related protein 2/3 complex subunit 1B	S	310	KAS(0.809)S(0.01)EGGT(0.181)AAGAGLDSLHK	1.38399	1.13739	3.59367	2.59913	2.07537	1.57191	A0A1W2PNV4;A4D275;O15143;C9JEY1;C9K057	642;310;310;310;310	1978;2471	35326	KASSEGGTAAGAGLDSLHK
3074	ARPC1B	O15143	Actin-related protein 2/3 complex subunit 1B	S	311	KAS(0.097)S(0.9)EGGT(0.003)AAGAGLDSLHK	3.77567	3.20373	0.612914	0.318715	2.20729	1.42589	A0A1W2PNV4;A4D275;O15143;C9JEY1;C9K057	643;311;311;311;311	1978;2471	35326	KASSEGGTAAGAGLDSLHK
13172	ARPC1B	O15143	Actin-related protein 2/3 complex subunit 1B	T	315	KAS(0.004)S(0.021)EGGT(0.975)AAGAGLDSLHK	0	0	2.0851	1.4508	1.00903	0.809104	A0A1W2PNV4;A4D275;O15143;C9JEY1;C9K057	647;315;315;315;315	1978;2471	35326	KASSEGGTAAGAGLDSLHK
6044	ARPC4	P59998	Actin-related protein 2/3 complex subunit 4	S	42	HNKPEVEVRS(0.604)S(0.396)K	0.184526	0.188321	0.20811	0.179362	0	0	F8WCF6;P59998;P59998-3;F8WDD7;A0A0A6YYG9;P59998-2;Q9H7Z5;H7C0A3	42;42;61;42;42;42;42;42	3939	30268	HNKPEVEVRSSK
6045	ARPC4	P59998	Actin-related protein 2/3 complex subunit 4	S	43	HNKPEVEVRS(0.162)S(0.838)K	0.234331	0.239117	0	0	0	0	F8WCF6;P59998;P59998-3;F8WDD7;A0A0A6YYG9;P59998-2;Q9H7Z5;H7C0A3	43;43;62;43;43;43;43;43	3939	30268	HNKPEVEVRSSK
1127	ARPC5L	Q9BPX5	Actin-related protein 2/3 complex subunit 5-like protein	S	64	AFHAALRNS(1)PVNTK	2.23848	1.92097	3.04356	2.71962	3.7223	4.13389	Q9BPX5;A0A024R897;B3KPC7	64;64;64	750	2143	AFHAALRNSPVNTK
12725	ARPC5L	Q9BPX5	Actin-related protein 2/3 complex subunit 5-like protein	T	68	AFHAALRNS(0.303)PVNT(0.697)K	0	0	1.77267	1.46572	0	0	Q9BPX5;A0A024R897;B3KPC7	68;68;68	750	2143	AFHAALRNSPVNTK
799	ARPP19	P56211	cAMP-regulated phosphoprotein 19	S	104	KPS(1)LVASK	20.8749	23.6955	17.6388	19.9156	19.6317	20.6709	A0A024R5U3;H3BMD8;P56211;H3BQ52;P56211-2	104;123;104;63;88	551	36669;67837	KPSLVASK;TEVTGDHIPTPQDLPQRKPSLVASK
800	ARPP19	P56211	cAMP-regulated phosphoprotein 19	S	108	TEVTGDHIPT(0.016)PQDLPQRKPS(0.404)LVAS(0.58)K	0	0	1.66647	1.74059	0	0	A0A024R5U3;H3BMD8;P56211;H3BQ52;P56211-2	108;127;108;67;92	551	36669;67837	KPSLVASK;TEVTGDHIPTPQDLPQRKPSLVASK
801	ARPP19;ENSA	O43768	Aguld ho ( Alpha-endosulfine | cAMP-regulated phosphoprotein 19 )	S	67	YFDS(1)GDYNMAK	194.631	144.261	118.292	85.3022	130.135	102.606	A0A024R5U3;H3BMD8;P56211;H3BQ52;P56211-2;H3BTD3;A6NMQ3;Q5T5H1;O43768-2;O43768;O43768-9;O43768-3;O43768-4;A0A1W2PRU0;O43768-6;O43768-5;O43768-7	62;81;62;21;46;46;90;83;67;67;83;83;90;65;63;63;79	551;2532	78665	YFDSGDYNMAK
15365	ARPP19;ENSA	O43768	Aguld ho ( Alpha-endosulfine | cAMP-regulated phosphoprotein 19 )	Y	70	YFDS(0.009)GDY(0.991)NMAK	19.6989	13.2613	4.31812	2.63353	3.19242	2.58151	A0A024R5U3;H3BMD8;P56211;H3BQ52;P56211-2;H3BTD3;A6NMQ3;Q5T5H1;O43768-2;O43768;O43768-9;O43768-3;O43768-4;A0A1W2PRU0;O43768-6;O43768-5;O43768-7	65;84;65;24;49;49;93;86;70;70;86;86;93;68;66;66;82	551;2532	78665	YFDSGDYNMAK
7737	ARRB1	P49407	Beta-arrestin-1	S	412	DDKEEEEDGTGS(1)PQLNNR	52.7455	51.1397	81.814	79.2822	71.5846	72.9475	P49407;A8K103;P49407-2	412;412;404	5187;5188	9491;15038;26707	DDKEEEEDGTGSPQLNNR;EEEEDGTGSPQLNNR;GMKDDKEEEEDGTGSPQLNNR
14286	ARRB1	P49407	Beta-arrestin-1	T	410	GMKDDKEEEEDGT(0.916)GS(0.084)PQLNNR	12.1326	11.5607	7.1468	6.41642	14.9911	16.0755	P49407;A8K103;P49407-2	410;410;402	5187;5188	9491;15038;26707	DDKEEEEDGTGSPQLNNR;EEEEDGTGSPQLNNR;GMKDDKEEEEDGTGSPQLNNR
9165	ARRDC1	Q8N5I2	Arrestin domain-containing protein 1	S	121	AAIHT(0.01)PRFS(0.99)K	51.4809	54.9195	94.7212	99.4809	0	0	Q5T370;Q8N5I2;Q5T371	121;121;121	6040	420	AAIHTPRFSK
14633	ARRDC1	Q8N5I2	Arrestin domain-containing protein 1	T	117	AAIHT(0.994)PRFS(0.006)K	0	0	41.2274	39.3788	32.391	35.9008	Q5T370;Q8N5I2;Q5T371	117;117;117	6040	420	AAIHTPRFSK
11955	ASAP1	Q9ULH1	Arf-GAP with SH3 domain, ANK repeat and PH domain-containing protein 1	S	733	ERS(0.827)PRPQS(0.131)FCHS(0.041)SS(0.001)ISPQDK	0.99473	1.56737	0.385616	0.316519	1.73862	1.71256	Q9ULH1;Q9ULH1-2;A0A0A0MRE5;H0YBF7;H0YBM4	733;736;726;554;147	7581	19229;64221	ERSPRPQSFCHSSSISPQDK;SPRPQSFCHSSSISPQDK
11956	ASAP1	Q9ULH1	Arf-GAP with SH3 domain, ANK repeat and PH domain-containing protein 1	S	738	PQS(0.958)FCHS(0.035)S(0.006)SISPQDK	4.07255	7.60429	9.02892	5.94014	18.8209	18.6117	Q9ULH1;Q9ULH1-2;A0A0A0MRE5;H0YBF7;H0YBM4	738;741;731;559;152	7581	19229;52021;64221	ERSPRPQSFCHSSSISPQDK;PQSFCHSSSISPQDK;SPRPQSFCHSSSISPQDK
11959	ASAP1	Q9ULH1	Arf-GAP with SH3 domain, ANK repeat and PH domain-containing protein 1	S	881	FEGLSQQS(0.059)S(0.76)T(0.086)S(0.085)S(0.01)AK	0	0	0	0	1.29154	1.08164	Q9ULH1;Q9ULH1-2;A0A0A0MRE5;H0YBF7;H0YBM4	881;884;874;702;238	7581	21322	FEGLSQQSSTSSAK
11965	ASAP1	Q9ULH1	Arf-GAP with SH3 domain, ANK repeat and PH domain-containing protein 1	S	910	KT(0.001)DHLS(0.999)LDK	1.65619	1.71485	0.273707	0.183133	0	0	Q9ULH1;Q9ULH1-2;A0A0A0MRE5;H0YBF7;H0YBM4	910;913;903;731;267	7581	36953;67385	KTDHLSLDK;TDHLSLDK
11966	ASAP1	Q9ULH1	Arf-GAP with SH3 domain, ANK repeat and PH domain-containing protein 1	S	10	LS(0.001)S(0.998)FSSR	2.44903	2.70465	1.83542	1.77343	3.11258	2.95897	Q9ULH1;Q9ULH1-2;E5RHA9	10;10;10	7581	43791	LSSFSSR
11967	ASAP1	Q9ULH1	Arf-GAP with SH3 domain, ANK repeat and PH domain-containing protein 1	S	839	T(0.136)LS(0.857)DPPS(0.007)PLPHGPPNK	4.81621	5.77955	1.01561	0.817751	7.75871	6.99652	Q9ULH1;Q9ULH1-2;A0A0A0MRE5;H0YBF7	839;842;832;660	7581	59403;69282	RTLSDPPSPLPHGPPNK;TLSDPPSPLPHGPPNK
11968	ASAP1	Q9ULH1	Arf-GAP with SH3 domain, ANK repeat and PH domain-containing protein 1	S	843	RT(0.177)LS(0.823)DPPS(1)PLPHGPPNK	0.484191	0.671665	0.636181	0.640299	2.49408	2.35126	Q9ULH1;Q9ULH1-2;A0A0A0MRE5;H0YBF7	843;846;836;664	7581	59403;69282	RTLSDPPSPLPHGPPNK;TLSDPPSPLPHGPPNK
11969	ASAP1	Q9ULH1	Arf-GAP with SH3 domain, ANK repeat and PH domain-containing protein 1	S	1027	SHPLDLS(1)PNVQSR	0.218245	0.21728	1.28309	1.37426	1.84282	2.01857	Q9ULH1;Q9ULH1-2;A0A0A0MRE5;H0YBF7;H0YBM4	1027;1030;1020;848;384	7581	62125	SHPLDLSPNVQSR
11970	ASAP1	Q9ULH1	Arf-GAP with SH3 domain, ANK repeat and PH domain-containing protein 1	S	1008	SQTGDVS(1)PK	2.86849	9.17833	2.52998	7.68577	4.99025	12.8637	Q9ULH1;Q9ULH1-2;A0A0A0MRE5;H0YBF7;H0YBM4	1008;1011;1001;829;365	7581	64723	SQTGDVSPK
15229	ASAP1	Q9ULH1	Arf-GAP with SH3 domain, ANK repeat and PH domain-containing protein 1	T	821	GPTGPPSTLPLSTQT(0.002)S(0.01)S(0.007)GS(0.062)S(0.205)T(0.686)LS(0.027)K	5.46215	5.59223	1.06632	1.07916	2.38235	2.36262	Q9ULH1;Q9ULH1-2;A0A0A0MRE5;H0YBF7	821;824;814;642	7581	27291	GPTGPPSTLPLSTQTSSGSSTLSK
15230	ASAP1	Q9ULH1	Arf-GAP with SH3 domain, ANK repeat and PH domain-containing protein 1	T	1050	QAS(0.001)EDS(0.013)NDLT(0.236)PT(0.599)LPET(0.151)PVPLPR	0.470502	0.486452	0	0	0	0	Q9ULH1;Q9ULH1-2;A0A0A0MRE5;H0YBF7;H0YBM4	1050;1053;1043;871;407	7581	52683	QASEDSNDLTPTLPETPVPLPR
15231	ASAP1	Q9ULH1	Arf-GAP with SH3 domain, ANK repeat and PH domain-containing protein 1	T	1054	QASEDSNDLT(0.003)PT(0.046)LPET(0.951)PVPLPR	0	0	1.02662	1.1026	0	0	Q9ULH1;Q9ULH1-2;A0A0A0MRE5;H0YBF7;H0YBM4	1054;1057;1047;875;411	7581	52683	QASEDSNDLTPTLPETPVPLPR
15232	ASAP1	Q9ULH1	Arf-GAP with SH3 domain, ANK repeat and PH domain-containing protein 1	T	837	RT(0.621)LS(0.379)DPPSPLPHGPPNK	6.31946	6.84393	2.21782	1.73325	3.23953	3.15475	Q9ULH1;Q9ULH1-2;A0A0A0MRE5;H0YBF7	837;840;830;658	7581	59403;69282	RTLSDPPSPLPHGPPNK;TLSDPPSPLPHGPPNK
311	ASCC2	Q9H1I8	Activating signal cointegrator 1 complex subunit 2	S	713	HDS(0.005)S(0.018)T(0.028)AVAGS(0.95)PR	0	0	1.75496	1.25077	0	0	A0A024R1F9;Q9H1I8;Q9H1I8-3;Q53H58;A0A024R1E1;Q659F6;Q53G98	713;713;637;437;599;325;437	219	29299	HDSSTAVAGSPR
11178	ASPSCR1	Q9BZE9	Tether containing UBX domain for GLUT4	S	502	AAGS(0.043)PS(0.957)PLPAPDPAPK	42.4925	43.3188	43.1652	36.2171	45.1296	38.9848	Q9BZE9;Q9BZE9-2;Q9BZE9-3;J3KRY8;J3KRF7	502;596;450;331;109	7089	378	AAGSPSPLPAPDPAPK
11180	ASPSCR1	Q9BZE9	Tether containing UBX domain for GLUT4	S	275	SLS(0.029)S(0.971)PGGPSK	21.4629	16.7098	18.1261	13.9633	23.4284	20.1876	Q9BZE9;Q9BZE9-2;Q9BZE9-3;J3QL04;J3QR12;Q9BZE9-4;J3KRY8	275;275;198;272;198;198;104	7089	63361	SLSSPGGPSK
5365	ATAT1	Q5SQI0	Alpha-tubulin N-acetyltransferase 1	S	315	LLLAADPGGS(1)PAQR			229.48	170.371			B7Z5C8;Q5SQI0-7;Q5SQI0-6;Q5SQI0-5;Q5SQI0-4;Q5SQI0-3;Q5SQI0;B7Z4Q7;A0A1U9X797;Q5SQI0-2	292;292;292;315;315;292;315;280;303;303	3489	41181	LLLAADPGGSPAQR
5366	ATAT1	Q5SQI0	Alpha-tubulin N-acetyltransferase 1	S	276	SSSLGNS(1)PER			278.936	337.587			B7Z5C8;Q5SQI0-7;Q5SQI0-6;Q5SQI0-5;Q5SQI0-4;Q5SQI0-3;Q5SQI0;B7Z4Q7;A0A1U9X797;Q5SQI0-2	253;253;253;276;276;253;276;241;264;264	3489	65471;65472	SSSLGNSPER;SSSLGNSPERGPLRPFVPEQELLR
12935	ATF3	P18847	Cyclic AMP-dependent transcription factor ATF-3	T	162	AQNGRT(1)PEDERNLFIQQIK	13.5299	21.4598	6.82302	10.9075	13.1563	18.3914	A0A0A0MRJ2;Q5VTZ4;P18847-5;P18847;Q59GS7	134;162;105;162;82	1394	5458;5459	AQNGRTPEDER;AQNGRTPEDERNLFIQQIK
5458	ATG16L1	Q676U5	Autophagy-related protein 16-1	S	287	S(0.912)VS(0.065)S(0.021)FPVPQDNVDT(0.002)HPGSGK	13.8892	8.0477	17.9675	20.1031	7.66953	8.13873	B7ZLM5;Q17RG0;A5YM60;A0A024R494;E7EVC7;Q676U5-2;Q676U5;A0A024R4B6;Q53SV2;Q676U5-4;Q676U5-5;Q676U5-3;C9JAY7;Q9NWG8;D9N2U2	241;260;268;268;304;268;287;143;203;143;124;287;124;191;3	3543	66444	SVSSFPVPQDNVDTHPGSGK
8841	ATG2A	Q2TAZ0	Autophagy-related protein 2 homolog A	S	1263	LS(0.161)ES(0.804)PAS(0.034)LPSCPPVETALINQR	0	0	17.0948	21.5017	0	0	Q2TAZ0;H7C3T2;Q2TAZ0-3	1263;1067;1265	5826	43464	LSESPASLPSCPPVETALINQR
8842	ATG2A	Q2TAZ0	Autophagy-related protein 2 homolog A	S	403	RLS(1)AQAHPAGK	104.148	168.948	116.936	161.767	55.0255	58.6283	Q2TAZ0;H7C3T2;Q2TAZ0-3	403;205;403	5826	58188	RLSAQAHPAGK
8843	ATG2A	Q2TAZ0	Autophagy-related protein 2 homolog A	S	1327	S(0.009)GAPPPS(0.991)PPVGGPAGSLGSCSEEK	174.563	176.285	290.552	327.188	104.149	115.373	Q2TAZ0;H7C3T2;Q2TAZ0-3	1327;1131;1329	5826	61540	SGAPPPSPPVGGPAGSLGSCSEEK
578	ATG9A	Q7Z3C6	Autophagy-related protein 9A	S	675	AHS(0.005)T(0.013)MT(0.413)GS(0.57)GVDAR	3.78878	4.6627	0	0	0	0	Q7Z3C6;A0A024R438;A8K140;B3KPP7;Q7Z3C6-2;B4DYN3;H7C152	675;675;675;675;614;614;91	429	3006	AHSTMTGSGVDAR
579	ATG9A	Q7Z3C6	Autophagy-related protein 9A	S	828	HPEPVPEEGS(1)EDELPPQVHKV	221.573	272.549	124.266	127.549	3046.03	3250.99	Q7Z3C6;A0A024R438;A8K140;Q7Z3C6-2;B4DYN3;H7C152	828;828;828;767;767;244	429	30353;30354	HPEPVPEEGSEDELPPQVHK;HPEPVPEEGSEDELPPQVHKV
580	ATG9A	Q7Z3C6	Autophagy-related protein 9A	S	14	LEAS(0.586)Y(0.084)S(0.159)DS(0.172)PPGEEDLLVHVAEGSK	4.66127	5.26363	0	0	0	0	Q7Z3C6;A0A024R438;A8K140;B3KPP7;Q7Z3C6-3;C9JDK4;C9JFV2;C9JS65;C9JXG2;C9IYZ9;C9JX27;C9JKV7;F2Z3I6	14;14;14;14;14;14;14;14;14;14;14;14;14	429	38567	LEASYSDSPPGEEDLLVHVAEGSK
582	ATG9A	Q7Z3C6	Autophagy-related protein 9A	S	735	RES(1)DESGESAPDEGGEGAR	8.05376	11.3196	6.46863	7.35488	381.958	447.595	Q7Z3C6;A0A024R438;A8K140;B3KPP7;Q7Z3C6-2;B4DYN3;H7C152	735;735;735;735;674;674;151	429	57089	RESDESGESAPDEGGEGAR
583	ATG9A	Q7Z3C6	Autophagy-related protein 9A	S	759	S(0.532)AS(0.465)YPCAAPRPGAPET(0.003)TALHGGFQR	8.94225	15.6881	6.3759	7.64008	233.438	305.36	Q7Z3C6;A0A024R438;A8K140;B3KPP7;Q7Z3C6-2;B4DYN3;H7C152	759;759;759;759;698;698;175	429	60262	SASYPCAAPRPGAPETTALHGGFQR
584	ATG9A	Q7Z3C6	Autophagy-related protein 9A	S	654	S(0.529)FS(0.471)PLQPGQAPTGR	7.84942	9.6943	0	0	0	0	Q7Z3C6;A0A024R438;A8K140;B3KPP7;Q7Z3C6-2;B4DYN3;H7C152;H7C1G6	654;654;654;654;593;593;70;213	429	61461	SFSPLQPGQAPTGR
585	ATG9A	Q7Z3C6	Autophagy-related protein 9A	S	656	S(0.001)FS(0.999)PLQPGQAPTGR	42.6247	47.9657	3.59759	4.9287	1038.52	1049.73	Q7Z3C6;A0A024R438;A8K140;B3KPP7;Q7Z3C6-2;B4DYN3;H7C152;H7C1G6	656;656;656;656;595;595;72;215	429	61461	SFSPLQPGQAPTGR
12605	ATG9A	Q7Z3C6	Autophagy-related protein 9A	T	673	AHSTMT(0.614)GS(0.385)GVDAR	0	0	1.37819	1.32512	93.3661	86.9978	Q7Z3C6;A0A024R438;A8K140;B3KPP7;Q7Z3C6-2;B4DYN3;H7C152	673;673;673;673;612;612;89	429	3006	AHSTMTGSGVDAR
2562	ATL1	Q8WXF7	Atlastin-1	S	10	DRNS(1)WGGFSEK	38.227	41.9953	140.036	135.37	83.7193	89.4763	A0A0S2Z5A2;Q53F53;A0A0S2Z5B0;Q8WXF7-2;Q8WXF7;A0A0S2Z5B4;G3V5T4;A0A0S2Z581;G3V321	10;10;10;10;10;10;10;10;10	1698	12476	DRNSWGGFSEK
9404	ATL3	Q6DD88	Atlastin-3	S	535	DAVVGRPS(1)MDK	0.479282	0.440461	0.30767	0.332857	0	0	Q6DD88;F5H6I7;B4DXC4	535;517;517	6130	9266	DAVVGRPSMDK
12592	ATM	Q13315	Serine-protein kinase ATM	T	1885	S(0.136)T(0.136)T(0.729)PANLDSESEHFFR	0	0	0	0	97.7507	100.463	A0A024R3C7;Q13315	1885;1885	376	66048	STTPANLDSESEHFFR
5881	ATP11A	P98196	Probable phospholipid-transporting ATPase IH	S	495	DDDSVDGPRKS(1)PDGGK	7.95567	8.01799	5.47109	5.51863	27.9196	27.5707	E9PEJ6;P98196;Q6PJ25;H0Y547	495;495;469;470	3817	9411	DDDSVDGPRKSPDGGK
5882	ATP11A	P98196	Probable phospholipid-transporting ATPase IH	S	740	HS(0.015)GS(0.985)LTR	2.88018	4.6396	2.77458	3.02647	0	0	E9PEJ6;P98196;Q6PJ25;H0Y547;Q659C3;H0Y8F0	740;740;714;715;160;161	3817	30635	HSGSLTR
10305	ATP11C	Q8NB49	Phospholipid-transporting ATPase IG	S	1108	RAS(1)DSLSAR	13.651	22.9647	13.2895	18.8989	54.1178	69.5173	Q8NB49;H7C113	1108;141	6586	56674	RASDSLSAR
10306	ATP11C	Q8NB49	Phospholipid-transporting ATPase IG	S	1126	T(0.078)FS(0.9)DES(0.022)NVL	27.012	28.7267	0	0	0	0	Q8NB49;H7C113	1126;159	6586	67982	TFSDESNVL
1051	ATP13A1	Q9HD20	Manganese-transporting ATPase 13A1	S	899	RPRDS(1)PTLSNSGIR	0.492619	0.554505	0.772811	0.717358	0.768251	0.702421	A0A024R7N2;Q9HD20;A0A024R7P3;Q9HD20-2;Q8NC73;Q6ZUA1;Q9HD20-3;Q8N3E5	899;899;781;781;267;39;39;5	701	12787;58720	DSPTLSNSGIR;RPRDSPTLSNSGIR
1052	ATP13A1	Q9HD20	Manganese-transporting ATPase 13A1	S	903	DSPT(0.004)LS(0.915)NS(0.081)GIR	0	0	0.157499	0.182205	0.204137	0.245563	A0A024R7N2;Q9HD20;A0A024R7P3;Q9HD20-2;Q8NC73;Q6ZUA1;Q9HD20-3;Q8N3E5	903;903;785;785;271;43;43;9	701	12787;58720	DSPTLSNSGIR;RPRDSPTLSNSGIR
11337	ATP13A3	Q9H7F0	Probable cation-transporting ATPase 13A3	S	1219	ENGS(1)CQIITIT	1.76185	1.57299	1.17521	1.02188	2.02096	1.68593	Q9H7F0;A0A2R8Y635;A0A2R8YDN7	1219;1157;1222	7202	18199	ENGSCQIITIT
11338	ATP13A3	Q9H7F0	Probable cation-transporting ATPase 13A3	S	130	IS(0.004)KYS(0.994)QT(0.002)ESQQIR	13.8655	13.6275	6.42679	5.97664	19.4945	18.5595	Q9H7F0;A0A2R8Y635;A0A2R8YDN7	130;38;130	7202	34307;80076	ISKYSQTESQQIR;YSQTESQQIR
11339	ATP13A3	Q9H7F0	Probable cation-transporting ATPase 13A3	S	817	LVHDS(1)LEDLQMTR	23.0686	24.1045	9.23686	8.33578	8.96729	8.39752	Q9H7F0;A0A2R8Y635;A0A2R8YDN7;A0A087WYY3;Q9H7F0-2	817;725;790;540;540	7202	44639	LVHDSLEDLQMTR
11340	ATP13A3	Q9H7F0	Probable cation-transporting ATPase 13A3	S	97	VLSLETYPVS(0.632)S(0.368)PK	9.81624	9.83503	0	0	0	0	Q9H7F0;A0A2R8YDN7;C9J7Z7	97;97;97	7202	74714	VLSLETYPVSSPK
11341	ATP13A3	Q9H7F0	Probable cation-transporting ATPase 13A3	S	98	VLSLETYPVS(0.146)S(0.854)PK	0	0	4.31065	3.68936	0	0	Q9H7F0;A0A2R8YDN7;C9J7Z7	98;98;98	7202	74714	VLSLETYPVSSPK
7131	ATP1A1	P05023	Sodium/potassium-transporting ATPase subunit alpha-1	S	16	YEPAAVS(1)EQGDKK	0.239339	0.272639	0.351297	0.404097	0.422216	0.474866	P05023;P05023-4;P05023-2;A0A2H4Y9T5	16;16;16;12	4699	78590	YEPAAVSEQGDKK
7128	ATP1A1;ATP1A3	P05023	Sodium/potassium-transporting ATPase subunit alpha- ( 1 | 3 )	S	653	LNIPVS(1)QVNPR	0.0356234	0.0271158	0	0	0.0830932	0.0823319	P05023;P05023-4;P05023-3;B7Z3V1;Q53ES0;M0R116;A0A2R8YEY8;B7Z1N5;P13637;P13637-3;B7Z9V4;A0A0A0MT26;B7Z1Q9;B7Z3F8;B3KV59;B3KSY7;B3KNQ8;P13637-2	653;653;622;622;643;613;643;63;643;656;656;643;542;613;387;268;65;654	4699;4821	41991	LNIPVSQVNPR
2421	ATP2A2	P16615	Sarcoplasmic/endoplasmic reticulum calcium ATPase 2	S	663	EFDELNPS(1)AQR	1.42722	1.48568	0.975275	1.09682	2.13812	2.29821	A0A0S2Z3L2;P16615;P16615-5;P16615-2;P16615-3;P16615-4;H7C5W9	663;663;663;663;663;636;554	1626	2277;15521	AFTGREFDELNPSAQR;EFDELNPSAQR
1442	ATP2B1	P20020	Plasma membrane calcium-transporting ATPase 1	S	1155	IEDS(0.977)EPHIPLIDDT(0.023)DAEDDAPTK	1.25004	1.78223	0	0	0	0	P20020-1;P20020;A0A024RBC7;P20020-4;P20020-6;E7ERY9;A0A0U1RQU3;A1X4P7;H0YHH6;Q3L582	1193;1155;1155;1184;1119;898;235;56;136;171	995	31765	IEDSEPHIPLIDDTDAEDDAPTK
1443	ATP2B1	P20020	Plasma membrane calcium-transporting ATPase 1	S	1177	RNS(0.836)S(0.164)PPPSPNK	6.58182	6.05734	0	0	0	0	P20020-1;P20020;A0A024RBC7;P20020-4;P20020-6;E7ERY9;A0A0U1RQU3	1215;1177;1177;1206;1141;920;257	995	58434	RNSSPPPSPNK
1444	ATP2B1	P20020	Plasma membrane calcium-transporting ATPase 1	S	1178	RNS(0.476)S(0.524)PPPS(1)PNK	2.9816	2.94131	0	0	0	0	P20020-1;P20020;A0A024RBC7;P20020-4;P20020-6;E7ERY9;A0A0U1RQU3	1216;1178;1178;1207;1142;921;258	995	58434	RNSSPPPSPNK
1445	ATP2B1	P20020	Plasma membrane calcium-transporting ATPase 1	S	1139	S(0.5)S(0.5)IHNFMTHPEFR	2.14193	2.44609	3.50967	2.924	8.18786	7.52994	P20020-1;P20020;A0A024RBC7;P20020-4;P20020-6;E7ERY9;A0A0U1RQU3;A1X4P7;H0YHH6;Q3L582	1177;1139;1139;1168;1103;882;219;40;120;155	995	65157	SSIHNFMTHPEFR
1446	ATP2B1	P20020	Plasma membrane calcium-transporting ATPase 1	S	1140	S(0.5)S(0.5)IHNFMTHPEFR	2.14193	2.44609	3.50967	2.924	8.18786	7.52994	P20020-1;P20020;A0A024RBC7;P20020-4;P20020-6;E7ERY9;A0A0U1RQU3;A1X4P7;H0YHH6;Q3L582	1178;1140;1140;1169;1104;883;220;41;121;156	995	65157	SSIHNFMTHPEFR
12792	ATP2B1	P20020	Plasma membrane calcium-transporting ATPase 1	T	1146	S(0.025)S(0.025)IHNFMT(0.949)HPEFR	0	0	0	0	5.03913	5.20026	P20020-1;P20020;A0A024RBC7;P20020-4;P20020-6;E7ERY9;A0A0U1RQU3;A1X4P7;H0YHH6;Q3L582	1184;1146;1146;1175;1110;889;226;47;127;162	995	65157	SSIHNFMTHPEFR
1215	ATP2B4	P23634	Plasma membrane calcium-transporting ATPase 4	S	328	TQDGVALEIQPLNS(1)QEGIDNEEK	4.28335	4.53878	4.39342	4.15626	0.754259	0.689068	P23634;A0A024R968;P23634-8;P23634-7;P23634-6;Q68DH9;P23634-5;P23634-4;A7E2D8;P23634-3;P23634-2;A1X4Q2;A8K8U3	328;328;316;316;328;328;316;328;328;316;328;44;328	828;2738	70071	TQDGVALEIQPLNSQEGIDNEEK
12741	ATP2B4	P23634	Plasma membrane calcium-transporting ATPase 4	T	1181	S(0.001)IHS(0.001)FMT(0.001)HPEFAIEEELPRT(0.997)PLLDEEEEENPDK	0	0	0.130495	0.138459	0	0	P23634;A0A024R968;P23634-8;P23634-7;P23634-6;Q68DH9;A1X4Q1	1181;1145;1169;1133;1145;1145;170	828	62319	SIHSFMTHPEFAIEEELPRTPLLDEEEEENPDK
7146	ATP5F1B	P06576	ATP synthase subunit beta, mitochondrial	S	529	LAEEHS(0.065)S(0.935)	0.038616	0.0523716	0	0	0	0	V9HW31;P06576	529;529	4719	37445	LAEEHSS
3492	ATP6AP1	Q15904	V-type proton ATPase subunit S1	S	465	GPT(0.006)IS(0.986)LT(0.008)QIV	0.057473	0.0453529	0.167979	0.178823	0	0	B3KR70;A0A384MQW4;Q15904;Q8NF19;A0A0C4DGX8;B4DWM8	425;465;465;375;276;289	2179	27292	GPTISLTQIV
12204	ATP6V0A2	Q9Y487	V-type proton ATPase 116 kDa subunit a isoform 2	S	695	KDS(1)EEEVSLLGSQDIEEGNHQVEDGCR	6.49586	6.31891	5.94118	6.50959	21.5024	23.1911	Q9Y487;B4DQF7	695;133	7696	35404	KDSEEEVSLLGSQDIEEGNHQVEDGCR
12205	ATP6V0A2	Q9Y487	V-type proton ATPase 116 kDa subunit a isoform 2	S	700	KDS(0.013)EEEVS(0.987)LLGSQDIEEGNHQVEDGCR	3.5711	3.92844	0	0	0	0	Q9Y487;B4DQF7	700;138	7696	35404	KDSEEEVSLLGSQDIEEGNHQVEDGCR
1121	ATP6V1G1;ATP6V1G2	O95670	V-type proton ATPase subunit G ( 1 | 2 )	S	3	AS(0.525)QS(0.475)QGIQQLLQAEK	0	0	0.797671	0.74238	0.491505	0.52052	A0A024R883;O75348;F2Z307;O95670-2;O95670	3;3;3;3;3	744	6098	ASQSQGIQQLLQAEK
1122	ATP6V1G1;ATP6V1G2	O95670	V-type proton ATPase subunit G ( 1 | 2 )	S	5	AS(0.5)QS(0.5)QGIQQLLQAEK	0	0	0.797671	0.74238	0	0	A0A024R883;O75348;F2Z307;O95670-2;O95670	5;5;5;5;5	744	6098	ASQSQGIQQLLQAEK
8085	ATP7A	Q04656	Copper-transporting ATPase 1	S	1447	SPSEIS(0.003)VHVGIDDT(0.177)S(0.177)RNS(0.643)PK	0	0	98.9914	89.3528	0	0	Q04656-5;Q04656;Q04656-2;Q04656-3;Q04656-4;B4DRW0	1369;1447;1461;1528;450;435	5492	64239	SPSEISVHVGIDDTSRNSPK
8088	ATP7A	Q04656	Copper-transporting ATPase 1	S	266	S(0.029)S(0.029)EGS(0.56)QQRS(0.36)PS(0.007)Y(0.006)T(0.007)NDSTATFIIDGMHCK	0	0	0	0	17.9881	18.6234	Q04656-5;Q04656;Q04656-2;Q04656-3;Q59HD1	266;266;280;347;276	5492	65009	SSEGSQQRSPSYTNDSTATFIIDGMHCK
8089	ATP7A	Q04656	Copper-transporting ATPase 1	S	270	SSEGS(0.001)QQRS(0.947)PS(0.041)Y(0.001)T(0.002)NDS(0.006)T(0.001)ATFIIDGMHCK	60.2471	67.1835	75.1965	68.8309	0	0	Q04656-5;Q04656;Q04656-2;Q04656-3;Q59HD1	270;270;284;351;280	5492	65009	SSEGSQQRSPSYTNDSTATFIIDGMHCK
8091	ATP7A	Q04656	Copper-transporting ATPase 1	S	357	VSITSEVESTSNS(0.999)PS(0.001)SSSLQK	287.122	387.844	57.3828	62.1451	63.0097	67.3176	Q04656-5;Q04656;Q04656-2;Q04656-3;Q59HD1	357;357;371;438;367	5492	76107	VSITSEVESTSNSPSSSSLQK
14368	ATP7A	Q04656	Copper-transporting ATPase 1	T	327	YNASS(0.001)VT(0.993)PES(0.006)LRK	0	0	86.306	80.904	63.3407	53.2678	Q04656-5;Q04656;Q04656-2;Q04656-3;Q59HD1	327;327;341;408;337	5492	79565	YNASSVTPESLRK
485	ATRIP	Q8WXE1	ATR-interacting protein	S	224	LAAPSVS(0.035)HVS(0.965)PR	0	0	5.75335	5.03034	0	0	A0A0U1RQJ8;A0A024R307;A0A024R2U4;Q8WXE1-5;Q8WXE1-3;Q8WXE1-2;Q8WXE1;A0A0U1RRM7;A0A0U1RQW3	37;224;224;97;131;224;224;131;224	336	37362	LAAPSVSHVSPR
3926	ATRX	P46100	Transcriptional regulator ATRX	S	889	ET(0.001)FS(0.989)S(0.01)AEGTVDK	6.33187	5.2437	8.22981	8.49204	14.6767	15.8496	P46100;P46100-4;A4LAA3;P46100-3;P46100-5;P46100-2;P46100-6;A0A096LNL9;A0A096LNW1;B7Z1D8	889;851;889;772;734;685;821;821;860;62	2487	19779	ETFSSAEGTVDK
3928	ATRX	P46100	Transcriptional regulator ATRX	S	598	LTPVSLS(0.003)NS(0.997)PIK	18.2944	17.3995	12.4414	11.0817	0	0	P46100;P46100-4;A4LAA3;P46100-3;P46100-5;P46100-2	598;560;598;481;443;394	2487	44273	LTPVSLSNSPIK
3929	ATRX	P46100	Transcriptional regulator ATRX	S	84	RKPS(1)IVTK	0	0	4.31453	6.78307	7.84636	12.183	P46100;P46100-4;A4LAA3;P46100-6;A0A096LNL9;A0A096LNW1;A0A087WWG0;A0A096LNN3;A0A096LNL7;Q5H9A3;A0A096LNL6	84;84;84;84;84;84;84;29;29;45;24	2487	57872	RKPSIVTK
3930	ATRX	P46100	Transcriptional regulator ATRX	S	677	RPTETNPVT(0.106)S(0.106)NS(0.788)DEECNETVK	0	0	0	0	6.96437	7.65356	P46100;P46100-4;A4LAA3;P46100-3;P46100-5;P46100-2;P46100-6;A0A096LNL9;A0A096LNW1	677;639;677;560;522;473;609;609;648	2487	58796	RPTETNPVTSNSDEECNETVK
3200	ATXN2	Q99700	Ataxin-2	S	624	MSS(0.001)EGPPRMS(0.999)PK	0	0	36.643	28.7196	0	0	Q99700;V9GY86;A0A2R8Y7P6;Q2M2R5;F8VQP2;Q99700-4;Q99700-5;A0A2R8Y7E6;F8WB06;A0A2R8Y5A6;A0A2R8YDM9;Q99700-2;H0YH87;B3KT59;F8W0B5	624;464;464;413;359;624;335;464;394;464;464;624;464;359;68	2074	47221	MSSEGPPRMSPK
3201	ATXN2	Q99700	Ataxin-2	S	728	QNSIGNTPSGPVLAS(0.006)PQAGIIPT(0.017)EAVAMPIPAAS(0.634)PT(0.223)PAS(0.088)PAS(0.031)NR	0	0	6.33607	6.23929	0	0	Q99700;V9GY86;A0A2R8Y7P6;Q2M2R5;F8VQP2;Q99700-4;Q99700-5;A0A2R8Y7E6;F8WB06;A0A2R8Y5A6;A0A2R8YDM9;Q99700-2;H0YH87	728;568;568;517;463;728;439;568;498;568;568;728;568	2074	54969	QNSIGNTPSGPVLASPQAGIIPTEAVAMPIPAASPTPASPASNR
3202	ATXN2	Q99700	Ataxin-2	S	530	S(0.15)T(0.15)S(0.694)HT(0.006)SDFNPNSGSDQR	9.27597	11.1234	4.52003	4.62435	11.8212	20.0897	Q99700;V9GY86;A0A2R8Y7P6;Q2M2R5;F8VQP2;Q99700-4;Q99700-5;A0A2R8Y7E6;F8WB06;A0A2R8Y5A6;A0A2R8YDM9;Q99700-2;H0YH87;B3KT59;F8VRK6	530;370;370;319;265;530;241;370;300;370;370;530;370;265;129	2074	65992	STSHTSDFNPNSGSDQR
3205	ATXN2	Q99700	Ataxin-2	S	466	VALENDDRS(1)EEEK	12.2466	13.5552	26.3842	24.5039	0	0	Q99700;V9GY86;A0A2R8Y7P6;Q2M2R5;F8VQP2;Q99700-4;Q99700-5;A0A2R8Y7E6;F8WB06;A0A2R8Y5A6;A0A2R8YDM9;Q99700-2;H0YH87;B3KT59;F8VRK6	466;306;306;255;201;466;177;306;236;306;306;466;306;201;65	2074	71966	VALENDDRSEEEK
13197	ATXN2	Q99700	Ataxin-2	T	741	AVT(0.995)PS(0.005)S(0.001)EAK	34.1118	25.98	56.3838	61.4436	122.261	109.648	Q99700;V9GY86;A0A2R8Y7P6;Q2M2R5;F8VQP2;Q99700-4;Q99700-5;A0A2R8Y7E6;F8WB06;A0A2R8Y5A6;A0A2R8YDM9;Q99700-2;H0YH87	741;581;581;530;476;741;452;581;511;581;581;741;581	2074	7361	AVTPSSEAK
10554	ATXN2L	Q8WWM7	Ataxin-2-like protein	S	634	EDKPPLAPSGGTEGPEQPPPPCPS(0.014)QT(0.056)GS(0.93)PPVGLIK	4.37276	4.74001	4.36216	4.06295	2.86294	2.99914	Q8WWM7;Q8WWM7-3;Q8WWM7-2;Q8WWM7-5;Q8WWM7-4;Q8WWM7-8;Q8WWM7-6;Q8WWM7-9;A0A024QZB7;H3BUF6;A0A024QZ91;A0A024QZC0	634;634;634;634;634;634;634;634;512;640;512;512	6725	14724	EDKPPLAPSGGTEGPEQPPPPCPSQTGSPPVGLIK
10555	ATXN2L	Q8WWM7	Ataxin-2-like protein	S	306	EIES(0.008)S(0.992)PQYR	0.620056	0.630683	0.614482	0.546353	0.793837	0.719233	Q8WWM7;Q8WWM7-3;Q8WWM7-2;Q8WWM7-5;Q8WWM7-4;Q8WWM7-8;Q8WWM7-6;Q8WWM7-9;A0A024QZB7;H3BUF6;A0A024QZ91;A0A024QZC0;Q8WWM7-7;H3BSK9	306;306;306;306;306;306;306;306;184;306;184;184;306;246	6725	16555	EIESSPQYR
10556	ATXN2L	Q8WWM7	Ataxin-2-like protein	S	339	QGSGRES(1)PSLASR	17.197	13.581	16.2815	10.6721	21.8817	14.6422	Q8WWM7;Q8WWM7-3;Q8WWM7-2;Q8WWM7-5;Q8WWM7-4;Q8WWM7-8;Q8WWM7-6;Q8WWM7-9;A0A024QZB7;H3BUF6;A0A024QZ91;A0A024QZC0;Q8WWM7-7;H3BSK9	339;339;339;339;339;339;339;339;217;339;217;217;339;279	6725	19509;53699	ESPSLASR;QGSGRESPSLASR
10557	ATXN2L	Q8WWM7	Ataxin-2-like protein	S	594	EVDGLLTSEPMGS(1)PVSSK	13.1932	15.0246	13.4844	13.8564	11.5672	11.7544	Q8WWM7;Q8WWM7-3;Q8WWM7-2;Q8WWM7-5;Q8WWM7-4;Q8WWM7-8;Q8WWM7-6;Q8WWM7-9;A0A024QZB7;H3BUF6;A0A024QZ91;A0A024QZC0	594;594;594;594;594;594;594;594;472;600;472;472	6725	20132	EVDGLLTSEPMGSPVSSK
10558	ATXN2L	Q8WWM7	Ataxin-2-like protein	S	409	GINGGPS(0.007)RMS(0.993)PK	0.969553	0.583471	1.76479	1.37598	3.10458	2.50272	Q8WWM7;Q8WWM7-3;Q8WWM7-2;Q8WWM7-5;Q8WWM7-4;Q8WWM7-8;Q8WWM7-6;Q8WWM7-9;A0A024QZB7;H3BUF6;A0A024QZ91;A0A024QZC0	409;409;409;409;409;409;409;409;287;409;287;287	6725	25876	GINGGPSRMSPK
10560	ATXN2L	Q8WWM7	Ataxin-2-like protein	S	391	GPHHLDNS(0.032)S(0.968)PGPGSEAR	0.421089	0.425825	0.271486	0.131208	0.523594	0.406089	Q8WWM7;Q8WWM7-3;Q8WWM7-2;Q8WWM7-5;Q8WWM7-4;Q8WWM7-8;Q8WWM7-6;Q8WWM7-9;A0A024QZB7;H3BUF6;A0A024QZ91;A0A024QZC0	391;391;391;391;391;391;391;391;269;391;269;269	6725	27103	GPHHLDNSSPGPGSEAR
10561	ATXN2L	Q8WWM7	Ataxin-2-like protein	S	111	GPPQS(1)PVFEGVYNNSR	18.8119	20.0966	20.1022	21.3098	27.8326	30.058	Q8WWM7;Q8WWM7-3;Q8WWM7-2;Q8WWM7-5;Q8WWM7-4;Q8WWM7-8;Q8WWM7-6;Q8WWM7-9;H3BUF6;Q8WWM7-7;H3BSK9	111;111;111;111;111;111;111;111;111;111;51	6725	27204	GPPQSPVFEGVYNNSR
10562	ATXN2L	Q8WWM7	Ataxin-2-like protein	S	558	LQPS(0.068)S(0.555)S(0.377)PENSLDPFPPR	0	0	4.73039	4.73517	0	0	Q8WWM7;Q8WWM7-3;Q8WWM7-2;Q8WWM7-5;Q8WWM7-4;Q8WWM7-8;Q8WWM7-6;Q8WWM7-9;A0A024QZB7;H3BUF6;A0A024QZ91;A0A024QZC0	558;558;558;558;558;558;558;558;436;564;436;436	6725	42980	LQPSSSPENSLDPFPPR
10563	ATXN2L	Q8WWM7	Ataxin-2-like protein	S	559	LQPS(0.004)S(0.022)S(0.973)PENS(0.001)LDPFPPR	5.42396	5.33621	5.43907	5.63788	13.2051	13.4681	Q8WWM7;Q8WWM7-3;Q8WWM7-2;Q8WWM7-5;Q8WWM7-4;Q8WWM7-8;Q8WWM7-6;Q8WWM7-9;A0A024QZB7;H3BUF6;A0A024QZ91;A0A024QZC0	559;559;559;559;559;559;559;559;437;565;437;437	6725	42980	LQPSSSPENSLDPFPPR
10564	ATXN2L	Q8WWM7	Ataxin-2-like protein	S	449	MYPPRS(1)PK	9.02858	10.2657	11.2812	12.1568	15.4266	17.5751	Q8WWM7;Q8WWM7-3;Q8WWM7-2;Q8WWM7-5;Q8WWM7-4;Q8WWM7-8;Q8WWM7-6;Q8WWM7-9;A0A024QZB7;H3BUF6;A0A024QZ91;A0A024QZC0	449;449;449;449;449;449;449;449;327;455;327;327	6725	47600	MYPPRSPK
10565	ATXN2L	Q8WWM7	Ataxin-2-like protein	S	335	QGS(1)GRESPSLASR	0.419391	0.416673	0	0	0	0	Q8WWM7;Q8WWM7-3;Q8WWM7-2;Q8WWM7-5;Q8WWM7-4;Q8WWM7-8;Q8WWM7-6;Q8WWM7-9;A0A024QZB7;H3BUF6;A0A024QZ91;A0A024QZC0;Q8WWM7-7;H3BSK9	335;335;335;335;335;335;335;335;213;335;213;213;335;275	6725	53699	QGSGRESPSLASR
10566	ATXN2L	Q8WWM7	Ataxin-2-like protein	S	32	RPPGGT(0.5)S(0.5)PPNGGLPGPLATSAAPPGPPAAASPCLGPVAAAGSGLR	0	0	0	0	0.377602	0.381153	Q8WWM7;Q8WWM7-3;Q8WWM7-2;Q8WWM7-5;Q8WWM7-4;Q8WWM7-8;Q8WWM7-6;Q8WWM7-9;H3BUF6;Q8WWM7-7	32;32;32;32;32;32;32;32;32;32	6725	58679	RPPGGTSPPNGGLPGPLATSAAPPGPPAAASPCLGPVAAAGSGLR
10567	ATXN2L	Q8WWM7	Ataxin-2-like protein	S	680	S(0.006)T(0.001)S(0.986)T(0.006)PTSPGPR	0.14238	0.198897	0.533273	0.501532	0.919052	0.874285	Q8WWM7;Q8WWM7-3;Q8WWM7-2;Q8WWM7-5;Q8WWM7-4;Q8WWM7-8;Q8WWM7-6;Q8WWM7-9;A0A024QZB7;H3BUF6;A0A024QZ91;A0A024QZC0;A0A0C4DGL7;H3BRB0	680;680;680;680;680;680;680;680;558;686;558;558;5;5	6725	66034	STSTPTSPGPR
10568	ATXN2L	Q8WWM7	Ataxin-2-like protein	S	684	STSTPT(0.002)S(0.998)PGPR	15.2036	16.8892	16.5991	16.1544	16.3246	16.3223	Q8WWM7;Q8WWM7-3;Q8WWM7-2;Q8WWM7-5;Q8WWM7-4;Q8WWM7-8;Q8WWM7-6;Q8WWM7-9;A0A024QZB7;H3BUF6;A0A024QZ91;A0A024QZC0;A0A0C4DGL7;H3BRB0	684;684;684;684;684;684;684;684;562;690;562;562;9;9	6725	66034	STSTPTSPGPR
14927	ATXN2L	Q8WWM7	Ataxin-2-like protein	T	588	EVDGLLT(0.542)S(0.088)EPMGS(0.354)PVS(0.013)S(0.002)K	0	0	0	0	0.264534	0.273261	Q8WWM7;Q8WWM7-3;Q8WWM7-2;Q8WWM7-5;Q8WWM7-4;Q8WWM7-8;Q8WWM7-6;Q8WWM7-9;A0A024QZB7;H3BUF6;A0A024QZ91;A0A024QZC0	588;588;588;588;588;588;588;588;466;594;466;466	6725	20132	EVDGLLTSEPMGSPVSSK
14928	ATXN2L	Q8WWM7	Ataxin-2-like protein	T	31	RPPGGT(0.531)S(0.468)PPNGGLPGPLATSAAPPGPPAAASPCLGPVAAAGSGLR	0	0	0	0	0.683569	0.620607	Q8WWM7;Q8WWM7-3;Q8WWM7-2;Q8WWM7-5;Q8WWM7-4;Q8WWM7-8;Q8WWM7-6;Q8WWM7-9;H3BUF6;Q8WWM7-7	31;31;31;31;31;31;31;31;31;31	6725	58679	RPPGGTSPPNGGLPGPLATSAAPPGPPAAASPCLGPVAAAGSGLR
14929	ATXN2L	Q8WWM7	Ataxin-2-like protein	T	681	S(0.006)T(0.002)S(0.077)T(0.705)PT(0.118)S(0.092)PGPR	0.731357	0.910399	0.324993	0.30737	0	0	Q8WWM7;Q8WWM7-3;Q8WWM7-2;Q8WWM7-5;Q8WWM7-4;Q8WWM7-8;Q8WWM7-6;Q8WWM7-9;A0A024QZB7;H3BUF6;A0A024QZ91;A0A024QZC0;A0A0C4DGL7;H3BRB0	681;681;681;681;681;681;681;681;559;687;559;559;6;6	6725	66034	STSTPTSPGPR
12914	ATXN3	P54252	Ataxin-3	T	269	NIS(0.096)QDMT(0.608)QT(0.21)S(0.041)GT(0.041)NLT(0.003)S(0.001)EELRK	0	0	1.44425	3.04317	4.28408	5.49558	P54252-3;D3VVN4;D3VVN9;P54252-4;P54252;P54252-1;D3VVB6;D3VVH7;D3VVS8;D3VVE9;D3VVP2;D3VVT0;D3VVB5;D3VVF4;D3VVP7;D3VVP6;D3VVT1;D3VVF3;D3VVI3;D3VVH9;D3VVA9;G3V3R7;D3VVM7;G3V328;D3VVM3;C9JQV6;D3VVK1;A0A087X1A8;D3VVC4;D3VVH8;D3VVF8;D3VVC7;D3VVS7;D3VVP0;D3VVK3;Q4VBR4;A0A2R8Y3X7;D3VVQ9;D3VVK0;D3VVL8;D3VVF9;D3VVP5;D3VVG4;F5H211;D3VVM4;D3VVE6;D3VVS0;D3VVB9;D3VVT5;D3VVH2;D3VVG0;D3VVK2;D3VVE5;D3VVG1;D3VVF7;…	214;254;214;254;269;269;214;269;269;269;269;269;269;269;269;269;214;269;269;269;269;268;269;199;269;199;214;269;254;269;269;254;269;269;214;269;269;269;269;269;269;269;269;269;269;239;269;269;269;269;269;269;214;214;214;214;269;269;214;269;269;269;269;269;269;269;269;268;269;269;269;269;269;269;214;269;269;269;214;269;269;269;269;269;276;269;269;269;269;269;269;269;269;148;218;218;203;148;203;218…	1325	49000	NISQDMTQTSGTNLTSEELRK
4369	AUP1	Q9Y679	Ancient ubiquitous protein 1	S	288	LRPQSAQS(0.001)S(0.003)FPPS(0.719)PGPS(0.276)PDVQLATLAQR	1.02781	1.08056	0	0	0	0	A8KAQ6;Q9Y679;B4E3W1;Q9Y679-3;Q68CX8	288;288;345;288;290	2788	43276	LRPQSAQSSFPPSPGPSPDVQLATLAQR
11467	AVEN	Q9NQS1	Cell death regulator Aven	S	261	DNPS(0.998)PGPS(0.002)R	0	0	4.08147	3.4944			Q9NQS1	261	7307	11916	DNPSPGPSR
1323	AVL9	Q8NBF6	Late secretory pathway protein AVL9 homolog	S	244	KS(0.978)MS(0.022)EDGGLQESNPCADDFVSASTADVSHTNLGTIR	9.18155	10.4647	9.13558	9.68882	4.55545	5.89061	A0A024RA36;Q8NBF6;B8ZZW5;Q8NBF6-2;A0A024RA79;H7C0I1;A0A1W2PRP5;Q8N6Z3	244;244;244;244;244;175;244;244	896	36915;63609	KSMSEDGGLQESNPCADDFVSASTADVSHTNLGTIR;SMSEDGGLQESNPCADDFVSASTADVSHTNLGTIR
1324	AVL9	Q8NBF6	Late secretory pathway protein AVL9 homolog	S	246	KS(0.406)MS(0.594)EDGGLQESNPCADDFVSASTADVSHTNLGTIR	0	0	6.8897	6.31472	7.757	7.60049	A0A024RA36;Q8NBF6;B8ZZW5;Q8NBF6-2;A0A024RA79;H7C0I1;A0A1W2PRP5;Q8N6Z3	246;246;246;246;246;177;246;246	896	36915;63609	KSMSEDGGLQESNPCADDFVSASTADVSHTNLGTIR;SMSEDGGLQESNPCADDFVSASTADVSHTNLGTIR
7234	B4GALT1	P15291	Beta-1,4-galactosyltransferase 1	S	73	LPQLVGVSTPLQGGS(0.001)NS(0.025)AAAIGQS(0.63)S(0.344)GELR	13.2893	12.0093	6.80808	6.92856	0	0	W6MEN3;P15291-2;P15291;W6MEN4;Q86XA6	73;60;73;73;73	4839	42424	LPQLVGVSTPLQGGSNSAAAIGQSSGELR
7235	B4GALT1	P15291	Beta-1,4-galactosyltransferase 1	S	74	LPQLVGVSTPLQGGSNS(0.002)AAAIGQS(0.181)S(0.817)GELR	3.13118	3.0791	17.5995	16.8619	0	0	W6MEN3;P15291-2;P15291;W6MEN4;Q86XA6	74;61;74;74;74	4839	42424	LPQLVGVSTPLQGGSNSAAAIGQSSGELR
1034	BABAM1	Q9NWV8	BRISC and BRCA1-A complex member 1	S	8	MEVAEPS(0.002)S(0.988)PT(0.01)EEEEEEEEHSAEPRPR	4.13793	4.39241	6.7176	6.36147	9.9851	8.57495	A0A024R7L2;Q9NWV8;M0R0I0;J3KQS6;M0R3F4;M0R2A4;M0R2K3;M0R193;Q9NWV8-3;M0QXG9;M0R3H9	8;8;8;8;8;8;8;8;8;8;8	693	20074;46054	EVAEPSSPTEEEEEEEEHSAEPRPRTR;MEVAEPSSPTEEEEEEEEHSAEPRPR
1035	BABAM1	Q9NWV8	BRISC and BRCA1-A complex member 1	S	20	EVAEPSSPTEEEEEEEEHS(0.5)AEPRPRT(0.5)R	5.11097	5.58081	7.95197	7.721	0	0	A0A024R7L2;Q9NWV8;M0R0I0;J3KQS6;M0R3F4;M0R2A4;M0R2K3;M0R193;Q9NWV8-3;M0QXG9;M0R3H9	20;20;20;20;20;20;20;20;20;20;20	693	20074;46054	EVAEPSSPTEEEEEEEEHSAEPRPRTR;MEVAEPSSPTEEEEEEEEHSAEPRPR
1036	BABAM1	Q9NWV8	BRISC and BRCA1-A complex member 1	S	29	S(1)NPEGAEDR	68.4409	83.8015	75.1869	76.7885	99.702	106.308	A0A024R7L2;Q9NWV8;M0R0I0;J3KQS6;M0R3F4;M0R2A4;M0R2K3;M0R193;Q9NWV8-3;M0QXG9;M0R3H9;M0R2I2	29;29;29;29;29;29;29;29;29;29;29;58	693;4261	63786;70353	SNPEGAEDR;TRSNPEGAEDR
12711	BABAM1	Q9NWV8	BRISC and BRCA1-A complex member 1	T	27	T(0.896)RS(0.104)NPEGAEDR	6.44938	6.90709	7.95197	7.721	0	0	A0A024R7L2;Q9NWV8;M0R0I0;J3KQS6;M0R3F4;M0R2A4;M0R2K3;M0R193;Q9NWV8-3;M0QXG9;M0R3H9	27;27;27;27;27;27;27;27;27;27;27	693	20074;70353	EVAEPSSPTEEEEEEEEHSAEPRPRTR;TRSNPEGAEDR
4163	BACH1	O14867	Transcription regulator protein BACH1	S	196	AS(1)PPLQDSASQTYESMCLEK	67.4222	68.7191			32.3389	31.9045	A8K4Q6;O14867;C9JMP6;C9IYR0	196;196;196;196	2633	6059	ASPPLQDSASQTYESMCLEK
4167	BACH1	O14867	Transcription regulator protein BACH1	S	388	EDS(0.005)S(0.005)VAS(0.099)S(0.037)DRS(0.239)S(0.615)VER	0	0			43.5308	45.4095	A8K4Q6;O14867	388;388	2633	14867;14868	EDSSVASSDRSSVER;EDSSVASSDRSSVEREVAEHLAK
4168	BACH1	O14867	Transcription regulator protein BACH1	S	688	GNS(0.971)EPGY(0.029)AR	10.2298	20.9657			20.0117	44.1451	A8K4Q6;O14867	688;688	2633	26902	GNSEPGYAR
4169	BACH1	O14867	Transcription regulator protein BACH1	S	443	IS(0.562)ES(0.438)PEPGQR	44.0261	43.1474			0	0	A8K4Q6;O14867;H7C4B6	443;443;9	2633	34247	ISESPEPGQR
4170	BACH1	O14867	Transcription regulator protein BACH1	S	445	ISES(1)PEPGQR	245.998	237.932			441.811	431.584	A8K4Q6;O14867;H7C4B6	445;445;11	2633	34247	ISESPEPGQR
728	BAD	Q92934	Bcl2-associated agonist of cell death	S	75	HS(0.154)S(0.842)Y(0.002)PAGT(0.001)EDDEGMGEEPSPFR	389.256	357.687	187.506	207.049			A0A024R562;Q92934;B4DZQ9	75;75;75	504	30735	HSSYPAGTEDDEGMGEEPSPFR
729	BAD	Q92934	Bcl2-associated agonist of cell death	S	99	S(1)APPNLWAAQR	0	0	15.0122	17.0908			A0A024R562;Q92934;F5H1R6;B4DZQ9;F5H3B1	99;99;14;99;14	504	60155	SAPPNLWAAQR
7071	BAG3	O95817	BAG family molecular chaperone regulator 3	S	173	S(0.018)QS(0.835)PAAS(0.093)DCS(0.023)S(0.023)S(0.006)S(0.002)SSASLPSSGR	0.304225	0.310177	0	0	1.71591	1.8347	O95817;Q53GY1;C9JFK9	173;173;115	4632	64687	SQSPAASDCSSSSSSASLPSSGR
7072	BAG3	O95817	BAG family molecular chaperone regulator 3	S	194	S(0.713)S(0.198)LGS(0.089)HQLPR	0.514652	0.553601	1.13186	0.814211	2.27158	1.61965	O95817;Q53GY1;C9JFK9	194;194;136	4632	65197	SSLGSHQLPR
7073	BAG3	O95817	BAG family molecular chaperone regulator 3	S	195	S(0.022)S(0.965)LGS(0.012)HQLPR	0.466946	0.447194	1.41676	0.998421	0	0	O95817;Q53GY1;C9JFK9	195;195;137	4632	65197	SSLGSHQLPR
7075	BAG3	O95817	BAG family molecular chaperone regulator 3	S	289	SSTPLHS(1)PSPIR	5.31013	6.70057	8.39721	7.86043	13.1323	14.5312	O95817;Q53GY1;C9JFK9	289;289;231	4632	65602	SSTPLHSPSPIR
7076	BAG3	O95817	BAG family molecular chaperone regulator 3	S	274	S(0.001)S(0.001)VQGAS(0.904)S(0.883)REGS(0.212)PAR	0	0	2.03787	1.63378	3.05981	2.44124	O95817;Q53GY1;C9JFK9	274;274;216	4632	65655;65656	SSVQGASSR;SSVQGASSREGSPAR
7077	BAG3	O95817	BAG family molecular chaperone regulator 3	S	275	SSVQGAS(0.006)S(0.994)R	5.55248	8.57585	6.4576	5.44752	4.12098	4.51259	O95817;Q53GY1;C9JFK9	275;275;217	4632	65655;65656	SSVQGASSR;SSVQGASSREGSPAR
7079	BAG3	O95817	BAG family molecular chaperone regulator 3	S	377	VPPAPVPCPPPS(0.989)PGPS(0.008)AVPS(0.002)S(0.001)PK	4.46755	3.99278	11.8789	12.6774	3.85625	4.4007	O95817;Q53GY1	377;377	4632	75482	VPPAPVPCPPPSPGPSAVPSSPK
7080	BAG3	O95817	BAG family molecular chaperone regulator 3	S	381	VPPAPVPCPPPS(0.022)PGPS(0.737)AVPS(0.121)S(0.121)PK	0	0	2.05736	2.18167	0	0	O95817;Q53GY1	381;381	4632	75482	VPPAPVPCPPPSPGPSAVPSSPK
14094	BAG3	O95817	BAG family molecular chaperone regulator 3	T	285	S(0.013)S(0.02)T(0.967)PLHS(0.994)PS(0.006)PIR	0	0	0	0	2.19502	2.14295	O95817;Q53GY1;C9JFK9	285;285;227	4632	65602	SSTPLHSPSPIR
7039	BAG4	O95429	BAG family molecular chaperone regulator 4	S	179	SSGNS(1)PTPVSR	34.6264	43.3217	64.2503	41.2455	39.8386	37.296	O95429-2;O95429;B2RA34;H0YBT1	143;179;179;26	4613	65108	SSGNSPTPVSR
1586	BAG6	P46379	Large proline-rich protein BAG6	S	1081	AAGARPLT(0.133)S(0.86)PES(0.007)LSR	6.8047	7.15866	7.55985	8.43009	0.828492	0.945325	P46379-3;A0A0G2JK23;A0A1U9X7A9;A0A024RCR6;A0A1U9X7A6;P46379-2;P46379	1111;1081;1075;1075;1075;1075;1081	1073	326;51856	AAGARPLTSPESLSR;PLTSPESLSR
1587	BAG6	P46379	Large proline-rich protein BAG6	S	104	APPQTHLPSGASS(0.001)GT(0.108)GS(0.521)AS(0.08)AT(0.213)HGGGS(0.064)PPGT(0.012)R	1.85853	2.25956	0	0	0	0	P46379-3;A0A0G2JK23;A0A1U9X7A9;A0A024RCR6;A0A1U9X7A6;P46379-2;P46379;P46379-5;A0A0G2JL47;P46379-4;A0A0G2JJM1;X6REW1;F6S6P2;F6X9W3;F6U341;F6VEM6;F6WML8;A0A1B0GX79;A0A0G2JJR8;F6XTU0;F6U1F2;F6UR09;F6TC96	104;104;104;104;104;104;104;104;104;104;104;104;104;104;104;104;104;104;104;104;104;104;104	1073	5043	APPQTHLPSGASSGTGSASATHGGGSPPGTR
1588	BAG6	P46379	Large proline-rich protein BAG6	S	106	APPQTHLPSGASSGT(0.045)GS(0.045)AS(0.838)AT(0.061)HGGGS(0.01)PPGTR	0	0	4.35026	4.1125	0	0	P46379-3;A0A0G2JK23;A0A1U9X7A9;A0A024RCR6;A0A1U9X7A6;P46379-2;P46379;P46379-5;A0A0G2JL47;P46379-4;A0A0G2JJM1;X6REW1;F6S6P2;F6X9W3;F6U341;F6VEM6;F6WML8;A0A1B0GX79;A0A0G2JJR8;F6XTU0;F6U1F2;F6UR09;F6TC96	106;106;106;106;106;106;106;106;106;106;106;106;106;106;106;106;106;106;106;106;106;106;106	1073	5043	APPQTHLPSGASSGTGSASATHGGGSPPGTR
1589	BAG6	P46379	Large proline-rich protein BAG6	S	113	APPQTHLPS(0.003)GAS(0.003)S(0.003)GT(0.003)GS(0.004)AS(0.03)AT(0.334)HGGGS(0.578)PPGT(0.045)R	0.49372	0.587656	0.863917	0.571752	0	0	P46379-3;A0A0G2JK23;A0A1U9X7A9;A0A024RCR6;A0A1U9X7A6;P46379-2;P46379;P46379-5;A0A0G2JL47;P46379-4;A0A0G2JJM1;X6REW1;F6S6P2;F6X9W3;F6U341;F6VEM6;F6WML8;A0A1B0GX79;A0A0G2JJR8;F6XTU0;F6U1F2;F6UR09;F6TC96	113;113;113;113;113;113;113;113;113;113;113;113;113;113;113;113;113;113;113;113;113;113;113	1073	5043	APPQTHLPSGASSGTGSASATHGGGSPPGTR
1590	BAG6	P46379	Large proline-rich protein BAG6	S	964	VGDPPQPLPEEPMEVQGAERAS(1)PEPQR	0	0	4.40423	4.62563	3.46319	3.86811	P46379-3;A0A0G2JK23;A0A1U9X7A9;A0A024RCR6;A0A1U9X7A6;P46379-2;P46379;P46379-5;A0A0G2JL47;H0Y710	994;964;958;958;958;958;964;958;958;107	1073	6041;6042;73291	ASPEPQR;ASPEPQRENASPAPGTTAEEAMSR;VGDPPQPLPEEPMEVQGAERASPEPQR
1591	BAG6	P46379	Large proline-rich protein BAG6	S	973	AS(0.001)PEPQRENAS(0.999)PAPGTTAEEAMSR	3.11822	3.28484	1.11996	0.975577	5.88777	6.00461	P46379-3;A0A0G2JK23;A0A1U9X7A9;A0A024RCR6;A0A1U9X7A6;P46379-2;P46379;P46379-5;A0A0G2JL47;H0Y710	1003;973;967;967;967;967;973;967;967;116	1073	6042;18123	ASPEPQRENASPAPGTTAEEAMSR;ENASPAPGTTAEEAMSR
1592	BAG6	P46379	Large proline-rich protein BAG6	S	1117	RLQEDPNYS(1)PQRFPNAQR	1.31707	1.11445	0	0	0	0	P46379-3;A0A0G2JK23;A0A1U9X7A9;A0A024RCR6;A0A1U9X7A6;P46379-2;P46379;P46379-5;A0A0G2JL47;P46379-4;H0Y710;H0Y4L1	1147;1117;1111;1111;1111;1111;1117;1062;1062;888;211;121	1073	58157	RLQEDPNYSPQRFPNAQR
12816	BAG6	P46379	Large proline-rich protein BAG6	T	1080	AAGARPLT(0.725)S(0.274)PESLSR	0	0	0	0	4.85727	5.10622	P46379-3;A0A0G2JK23;A0A1U9X7A9;A0A024RCR6;A0A1U9X7A6;P46379-2;P46379	1110;1080;1074;1074;1074;1074;1080	1073	326;51856	AAGARPLTSPESLSR;PLTSPESLSR
12817	BAG6	P46379	Large proline-rich protein BAG6	T	108	APPQTHLPSGASS(0.008)GT(0.008)GS(0.025)AS(0.102)AT(0.605)HGGGS(0.233)PPGT(0.019)R	0	0	0	0	1.16748	1.21995	P46379-3;A0A0G2JK23;A0A1U9X7A9;A0A024RCR6;A0A1U9X7A6;P46379-2;P46379;P46379-5;A0A0G2JL47;P46379-4;A0A0G2JJM1;X6REW1;F6S6P2;F6X9W3;F6U341;F6VEM6;F6WML8;A0A1B0GX79;A0A0G2JJR8;F6XTU0;F6U1F2;F6UR09;F6TC96	108;108;108;108;108;108;108;108;108;108;108;108;108;108;108;108;108;108;108;108;108;108;108	1073	5043	APPQTHLPSGASSGTGSASATHGGGSPPGTR
12073	BAIAP2	Q9UQB8	Brain-specific angiogenesis inhibitor 1-associated protein 2	S	259	AVQLMQQVASNGATLPS(0.004)ALS(0.618)AS(0.378)K	0	0	1.36852	1.29317	0	0	Q9UQB8;Q9UQB8-2;Q9UQB8-4;Q9UQB8-5;Q9UQB8-3;Q9UQB8-6;I3L4C2;B4DMV0;B3KPV9;B4DQ43;B4DWA1;I3L2M4	259;259;259;259;259;259;292;238;260;181;122;201	7625	7232	AVQLMQQVASNGATLPSALSASK
12074	BAIAP2	Q9UQB8	Brain-specific angiogenesis inhibitor 1-associated protein 2	S	261	AVQLMQQVASNGATLPS(0.003)ALS(0.256)AS(0.741)K	0.286014	0.285904	1.04414	0.872827	0	0	Q9UQB8;Q9UQB8-2;Q9UQB8-4;Q9UQB8-5;Q9UQB8-3;Q9UQB8-6;I3L4C2;B4DMV0;B3KPV9;B4DQ43;B4DWA1;I3L2M4	261;261;261;261;261;261;294;240;262;183;124;203	7625	7232	AVQLMQQVASNGATLPSALSASK
12076	BAIAP2	Q9UQB8	Brain-specific angiogenesis inhibitor 1-associated protein 2	S	492	QRPYS(1)VAVPAFSQGLDDYGAR	1.12903	1.21422	1.30841	1.15531	1.43623	1.37127	Q9UQB8;Q9UQB8-2;Q9UQB8-4;Q9UQB8-5;Q9UQB8-3;Q9UQB8-6;I3L4C2;B4DMV0;B3KPV9;B4DQ43;B4DWA1;I3L3C6	492;492;492;492;492;493;525;471;493;414;355;174	7625	55593	QRPYSVAVPAFSQGLDDYGAR
12077	BAIAP2	Q9UQB8	Brain-specific angiogenesis inhibitor 1-associated protein 2	S	323	S(0.845)LS(0.155)PPQSQSK	0	0	1.17722	1.08678	6.0138	5.83938	Q9UQB8;Q9UQB8-2;Q9UQB8-4;Q9UQB8-5;Q9UQB8-3;Q9UQB8-6;I3L4C2;B4DMV0;B3KPV9;B4DQ43;B4DWA1;I3L3C6;I3L0Y9	323;323;323;323;323;323;356;302;324;245;186;4;80	7625	63339	SLSPPQSQSK
12078	BAIAP2	Q9UQB8	Brain-specific angiogenesis inhibitor 1-associated protein 2	S	325	SLS(0.997)PPQS(0.003)QSK	12.6659	13.9612	17.284	16.5489	15.58	14.9194	Q9UQB8;Q9UQB8-2;Q9UQB8-4;Q9UQB8-5;Q9UQB8-3;Q9UQB8-6;I3L4C2;B4DMV0;B3KPV9;B4DQ43;B4DWA1;I3L3C6;I3L0Y9	325;325;325;325;325;325;358;304;326;247;188;6;82	7625	63339	SLSPPQSQSK
12081	BAIAP2	Q9UQB8	Brain-specific angiogenesis inhibitor 1-associated protein 2	S	366	SS(0.004)S(0.995)MAAGLER	28.4084	28.6881	37.8343	33.2397	43.4223	42.2772	Q9UQB8;Q9UQB8-2;Q9UQB8-4;Q9UQB8-5;Q9UQB8-3;Q9UQB8-6;I3L4C2;B4DMV0;B3KPV9;B4DQ43;B4DWA1;I3L3C6;I3L0Y9	366;366;366;366;366;367;399;345;367;288;229;48;123	7625	65481	SSSMAAGLER
12084	BAIAP2	Q9UQB8	Brain-specific angiogenesis inhibitor 1-associated protein 2	S	454	S(0.013)S(0.013)S(0.938)T(0.036)GNLLDK	8.89238	8.75047	12.8944	12.418	25.7924	24.232	Q9UQB8;Q9UQB8-2;Q9UQB8-4;Q9UQB8-5;Q9UQB8-3;Q9UQB8-6;I3L4C2;B4DMV0;B3KPV9;B4DQ43;B4DWA1;I3L3C6	454;454;454;454;454;455;487;433;455;376;317;136	7625	65566;65567	SSSTGNLLDK;SSSTGNLLDKDDLAIPPPDYGAASR
15264	BAIAP2	Q9UQB8	Brain-specific angiogenesis inhibitor 1-associated protein 2	T	340	LSDSYSNT(1)LPVR	17.4905	19.2915	20.0178	18.8844	20.9936	22.778	Q9UQB8;Q9UQB8-2;Q9UQB8-4;Q9UQB8-5;Q9UQB8-3;Q9UQB8-6;I3L4C2;B4DMV0;B3KPV9;B4DQ43;B4DWA1;I3L3C6;I3L0Y9	340;340;340;340;340;340;373;319;341;262;203;21;97	7625	43401;43402	LSDSYSNTLPVR;LSDSYSNTLPVRK
6122	BAP1	Q92560	Ubiquitin carboxyl-terminal hydrolase BAP1	S	520	S(0.009)ANPT(0.063)RPS(0.503)S(0.413)PVT(0.01)S(0.002)HISK	4.7883	9.318					H0Y8E8;F8W6N3;A0A024R305;Q92560	21;502;520;520	4005	60124	SANPTRPSSPVTSHISK
6123	BAP1	Q92560	Ubiquitin carboxyl-terminal hydrolase BAP1	S	521	S(0.001)ANPT(0.04)RPS(0.148)S(0.77)PVT(0.04)S(0.001)HISK	13.2772	25.0146					H0Y8E8;F8W6N3;A0A024R305;Q92560	22;503;521;521	4005	60124	SANPTRPSSPVTSHISK
6024	BAP18	Q8IXM2	Chromatin complexes subunit BAP18	S	110	VAS(0.079)GVLS(0.917)PPPAAPPPS(0.001)S(0.001)S(0.001)S(0.001)VPEAGGPPIK	1.98063	2.79713	4.04689	3.12504	0	0	F8W038;H0YIS7;Q8IXM2;Q8IXM2-3;F8W1H0;Q8IXM2-2	110;151;110;110;84;76	3920	72103	VASGVLSPPPAAPPPSSSSVPEAGGPPIK
6025	BAP18	Q8IXM2	Chromatin complexes subunit BAP18	S	96	VYEDSGIPLPAES(1)PKK	21.8894	14.4531	35.5277	36.452	32.5795	39.1232	F8W038;H0YIS7;Q8IXM2;Q8IXM2-3;F8W1H0;Q8IXM2-2	96;137;96;96;70;62	3920	77290	VYEDSGIPLPAESPKK
7954	BASP1	P80723	Brain acid soluble protein 1	S	40	KAEGAAT(0.001)EEEGT(0.48)PKES(0.519)EPQAAAEPAEAK	0	0	0	0	0.666056	0.707933	P80723;P80723-2	40;40	5423	1649;35257	AEGAATEEEGTPKESEPQAAAEPAEAK;KAEGAATEEEGTPKESEPQAAAEPAEAK
7956	BASP1	P80723	Brain acid soluble protein 1	S	195	ETPAATEAPS(0.049)S(0.596)T(0.355)PK	0	0	0.230183	0.207446	0	0	P80723;P80723-2	195;141	5423	19917	ETPAATEAPSSTPK
7957	BASP1	P80723	Brain acid soluble protein 1	S	164	S(0.977)DGAPAS(0.022)DS(0.001)KPGSSEAAPSSK	0.257344	0.287891	0.967227	0.882275	1.32025	1.2767	P80723;P80723-2	164;110	5423	36962;60557	KTEAPAAPAAQETKSDGAPASDSK;SDGAPASDSKPGSSEAAPSSK
7959	BASP1	P80723	Brain acid soluble protein 1	S	176	SDGAPASDS(0.002)KPGS(0.865)S(0.132)EAAPSSK	0.490569	0.46921	0.880907	0.872952	0.808819	0.770139	P80723;P80723-2	176;122	5423	60557	SDGAPASDSKPGSSEAAPSSK
14337	BASP1	P80723	Brain acid soluble protein 1	T	31	KAEGAAT(1)EEEGTPK	0.749488	0.750214	0.488808	0.539834	0.349853	0.354006	P80723;P80723-2;U3KQP0	31;31;31	5423	1648;1649;35256;35257	AEGAATEEEGTPK;AEGAATEEEGTPKESEPQAAAEPAEAK;KAEGAATEEEGTPK;KAEGAATEEEGTPKESEPQAAAEPAEAK
14338	BASP1	P80723	Brain acid soluble protein 1	T	36	AEGAATEEEGT(1)PK	8.68987	9.21272	9.44989	9.4596	9.8167	10.3767	P80723;P80723-2;U3KQP0	36;36;36	5423	1648;1649;35256;35257	AEGAATEEEGTPK;AEGAATEEEGTPKESEPQAAAEPAEAK;KAEGAATEEEGTPK;KAEGAATEEEGTPKESEPQAAAEPAEAK
14339	BASP1	P80723	Brain acid soluble protein 1	T	196	ETPAATEAPS(0.013)S(0.121)T(0.865)PK	1.82242	1.47073	3.538	3.18012	3.53588	3.5304	P80723;P80723-2	196;142	5423	19917	ETPAATEAPSSTPK
5632	BAZ1A	Q9NRL2	Bromodomain adjacent to zinc finger domain protein 1A	S	1413	KRQS(1)PEPSPVTLGR	102.611	120.323	54.9129	59.9975	249.307	269.243	D3DS96;Q9NRL2-2;Q9NRL2;Q59G54;B3KND8	1412;1381;1413;1019;332	3666	36871;58976	KRQSPEPSPVTLGR;RQSPEPSPVTLGR
5633	BAZ1A	Q9NRL2	Bromodomain adjacent to zinc finger domain protein 1A	S	1546	LGLHVTPSNVDQVS(0.5)T(0.5)PPAAK	16.6103	18.1561	6.78237	6.86235	15.6464	16.6005	D3DS96;Q9NRL2-2;Q9NRL2;B3KND8	1545;1514;1546;465	3666	39768	LGLHVTPSNVDQVSTPPAAK
13768	BAZ1A	Q9NRL2	Bromodomain adjacent to zinc finger domain protein 1A	T	731	ELDQDMVT(1)EDEDDPGSHK	184.794	201.288	62.3439	64.4566	104.737	106.96	D3DS96;Q9NRL2-2;Q9NRL2;Q59G54;A0A087WWN7	730;699;731;337;187	3666	17094	ELDQDMVTEDEDDPGSHK
13769	BAZ1A	Q9NRL2	Bromodomain adjacent to zinc finger domain protein 1A	T	1547	LGLHVTPSNVDQVS(0.5)T(0.5)PPAAK	16.6103	18.1561	6.78237	6.86235	15.6464	16.6005	D3DS96;Q9NRL2-2;Q9NRL2;B3KND8	1546;1515;1547;466	3666	39768	LGLHVTPSNVDQVSTPPAAK
11836	BAZ1B	Q9UIG0	Tyrosine-protein kinase BAZ1B	S	947	DHTVS(1)GDEDYCPR	0.465352	0.486318	4.91908	3.97843	3.03194	2.94339	Q9UIG0-2;Q9UIG0	943;947	7531	10510	DHTVSGDEDYCPR
11837	BAZ1B	Q9UIG0	Tyrosine-protein kinase BAZ1B	S	189	EDEGRRES(1)INDR	0.640382	1.42748	1.02461	2.12433	0.873005	1.68798	Q9UIG0-2;Q9UIG0	189;189	7531	14626	EDEGRRESINDR
11838	BAZ1B	Q9UIG0	Tyrosine-protein kinase BAZ1B	S	1468	LAEDEGDS(1)EPEAVGQSR	22.546	23.5684	18.4042	15.2578	7.19814	6.97414	Q9UIG0-2;Q9UIG0	1464;1468	7531	22554;35596;37438	FPDRLAEDEGDSEPEAVGQSR;KFPDRLAEDEGDSEPEAVGQSR;LAEDEGDSEPEAVGQSR
11839	BAZ1B	Q9UIG0	Tyrosine-protein kinase BAZ1B	S	312	NT(0.001)GS(0.999)PDRKPSK	5.88388	6.64902	10.6859	10.3696	16.0112	15.3522	Q9UIG0-2;Q9UIG0	312;312	7531	50616	NTGSPDRKPSK
11840	BAZ1B	Q9UIG0	Tyrosine-protein kinase BAZ1B	S	1342	RQS(1)LELQK	3.13069	3.44796	4.98557	5.03431	4.50888	5.18277	Q9UIG0-2;Q9UIG0	1338;1342	7531	58969	RQSLELQK
11841	BAZ1B	Q9UIG0	Tyrosine-protein kinase BAZ1B	S	347	S(0.009)LS(0.952)GS(0.039)PLK	8.13505	7.33326	0	0	0	0	Q9UIG0-2;Q9UIG0	347;347	7531	63311	SLSGSPLK
11842	BAZ1B	Q9UIG0	Tyrosine-protein kinase BAZ1B	S	349	SLS(0.193)GS(0.807)PLK	0	0	0	0	3.7514	2.94457	Q9UIG0-2;Q9UIG0	349;349	7531	63311	SLSGSPLK
11843	BAZ1B	Q9UIG0	Tyrosine-protein kinase BAZ1B	S	330	T(0.003)DNS(0.004)S(0.014)LS(0.225)S(0.755)PLNPK	3.60629	4.27483	0	0	0	0	Q9UIG0-2;Q9UIG0	330;330	7531	67425	TDNSSLSSPLNPK
5994	BAZ2A	Q9UIF9	Bromodomain adjacent to zinc finger domain protein 2A	S	1397	AGDPGEMPQS(0.999)PT(0.001)GLGQPK	733.074	1128.28	846.409	1093.08			J3QK86;J3KPG5;F8VU39;Q9UIF9-2;Q9UIF9-3;Q9UIF9;A0A0C4DGI9;H0YHL2	1365;1367;1395;1370;1397;1397;333;66	3910	2409	AGDPGEMPQSPTGLGQPK
5995	BAZ2A	Q9UIF9	Bromodomain adjacent to zinc finger domain protein 2A	S	1770	GRES(1)PAAGPR	388.806	563.509	503.674	572.702			J3QK86;J3KPG5;F8VU39;Q9UIF9-2;Q9UIF9-3;Q9UIF9;A0A0C4DGI9	1738;1740;1768;1743;1766;1770;702	3910	27617	GRESPAAGPR
5996	BAZ2A	Q9UIF9	Bromodomain adjacent to zinc finger domain protein 2A	S	134	QPS(0.582)S(0.412)PS(0.005)HNTNLR	0	0	148.457	148.525			J3QK86;J3KPG5;F8VU39;Q9UIF9-2;Q9UIF9-3;Q9UIF9;B7Z8F7	132;134;132;137;134;134;134	3910	55165	QPSSPSHNTNLR
5997	BAZ2A	Q9UIF9	Bromodomain adjacent to zinc finger domain protein 2A	S	135	QPS(0.004)S(0.994)PS(0.002)HNTNLR	533.617	1105.85	544.389	488.704			J3QK86;J3KPG5;F8VU39;Q9UIF9-2;Q9UIF9-3;Q9UIF9;B7Z8F7	133;135;133;138;135;135;135	3910	55165	QPSSPSHNTNLR
5998	BAZ2A	Q9UIF9	Bromodomain adjacent to zinc finger domain protein 2A	S	1783	YSEEGLS(0.989)PS(0.011)K	177.986	172.48	632.923	779.413			J3QK86;J3KPG5;F8VU39;Q9UIF9-2;Q9UIF9-3;Q9UIF9;A0A0C4DGI9	1751;1753;1781;1756;1779;1783;715	3910	79966	YSEEGLSPSK
14877	BAZ2B	Q9UIF8	Bromodomain adjacent to zinc finger domain protein 2B	T	1285	DTSGGIDLGEEQHPLGT(0.462)PT(0.538)PGRK	0	0	3.2262	2.39959	0	0	Q8NC87;Q9UIF8-4;Q9UIF8-2;Q9UIF8-5;Q9UIF8-3;Q9UIF8	48;1089;1185;1249;1251;1285	6597	13074	DTSGGIDLGEEQHPLGTPTPGRK
3154	BCAR1	P56945	Breast cancer anti-estrogen resistance protein 1	S	428	RLS(0.995)AS(0.004)S(0.001)TGSTR	0.657877	0.663573	1.07777	0.943218	1.96007	1.72719	P56945-5;P56945-6;A0A2R8YFK2;A0A2R8Y6M6;B2RBL9;A0A2R8Y4C2;Q6P5Z4;D3DUK1;A0A2R8YFS8;A0A2R8Y596;P56945-7;P56945-2;P56945-8;A0A2R8Y5C9;P56945;B3KW85;P56945-3;A0A2R8Y8C4;P56945-4;A0A2R8Y5E4;Q8NC57;B3KWE2;Q96CD4	426;474;426;428;428;428;428;446;446;474;446;446;428;446;428;399;446;446;280;280;242;218;24	2053	58192	RLSASSTGSTR
3155	BCAR1	P56945	Breast cancer anti-estrogen resistance protein 1	S	639	TSSIQSRPLPS(1)PPK	21.0736	24.1329	26.7478	26.1595	43.2185	44.6853	P56945-5;P56945-6;A0A2R8YFK2;A0A2R8Y6M6;B2RBL9;A0A2R8Y4C2;Q6P5Z4;D3DUK1;A0A2R8YFS8;A0A2R8Y596;P56945-7;P56945-2;P56945-8;A0A2R8Y5C9;P56945;B3KW85;P56945-3;A0A2R8Y8C4;P56945-4;A0A2R8Y5E4;Q8NC57;B3KWE2;Q96CD4;B3KWS6	637;685;637;639;639;639;639;657;657;685;657;657;639;657;639;610;657;657;491;491;453;429;235;92	2053	70686	TSSIQSRPLPSPPK
13191	BCAR1	P56945	Breast cancer anti-estrogen resistance protein 1	T	326	DVPDGPLLREET(0.532)Y(0.468)DVPPAFAK	2.17983	2.13753	0	0	0	0	P56945-5;P56945-6;A0A2R8YFK2;A0A2R8Y6M6;B2RBL9;A0A2R8Y4C2;Q6P5Z4;D3DUK1;A0A2R8YFS8;A0A2R8Y596;P56945-7;P56945-2;P56945-8;A0A2R8Y5C9;P56945;B3KW85;P56945-3;A0A2R8Y8C4;P56945-4;A0A2R8Y5E4;Q8NC57;B3KWE2;H3BN62	324;372;324;326;326;326;326;344;344;372;344;344;326;344;326;297;344;344;178;178;140;116;154	2053	13391	DVPDGPLLREETYDVPPAFAK
13192	BCAR1	P56945	Breast cancer anti-estrogen resistance protein 1	T	385	RPGPGT(0.627)LY(0.373)DVPR	0.961844	1.42331	0.755133	0.958549	0.863305	0.840882	P56945-5;P56945-6;A0A2R8YFK2;A0A2R8Y6M6;B2RBL9;A0A2R8Y4C2;Q6P5Z4;D3DUK1;A0A2R8YFS8;A0A2R8Y596;P56945-7;P56945-2;P56945-8;A0A2R8Y5C9;P56945;B3KW85;P56945-3;A0A2R8Y8C4;P56945-4;A0A2R8Y5E4;Q8NC57;B3KWE2;H3BN62	383;431;383;385;385;385;385;403;403;431;403;403;385;403;385;356;403;403;237;237;199;175;213	2053	58580	RPGPGTLYDVPR
15417	BCAR1	P56945	Breast cancer anti-estrogen resistance protein 1	Y	128	AQQGLY(1)QVPGPSPQFQSPPAK	14.3056	16.6181	17.598	18.3688	17.2216	18.6083	P56945-5;P56945-6;A0A2R8YFK2;A0A2R8Y6M6;B2RBL9;A0A2R8Y4C2;Q6P5Z4;D3DUK1;A0A2R8YFS8;A0A2R8Y596;P56945-7;P56945-2;P56945-8;A0A2R8Y5C9;P56945;B3KW85;P56945-3;A0A2R8Y8C4;H3BSB2;H3BQJ7;H3BVF0;H3BSY4	126;174;126;128;128;128;128;146;146;174;146;146;128;146;128;99;128;128;99;99;99;99	2053	5517	AQQGLYQVPGPSPQFQSPPAK
15418	BCAR1	P56945	Breast cancer anti-estrogen resistance protein 1	Y	327	DVPDGPLLREET(0.148)Y(0.852)DVPPAFAK	1.17363	1.21252	0	0	0	0	P56945-5;P56945-6;A0A2R8YFK2;A0A2R8Y6M6;B2RBL9;A0A2R8Y4C2;Q6P5Z4;D3DUK1;A0A2R8YFS8;A0A2R8Y596;P56945-7;P56945-2;P56945-8;A0A2R8Y5C9;P56945;B3KW85;P56945-3;A0A2R8Y8C4;P56945-4;A0A2R8Y5E4;Q8NC57;B3KWE2;H3BN62	325;373;325;327;327;327;327;345;345;373;345;345;327;345;327;298;345;345;179;179;141;117;155	2053	13391	DVPDGPLLREETYDVPPAFAK
15419	BCAR1	P56945	Breast cancer anti-estrogen resistance protein 1	Y	306	GLPPSNHHAVY(1)DVPPSVSK	1.96925	2.37124	0	0	0	0	P56945-5;P56945-6;A0A2R8YFK2;A0A2R8Y6M6;B2RBL9;A0A2R8Y4C2;Q6P5Z4;D3DUK1;A0A2R8YFS8;A0A2R8Y596;P56945-7;P56945-2;P56945-8;A0A2R8Y5C9;P56945;B3KW85;P56945-4;A0A2R8Y5E4;Q8NC57;B3KWE2	304;352;304;306;306;306;306;324;324;352;324;324;306;324;306;277;158;158;120;96	2053	26467	GLPPSNHHAVYDVPPSVSK
15420	BCAR1	P56945	Breast cancer anti-estrogen resistance protein 1	Y	249	HLLAPGPQDIY(1)DVPPVR	5.30747	6.74669	6.95488	7.16549	4.98421	5.13091	P56945-5;P56945-6;A0A2R8YFK2;A0A2R8Y6M6;B2RBL9;A0A2R8Y4C2;Q6P5Z4;D3DUK1;A0A2R8YFS8;A0A2R8Y596;P56945-7;P56945-2;P56945-8;A0A2R8Y5C9;P56945;B3KW85;P56945-3;A0A2R8Y8C4;P56945-4;A0A2R8Y5E4;Q8NC57;B3KWE2;H3BN62	247;295;247;249;249;249;249;267;267;295;267;267;249;267;249;220;249;249;101;101;63;39;116	2053	30028	HLLAPGPQDIYDVPPVR
15421	BCAR1	P56945	Breast cancer anti-estrogen resistance protein 1	Y	387	RPGPGTLY(1)DVPR	10.0275	12.866	10.4907	11.0006	20.2944	21.368	P56945-5;P56945-6;A0A2R8YFK2;A0A2R8Y6M6;B2RBL9;A0A2R8Y4C2;Q6P5Z4;D3DUK1;A0A2R8YFS8;A0A2R8Y596;P56945-7;P56945-2;P56945-8;A0A2R8Y5C9;P56945;B3KW85;P56945-3;A0A2R8Y8C4;P56945-4;A0A2R8Y5E4;Q8NC57;B3KWE2;H3BN62	385;433;385;387;387;387;387;405;405;433;405;405;387;405;387;358;405;405;239;239;201;177;215	2053	58580	RPGPGTLYDVPR
3531	BCAR3	O75815	Breast cancer anti-estrogen resistance protein 3	S	395	AGEALRGS(0.996)DS(0.004)QLCPKPPPK	117.576	71.7438	69.0831	47.6696	30.9603	21.0635	B3KP06;A0A384MTS3;O75815;O75815-3;B3KNL6;O75815-2;B4DWK2	395;395;395;304;175;71;71	2200	2430	AGEALRGSDSQLCPKPPPK
3532	BCAR3	O75815	Breast cancer anti-estrogen resistance protein 3	S	338	AHQS(0.992)ES(0.008)YLPIGCK	4.48098	3.72409	17.1573	13.6414	39.7617	31.46	B3KP06;A0A384MTS3;O75815;O75815-3;B3KNL6;O75815-2;B4DWK2	338;338;338;247;118;14;14	2200	2976	AHQSESYLPIGCK
3533	BCAR3	O75815	Breast cancer anti-estrogen resistance protein 3	S	340	AHQS(0.373)ES(0.623)Y(0.004)LPIGCK	33.0089	22.2914	0	0	0	0	B3KP06;A0A384MTS3;O75815;O75815-3;B3KNL6;O75815-2;B4DWK2	340;340;340;249;120;16;16	2200	2976	AHQSESYLPIGCK
3534	BCAR3	O75815	Breast cancer anti-estrogen resistance protein 3	S	363	LPPQSS(0.001)GVDT(0.004)S(0.03)PCPNS(0.965)PVFR	0	0	24.695	21.1816	0	0	B3KP06;A0A384MTS3;O75815;O75815-3;B3KNL6;O75815-2	363;363;363;272;143;39	2200	42407	LPPQSSGVDTSPCPNSPVFR
3535	BCAR3	O75815	Breast cancer anti-estrogen resistance protein 3	S	83	QNS(0.988)PVT(0.012)QDGIQESPWQDR	41.427	33.1353	25.9462	24.1482	42.5568	41.8149	B3KP06;A0A384MTS3;O75815	83;83;83	2200	54976	QNSPVTQDGIQESPWQDR
3536	BCAR3	O75815	Breast cancer anti-estrogen resistance protein 3	S	290	RLS(1)LTMGGVQAR	42.7416	32.5083	19.6515	18.1311	44.5423	41.0801	B3KP06;A0A384MTS3;O75815;O75815-3;B3KNL6	290;290;290;199;70	2200	58222	RLSLTMGGVQAR
3540	BCAR3	O75815	Breast cancer anti-estrogen resistance protein 3	S	315	S(0.5)GS(0.5)QPACLDHMQDR	0	0	12.0826	10.9342	0	0	B3KP06;A0A384MTS3;O75815;O75815-3;B3KNL6	315;315;315;224;95	2200	61916	SGSQPACLDHMQDR
3541	BCAR3	O75815	Breast cancer anti-estrogen resistance protein 3	S	317	S(0.182)GS(0.818)QPACLDHMQDR	15.1656	11.7015	24.9063	21.4422	23.0515	19.5594	B3KP06;A0A384MTS3;O75815;O75815-3;B3KNL6	317;317;317;226;97	2200	61916	SGSQPACLDHMQDR
3542	BCAR3	O75815	Breast cancer anti-estrogen resistance protein 3	S	370	T(0.077)GS(0.923)EPALSPAVVR	88.7853	65.111	23.1741	23.9487	34.2282	37.5253	B3KP06;A0A384MTS3;O75815;O75815-3;B3KNL6;O75815-2;B4DWK2	370;370;370;279;150;46;46	2200	68261	TGSEPALSPAVVR
3543	BCAR3	O75815	Breast cancer anti-estrogen resistance protein 3	S	375	TGSEPALS(1)PAVVR	137.177	104.295	63.6107	53.4229	159.005	133.619	B3KP06;A0A384MTS3;O75815;O75815-3;B3KNL6;O75815-2;B4DWK2	375;375;375;284;155;51;51	2200	68261	TGSEPALSPAVVR
13280	BCAR3	O75815	Breast cancer anti-estrogen resistance protein 3	T	86	QNS(0.138)PVT(0.862)QDGIQESPWQDR	0	0	10.1031	9.26865	28.0764	29.6737	B3KP06;A0A384MTS3;O75815	86;86;86	2200	54976	QNSPVTQDGIQESPWQDR
13281	BCAR3	O75815	Breast cancer anti-estrogen resistance protein 3	T	72	S(0.001)CDDFS(0.076)HMGT(0.622)LPHS(0.162)KS(0.14)PR	14.8866	14.6853	0	0	0	0	B3KP06;A0A384MTS3;O75815	72;72;72	2200	60377	SCDDFSHMGTLPHSKSPR
13282	BCAR3	O75815	Breast cancer anti-estrogen resistance protein 3	T	50	SPLAEHRPDAYQDVS(0.001)IHGT(0.999)LPRK	5.33654	4.80519	0	0	22.0772	20.8193	B3KP06;A0A384MTS3;O75815	50;50;50	2200	64104;64105	SPLAEHRPDAYQDVSIHGTLPR;SPLAEHRPDAYQDVSIHGTLPRK
13283	BCAR3	O75815	Breast cancer anti-estrogen resistance protein 3	T	368	T(0.918)GS(0.082)EPALSPAVVR	0	0	28.0688	23.8691	0	0	B3KP06;A0A384MTS3;O75815;O75815-3;B3KNL6;O75815-2;B4DWK2	368;368;368;277;148;44;44	2200	68261	TGSEPALSPAVVR
15430	BCAR3	O75815	Breast cancer anti-estrogen resistance protein 3	Y	117	HGETFTFRDPHLLDPT(0.001)VEY(0.999)VK	12.2497	8.52025	14.2915	13.5901	0	0	B3KP06;A0A384MTS3;O75815	117;117;117	2200	29564	HGETFTFRDPHLLDPTVEYVK
212	BCKDHA	P12694	2-oxoisovalerate dehydrogenase subunit alpha, mitochondrial	S	337	IGHHS(0.998)T(0.002)SDDSSAYR	13.8616	24.5695	17.1879	13.0413	0	0	Q59EI3;B2R8A9;A0A024R0K3;Q6ZSA3;F5H5P2;P12694;P12694-2;F5GXU9	336;337;337;371;371;337;340;308	157	32287	IGHHSTSDDSSAYR
86	BCKDK	O14874	[3-methyl-2-oxobutanoate dehydrogenase [lipoamide]] kinase, mitochondrial	S	31	S(0.91)T(0.089)S(0.001)ATDTHHVEMAR	16.2306	20.0371	80.0155	63.6953	11.0233	9.75959	A0A024QZA9;O14874;O14874-2;O14874-3;H3BTL2;H3BS02;B4DGN9;H3BNP3;H3BQP2	31;31;31;31;31;31;31;31;31	54	65978	STSATDTHHVEMAR
87	BCKDK	O14874	[3-methyl-2-oxobutanoate dehydrogenase [lipoamide]] kinase, mitochondrial	S	33	S(0.34)T(0.071)S(0.587)AT(0.002)DTHHVEMAR	7.57183	9.69699	8.34061	6.45852	12.9269	11.6709	A0A024QZA9;O14874;O14874-2;O14874-3;H3BTL2;H3BS02;B4DGN9;H3BNP3;H3BQP2	33;33;33;33;33;33;33;33;33	54	65978	STSATDTHHVEMAR
12479	BCKDK	O14874	[3-methyl-2-oxobutanoate dehydrogenase [lipoamide]] kinase, mitochondrial	T	32	S(0.095)T(0.756)S(0.148)ATDTHHVEMAR	0.546739	0.711614	5.43996	5.15033	6.2156	5.39887	A0A024QZA9;O14874;O14874-2;O14874-3;H3BTL2;H3BS02;B4DGN9;H3BNP3;H3BQP2	32;32;32;32;32;32;32;32;32	54	65978	STSATDTHHVEMAR
12480	BCKDK	O14874	[3-methyl-2-oxobutanoate dehydrogenase [lipoamide]] kinase, mitochondrial	T	35	S(0.034)T(0.009)S(0.043)AT(0.845)DT(0.07)HHVEMAR	2.05168	2.61434	7.63158	5.93816	3.01373	2.75875	A0A024QZA9;O14874;O14874-2;O14874-3;H3BTL2;H3BS02;B4DGN9;H3BNP3;H3BQP2	35;35;35;35;35;35;35;35;35	54	65978	STSATDTHHVEMAR
7089	BCL10	O95999	B-cell lymphoma/leukemia 10	S	138	S(0.022)NS(0.978)DES(0.001)NFSEK	33.5967	62.8205	12.8804	34.599	13.6562	33.6295	O95999;A2TDT2;A0A087WWW9	138;127;127	4646	63817	SNSDESNFSEK
1814	BCL2L12	Q9HB09	Bcl-2-like protein 12	S	242	LVRLS(0.969)S(0.027)DS(0.003)FAR			77.6942	80.1346			A0A087WSV0;Q9HB09-3;Q9HB09	158;241;242	1209	44835	LVRLSSDSFAR
11139	BCL2L13	Q9BXK5	Bcl-2-like protein 13	S	444	S(0.013)RLS(0.987)PAGEMK	0	0	2.83208	2.86468	4.08731	4.05692	Q9BXK5;A0A087WX97;B2RB43;A0A087WTL4;B7Z238;A8K5Y4;Q9BXK5-4;B7Z737	444;468;345;420;320;282;282;164	7057	64827	SRLSPAGEMK
11140	BCL2L13	Q9BXK5	Bcl-2-like protein 13	S	370	S(0.5)S(0.5)PATSLFVELDEEEVK	16.7074	14.0744	2.4374	2.11143	0	0	Q9BXK5;A0A087WX97;B2RB43;A0A087WTL4;B7Z238;A8K5Y4;Q9BXK5-4;B7Z737	370;394;271;346;246;208;208;90	7057	65293	SSPATSLFVELDEEEVK
11141	BCL2L13	Q9BXK5	Bcl-2-like protein 13	S	371	S(0.5)S(0.5)PATSLFVELDEEEVK	16.7074	14.0744	2.4374	2.11143	0	0	Q9BXK5;A0A087WX97;B2RB43;A0A087WTL4;B7Z238;A8K5Y4;Q9BXK5-4;B7Z737	371;395;272;347;247;209;209;91	7057	65293	SSPATSLFVELDEEEVK
3933	BCL6	P41182	B-cell lymphoma 6 protein	S	404	FIVLNSLNQNAKPEGPEQAELGRLS(1)PR	73.1301	94.166	53.9588	56.6012	0	0	B4E2L2;A5PL18;P41182;P41182-2	404;404;404;404	2493	21967	FIVLNSLNQNAKPEGPEQAELGRLSPR
3934	BCL6	P41182	B-cell lymphoma 6 protein	S	333	GLVSPQS(1)PQK	592.77	802.912	598.571	550.434	864.105	881.443	B4E2L2;A5PL18;P41182;P41182-2;B5B0A5	333;333;333;333;333	2493	26621	GLVSPQSPQK
3935	BCL6	P41182	B-cell lymphoma 6 protein	S	343	S(0.001)DCQPNS(0.975)PT(0.021)ES(0.002)CSSK	0	0	149.687	148.828	338.481	350.376	B4E2L2;A5PL18;P41182;P41182-2	343;343;343;343	2493	60511	SDCQPNSPTESCSSK
9920	BCL9L	Q86UU0	B-cell CLL/lymphoma 9-like protein	S	21	EAPGS(0.999)PPLS(0.001)PR			62.3755	66.3621			Q86UU0-3;Q86UU0-4;Q86UU0-2;Q86UU0;E9PNR0	21;21;16;21;21	6397	14268	EAPGSPPLSPR
9923	BCL9L	Q86UU0	B-cell CLL/lymphoma 9-like protein	S	118	S(0.023)VS(0.976)VDS(0.001)GEQR			80.5481	110.45			Q86UU0-3;Q86UU0-4;Q86UU0-2;Q86UU0;A0A087WZX0	118;118;113;118;81	6397	66467	SVSVDSGEQR
11591	BCLAF1	Q9NYF8	Bcl-2-associated transcription factor 1	S	177	KAEGEPQEES(1)PLK	111.741	104.025	173.525	185.42	202.037	214.118	Q9NYF8-2;Q9NYF8;E9PK91;Q9NYF8-3;E9PQN2;E9PKI6;Q6DCA8;A0A1W2PQ43;E9PK09;Q9NYF8-4;E9PJA7	175;177;177;175;175;177;177;177;177;177;175	7416;7417	1658;35260	AEGEPQEESPLK;KAEGEPQEESPLK
11592	BCLAF1	Q9NYF8	Bcl-2-associated transcription factor 1	S	690	LRCDS(1)ADLR	2.31441	3.61157	0	0	0	0	Q9NYF8-2;Q9NYF8;E9PK91;Q9NYF8-3;E9PQN2;E9PKI6;E9PK09;Q9NYF8-4	688;690;690;688;688;690;689;517	7416;7417	7850;43168	CDSADLR;LRCDSADLR
11593	BCLAF1	Q9NYF8	Bcl-2-associated transcription factor 1	S	512	DLFDYS(1)PPLHK	46.3392	46.0193	46.1509	49.3218	41.3894	42.7062	Q9NYF8-2;Q9NYF8;E9PK91;Q9NYF8-3;E9PQN2;E9PKI6;Q6DCA8;A0A1W2PQ43;E9PK09	510;512;512;510;510;512;512;512;512	7416	11142	DLFDYSPPLHK
11595	BCLAF1	Q9NYF8	Bcl-2-associated transcription factor 1	S	198	DTFEHDPS(0.002)ES(0.998)IDEFNK	2.13431	1.99761	0	0	0	0	Q9NYF8-2;Q9NYF8;E9PK91;Q9NYF8-3;E9PQN2;E9PKI6;Q6DCA8;A0A1W2PQ43;E9PK09;Q9NYF8-4;E9PJA7	196;198;198;196;196;198;198;198;198;198;196	7416;7417	12965;62617	DTFEHDPSESIDEFNK;SKSQEEPKDTFEHDPSESIDEFNK
11596	BCLAF1	Q9NYF8	Bcl-2-associated transcription factor 1	S	496	ETQS(1)PEQVK	33.5559	35.9716	40.9133	46.1217	33.3211	34.2571	Q9NYF8-2;Q9NYF8;E9PK91;Q9NYF8-3;E9PQN2;E9PKI6;Q6DCA8;A0A1W2PQ43;E9PK09	494;496;496;494;494;496;496;496;496	7416	19959;35525	ETQSPEQVK;KETQSPEQVK
11597	BCLAF1	Q9NYF8	Bcl-2-associated transcription factor 1	S	397	FNDS(1)EGDDTEETEDYR	5.05263	4.92049	2.55845	2.61783	1.98581	2.00739	Q9NYF8-2;Q9NYF8;E9PK91;Q9NYF8-3;E9PQN2;E9PKI6;Q6DCA8;A0A1W2PQ43;E9PK09	395;397;397;395;395;397;397;397;397	7416	22426;22427	FNDSEGDDTEETEDYR;FNDSEGDDTEETEDYRQFR
11598	BCLAF1	Q9NYF8	Bcl-2-associated transcription factor 1	S	658	RIDIS(0.999)PS(0.001)TLR	117.772	113.494	119.807	128.318	150.497	151.482	Q9NYF8-2;Q9NYF8;E9PK91;Q9NYF8-3;E9PQN2;E9PKI6;Q6DCA8;A0A1W2PQ43;E9PK09;Q9NYF8-4	656;658;658;656;656;658;658;658;657;485	7416;7417	31583;31584;57701;57702	IDISPSTLR;IDISPSTLRK;RIDISPSTLR;RIDISPSTLRK
11599	BCLAF1	Q9NYF8	Bcl-2-associated transcription factor 1	S	660	IDIS(0.001)PS(0.996)T(0.002)LR	16.1358	19.1202	20.4518	21.6566	3.96152	4.42184	Q9NYF8-2;Q9NYF8;E9PK91;Q9NYF8-3;E9PQN2;E9PKI6;Q6DCA8;A0A1W2PQ43;E9PK09;Q9NYF8-4	658;660;660;658;658;660;660;660;659;487	7416;7417	31583;31584;57701;57702	IDISPSTLR;IDISPSTLRK;RIDISPSTLR;RIDISPSTLRK
11602	BCLAF1	Q9NYF8	Bcl-2-associated transcription factor 1	S	264	NTPSQHSHS(0.926)IQHS(0.073)PER	0	0	0	0	2.50614	2.14819	Q9NYF8-2;Q9NYF8;E9PK91;Q9NYF8-3;E9PQN2;E9PKI6;Q6DCA8;A0A1W2PQ43;E9PK09;Q9NYF8-4;E9PJA7	262;264;264;262;262;264;264;264;264;264;262	7416;7417	50670	NTPSQHSHSIQHSPER
11603	BCLAF1	Q9NYF8	Bcl-2-associated transcription factor 1	S	268	NTPSQHSHSIQHS(1)PER	18.3708	32.6806	34.4955	20.2997	22.8885	20.7185	Q9NYF8-2;Q9NYF8;E9PK91;Q9NYF8-3;E9PQN2;E9PKI6;Q6DCA8;A0A1W2PQ43;E9PK09;Q9NYF8-4;E9PJA7	266;268;268;266;266;268;268;268;268;268;266	7416;7417	50670	NTPSQHSHSIQHSPER
11604	BCLAF1	Q9NYF8	Bcl-2-associated transcription factor 1	S	648	S(1)PEIHRR	163.186	165.805	164.177	175.342	127.004	131.784	Q9NYF8-2;Q9NYF8;E9PK91;Q9NYF8-3;E9PQN2;E9PKI6;Q6DCA8;A0A1W2PQ43;E9PK09;Q9NYF8-4	646;648;648;646;646;648;648;648;648;475	7416;7417	54147;54148;63990	QKSPEIHR;QKSPEIHRR;SPEIHRR
11605	BCLAF1	Q9NYF8	Bcl-2-associated transcription factor 1	S	181	S(0.579)KS(0.405)QEEPKDT(0.016)FEHDPSESIDEFNK	3.08274	3.50204	2.24601	2.26962	7.71133	7.53402	Q9NYF8-2;Q9NYF8;E9PK91;Q9NYF8-3;E9PQN2;E9PKI6;Q6DCA8;A0A1W2PQ43;E9PK09;Q9NYF8-4;E9PJA7	179;181;181;179;179;181;181;181;181;181;179	7416;7417	62617	SKSQEEPKDTFEHDPSESIDEFNK
11606	BCLAF1	Q9NYF8	Bcl-2-associated transcription factor 1	S	183	S(0.115)KS(0.747)QEEPKDT(0.138)FEHDPSESIDEFNK	0	0	10.4173	10.4941	2.07469	2.04837	Q9NYF8-2;Q9NYF8;E9PK91;Q9NYF8-3;E9PQN2;E9PKI6;Q6DCA8;A0A1W2PQ43;E9PK09;Q9NYF8-4;E9PJA7	181;183;183;181;181;183;183;183;183;183;181	7416;7417	62617	SKSQEEPKDTFEHDPSESIDEFNK
11607	BCLAF1	Q9NYF8	Bcl-2-associated transcription factor 1	S	759	SSSS(0.001)S(0.001)AS(0.016)PS(0.5)S(0.451)PS(0.016)S(0.016)REEK	2.52376	2.10178	0	0	0	0	Q9NYF8-2;Q9NYF8;E9PK91;Q9NYF8-3;H0YF63;B7Z8J9;Q9NYF8-4	757;759;759;757;14;87;586	7416;7417	65550;65551	SSSSSASPSSPSSR;SSSSSASPSSPSSREEK
11608	BCLAF1	Q9NYF8	Bcl-2-associated transcription factor 1	S	760	SSSSSASPS(0.002)S(0.998)PSSR	5.83433	5.66683	12.3823	12.3529	17.7505	17.941	Q9NYF8-2;Q9NYF8;E9PK91;Q9NYF8-3;H0YF63;B7Z8J9;Q9NYF8-4	758;760;760;758;15;88;587	7416;7417	65550;65551	SSSSSASPSSPSSR;SSSSSASPSSPSSREEK
11609	BCLAF1	Q9NYF8	Bcl-2-associated transcription factor 1	S	531	STFREES(1)PLR	65.0144	50.6828	77.3531	79.7934	63.8914	62.4273	Q9NYF8-2;Q9NYF8;E9PK91;Q9NYF8-3;E9PQN2;E9PKI6;Q6DCA8;A0A1W2PQ43;E9PK09;Q9NYF8-4;E9PJA7	529;531;531;529;529;531;531;531;531;358;356	7416;7417	65769;65770	STFREESPLR;STFREESPLRIK
11610	BCLAF1	Q9NYF8	Bcl-2-associated transcription factor 1	S	315	TIAPQNAPRDES(1)R	0	0	0	0	1.4535	1.50091	Q9NYF8-2;Q9NYF8;E9PK91;Q9NYF8-3;E9PQN2;E9PKI6;Q6DCA8;A0A1W2PQ43;E9PK09;H0YF00;Q9NYF8-4;E9PJA7	313;315;315;313;313;315;315;315;315;56;315;313	7416;7417	68516	TIAPQNAPRDESR
11612	BCLAF1	Q9NYF8	Bcl-2-associated transcription factor 1	S	287	Y(0.001)S(0.087)PS(0.914)QNS(0.999)PIHHIPSR	0	0	1.32005	1.24281	0.839314	0.852467	Q9NYF8-2;Q9NYF8;E9PK91;Q9NYF8-3;E9PQN2;E9PKI6;Q6DCA8;A0A1W2PQ43;E9PK09;H0YF00;Q9NYF8-4;E9PJA7	285;287;287;285;285;287;287;287;287;28;287;285	7416;7417	80056;80057;80058	YSPSQNSPIHHIPSR;YSPSQNSPIHHIPSRR;YSPSQNSPIHHIPSRRSPAK
11613	BCLAF1	Q9NYF8	Bcl-2-associated transcription factor 1	S	290	Y(0.001)S(0.555)PS(0.444)QNS(1)PIHHIPSRR	0.606119	0.664467	0	0	0.412344	0.527942	Q9NYF8-2;Q9NYF8;E9PK91;Q9NYF8-3;E9PQN2;E9PKI6;Q6DCA8;A0A1W2PQ43;E9PK09;H0YF00;Q9NYF8-4;E9PJA7	288;290;290;288;288;290;290;290;290;31;290;288	7416;7417	80056;80057;80058	YSPSQNSPIHHIPSR;YSPSQNSPIHHIPSRR;YSPSQNSPIHHIPSRRSPAK
3351	BCR	P11274	Breakpoint cluster region protein	S	122	ASASRPQPAPADGADPPPAEEPEARPDGEGS(1)PGK	12.0644	11.5142	102.404	119.28	57.2204	71.496	A0A2X0SFQ7;P11274-2;P11274;A9UEZ6;A9UF02;A9UF07;A9UEZ5;A9UEZ7;A9UF00;A9UEZ8;A9UF06;A9UF03;A9UF05;A9UF01;A9UF04;A9UEZ9;A9UEZ4;A9UF08;Q13746	122;122;122;122;122;122;122;122;122;122;122;122;122;122;122;122;122;122;67	2111;2802	5735	ASASRPQPAPADGADPPPAEEPEARPDGEGSPGK
3352	BCR	P11274	Breakpoint cluster region protein	S	459	HQDGLPYIDDS(0.976)PS(0.02)S(0.004)S(0.001)PHLSSK	62.1994	89.9524	96.6661	93.4376	227.349	268.94	A0A2X0SFQ7;P11274-2;P11274;B4E065;E7E8T7;A9UEZ6;A9UF02;A9UEZ5;A9UEZ7;A9UF00;A9UEZ8;A9UF06;A2RQD6;J7M832;Q8NF93	459;459;459;48;88;459;459;459;459;459;459;459;184;35;90	2111;2802	30461	HQDGLPYIDDSPSSSPHLSSK
3355	BCR	P11274	Breakpoint cluster region protein	S	215	S(1)QHGAGSSVGDASRPPYR	65.4873	89.6937	42.7005	42.4852	188.88	197.722	A0A2X0SFQ7;P11274-2;P11274;A9UEZ6;A9UF02;A9UF07;A9UEZ5;A9UEZ7;A9UF00;A9UEZ8;A9UF06;A9UF03;A9UF05;A9UF01;A9UF04;A9UEZ9;A9UEZ4;A9UF08;Q13746	215;215;215;215;215;215;215;215;215;215;215;215;215;215;215;215;215;215;160	2111;2802	64532	SQHGAGSSVGDASRPPYR
3356	BCR	P11274	Breakpoint cluster region protein	S	356	VS(0.088)PS(0.885)PT(0.026)T(0.001)YR	33.9059	37.9035	27.0659	32.2993	99.6839	117.286	A0A2X0SFQ7;P11274-2;P11274;A9UEZ6;A9UF02;A9UF07;A9UEZ5;A9UEZ7;A9UF00;A9UEZ8;A9UF06;A9UF03;A9UF05;A9UF01;A9UF04;A9UEZ9;A9UEZ4;A9UF08;Q13746;A2RQD6;Q13745;A2RQD5	356;356;356;356;356;356;356;356;356;356;356;356;356;356;356;356;356;356;301;81;68;81	2111;2802	76184	VSPSPTTYR
6245	BET1	O15155	BET1 homolog	S	48	S(0.55)LS(0.45)IEIGHEVK	34.2268	57.1019					Q53XK0;H7C1N3;O15155;A0A3B3IU16;C9JTT8;Q68DU7;O15155-2	48;63;48;48;48;48;48	4100	63315	SLSIEIGHEVK
11631	BET1L	Q9NYM9	BET1-like protein	S	9	AQS(1)PGAVEEILDRENK			190.607	176.47			Q9NYM9;H7BXT7;E9PHY4;A0A0C4DH16;B8ZZS0	9;9;9;9;9	7421	5563	AQSPGAVEEILDRENK
1386	BHLHE41	Q9C0J9	Class E basic helix-loop-helix protein 41	S	119	S(0.532)LKS(0.466)PIQS(0.001)DLDAFHSGFQTCAK			261.517	256.989	145.621	196.13	B7Z8M6;Q8TAT1;A0A024RAV8;Q9C0J9	119;119;119;119	955	63020	SLKSPIQSDLDAFHSGFQTCAK
10443	BICD2	Q8TD16	Protein bicaudal D homolog 2	S	568	EGQGGAGRT(0.018)S(0.982)PGGR	2.8749	2.53635	0	0	0	0	Q8TD16;Q8TD16-2	568;568	6671	16122;16123;70590	EGQGGAGRTSPGGR;EGQGGAGRTSPGGRTSPEAR;TSPGGRTSPEAR
10444	BICD2	Q8TD16	Protein bicaudal D homolog 2	S	574	TSPGGRT(0.019)S(0.981)PEAR	6.29937	6.44066	4.59997	4.47399	6.05725	6.3103	Q8TD16;Q8TD16-2	574;574	6671	16123;70590	EGQGGAGRTSPGGRTSPEAR;TSPGGRTSPEAR
10445	BICD2	Q8TD16	Protein bicaudal D homolog 2	S	582	GRRS(1)PILLPK	7.75143	6.95489	3.28191	3.35563	9.81875	9.50975	Q8TD16;Q8TD16-2	582;582	6671	27680	GRRSPILLPK
14903	BICD2	Q8TD16	Protein bicaudal D homolog 2	T	567	EGQGGAGRT(0.892)S(0.108)PGGR	0	0	1.23624	1.23407	0	0	Q8TD16;Q8TD16-2	567;567	6671	16122;16123;70590	EGQGGAGRTSPGGR;EGQGGAGRTSPGGRTSPEAR;TSPGGRTSPEAR
14904	BICD2	Q8TD16	Protein bicaudal D homolog 2	T	573	T(0.588)S(0.411)PGGRT(0.88)S(0.12)PEAR	0	0	1.76765	1.8453	6.26265	6.69845	Q8TD16;Q8TD16-2	573;573	6671	16123;70590	EGQGGAGRTSPGGRTSPEAR;TSPGGRTSPEAR
1355	BIN1	O00499	Myc box-dependent-interacting protein 1	S	296	S(0.999)PS(0.001)PPDGSPAATPEIR	31.7212	33.632	13.6393	14.4329	35.7222	36.9644	O00499-6;A0A024RAF0;O00499;A0A024RAF1;O00499-2;A0A024RAI5;A0A024RAI4;A0A024RAG8;A0A024RAJ2;A0A024RAJ3;O00499-7;O00499-4;O00499-11;A0A024RAF6;O00499-3;O00499-9;O00499-5;A0A024RAI6;Q8WWH9;B7Z6Y2;A0A024RAE9;A0A024RAG9;O00499-8;O00499-10;Q9BTH3;B7Z2Z2	265;265;296;296;265;265;265;265;280;296;265;265;280;296;296;265;296;265;265;241;280;280;280;280;265;296	923	26849;64279	GNKSPSPPDGSPAATPEIR;SPSPPDGSPAATPEIR
1356	BIN1	O00499	Myc box-dependent-interacting protein 1	S	298	GNKS(0.986)PS(0.992)PPDGS(0.011)PAAT(0.011)PEIR	2.62695	3.31923	5.88923	5.95341	4.02742	3.85697	O00499-6;A0A024RAF0;O00499;A0A024RAF1;O00499-2;A0A024RAI5;A0A024RAI4;A0A024RAG8;A0A024RAJ2;A0A024RAJ3;O00499-7;O00499-4;O00499-11;A0A024RAF6;O00499-3;O00499-9;O00499-5;A0A024RAI6;Q8WWH9;B7Z6Y2;A0A024RAE9;A0A024RAG9;O00499-8;O00499-10;Q9BTH3;B7Z2Z2	267;267;298;298;267;267;267;267;282;298;267;267;282;298;298;267;298;267;267;243;282;282;282;282;267;298	923	26849;64279	GNKSPSPPDGSPAATPEIR;SPSPPDGSPAATPEIR
1357	BIN1	O00499	Myc box-dependent-interacting protein 1	S	303	S(0.001)PS(0.001)PPDGS(0.98)PAAT(0.018)PEIR	0	0	1.89447	2.15737	5.55962	5.59489	O00499-6;A0A024RAF0;O00499;A0A024RAF1;O00499-2;A0A024RAI5;A0A024RAI4;A0A024RAG8;A0A024RAJ2;A0A024RAJ3;O00499-7;O00499-4;O00499-11;A0A024RAF6;O00499-3;O00499-9;O00499-5;A0A024RAI6;Q8WWH9;B7Z6Y2;A0A024RAE9;A0A024RAG9;O00499-8;O00499-10;Q9BTH3;B7Z2Z2	272;272;303;303;272;272;272;272;287;303;272;272;287;303;303;272;303;272;272;248;287;287;287;287;272;303	923	26849;64279	GNKSPSPPDGSPAATPEIR;SPSPPDGSPAATPEIR
1358	BIN1	O00499	Myc box-dependent-interacting protein 1	S	331	S(0.999)PS(0.001)QLRK	3.10991	3.17144	0	0	7.1992	6.27229	O00499-6;A0A024RAF0;O00499;A0A024RAF1;O00499-2;A0A024RAI5;A0A024RAJ2;O00499-11;Q8WWH9	300;300;331;331;300;300;315;315;300	923	64296	SPSQLRK
1972	BIN2	Q9UBW5	Bridging integrator 2	S	357	AKS(0.999)QEEVLPSSTTPSPGGALSPSGQPSSSATEVVLR	8.48797	8.54714	22.0988	21.2037	16.4618	16.9987	B2RAR0;A0A087X188;Q9UBW5;A0A0A0MT10;Q9UBW5-2;Q9UBW5-3;S4R418	357;389;357;343;325;331;330	1324	3474;64453	AKSQEEVLPSSTTPSPGGALSPSGQPSSSATEVVLR;SQEEVLPSSTTPSPGGALSPSGQPSSSATEVVLR
1973	BIN2	Q9UBW5	Bridging integrator 2	S	458	ASLGTGTAS(1)PR	46.8228	54.1959	111.316	109.837	104.208	99.1034	B2RAR0;A0A087X188;Q9UBW5;A0A0A0MT10;Q9UBW5-2;Q9UBW5-3;S4R418	458;490;458;444;426;432;431	1324	5960;5961;5962	ASLGTGTASPR;ASLGTGTASPRTSLEVSPNPEPPEK;ASLGTGTASPRTSLEVSPNPEPPEKPVR
1975	BIN2	Q9UBW5	Bridging integrator 2	S	466	T(0.006)S(0.006)LEVS(0.989)PNPEPPEKPVR	1.09945	1.04403	0	0	0	0	B2RAR0;A0A087X188;Q9UBW5;A0A0A0MT10;Q9UBW5-2;Q9UBW5-3;S4R418	466;498;466;452;434;440;439	1324	5961;5962;70527;70528;70529	ASLGTGTASPRTSLEVSPNPEPPEK;ASLGTGTASPRTSLEVSPNPEPPEKPVR;TSLEVSPNPEPPEK;TSLEVSPNPEPPEKPVR;TSLEVSPNPEPPEKPVRTPEAK
1976	BIN2	Q9UBW5	Bridging integrator 2	S	444	ATASPRPSSGNIPSSPTAS(0.006)GGGS(0.948)PT(0.043)S(0.003)PR	1.74791	1.82934	7.50576	7.5553	8.94293	9.94551	B2RAR0;A0A087X188;Q9UBW5;A0A0A0MT10;Q9UBW5-2;Q9UBW5-3;S4R418	444;476;444;430;412;418;417	1324	6329;52151	ATASPRPSSGNIPSSPTASGGGSPTSPR;PSSGNIPSSPTASGGGSPTSPR
1979	BIN2	Q9UBW5	Bridging integrator 2	S	254	GLS(0.071)S(0.786)S(0.071)S(0.071)RR	0	0	3.28308	3.69629	0	0	B2RAR0;A0A087X188;Q9UBW5;A0A0A0MT10;Q9UBW5-2;Q9UBW5-3;S4R418	254;286;254;240;222;228;227	1324	26550	GLSSSSRR
1980	BIN2	Q9UBW5	Bridging integrator 2	S	259	RS(1)LVISPPVR	34.083	41.3049	80.6503	82.1485	58.609	55.386	B2RAR0;A0A087X188;Q9UBW5;A0A0A0MT10;Q9UBW5-2;Q9UBW5-3;S4R418	259;291;259;245;227;233;232	1324	59174;63457	RSLVISPPVR;SLVISPPVR
1981	BIN2	Q9UBW5	Bridging integrator 2	S	395	TAS(0.999)EGSEQPK	9.91803	16.5311	33.0726	34.5052	6.01199	6.05603	B2RAR0;A0A087X188;Q9UBW5;A0A0A0MT10;Q9UBW5-2;Q9UBW5-3;S4R418	395;427;395;381;363;369;368	1324	67077	TASEGSEQPK
1982	BIN2	Q9UBW5	Bridging integrator 2	S	398	TAS(0.184)EGS(0.816)EQPK	0	0	0	0	15.6769	15.6407	B2RAR0;A0A087X188;Q9UBW5;A0A0A0MT10;Q9UBW5-2;Q9UBW5-3;S4R418	398;430;398;384;366;372;371	1324	67077	TASEGSEQPK
1983	BIN2	Q9UBW5	Bridging integrator 2	S	273	T(0.001)AT(0.006)VS(0.149)S(0.837)PLT(0.007)S(0.001)PTSPSTLSLK	3.469	3.04347	8.22234	7.12877	4.46469	4.03165	B2RAR0;A0A087X188;Q9UBW5;A0A0A0MT10;Q9UBW5-2;Q9UBW5-3;S4R418	273;305;273;259;241;247;246	1324	67163	TATVSSPLTSPTSPSTLSLK
1985	BIN2	Q9UBW5	Bridging integrator 2	S	280	TATVSSPLTS(0.001)PT(0.163)S(0.822)PS(0.012)T(0.002)LSLK	3.24301	4.07606	7.13054	8.65912	0	0	B2RAR0;A0A087X188;Q9UBW5;A0A0A0MT10;Q9UBW5-2;Q9UBW5-3;S4R418	280;312;280;266;248;254;253	1324	67163	TATVSSPLTSPTSPSTLSLK
1986	BIN2	Q9UBW5	Bridging integrator 2	S	285	TATVSSPLTSPT(0.001)SPS(0.173)T(0.167)LS(0.659)LK	0.504241	0.537488	0	0	1.89876	2.05132	B2RAR0;A0A087X188;Q9UBW5;A0A0A0MT10;Q9UBW5-2;Q9UBW5-3;S4R418	285;317;285;271;253;259;258	1324	67163	TATVSSPLTSPTSPSTLSLK
1987	BIN2	Q9UBW5	Bridging integrator 2	S	411	T(0.026)S(0.974)APPSRPPPPR	7.00087	7.70021	34.1308	30.6032	36.2759	33.8593	B2RAR0;A0A087X188;Q9UBW5;A0A0A0MT10;Q9UBW5-2;Q9UBW5-3;S4R418	411;443;411;397;379;385;384	1324	70380	TSAPPSRPPPPR
12904	BIN2	Q9UBW5	Bridging integrator 2	T	456	ASLGT(0.001)GT(0.882)AS(0.117)PR	1.38969	1.57252	3.86311	3.76443	3.62352	3.84836	B2RAR0;A0A087X188;Q9UBW5;A0A0A0MT10;Q9UBW5-2;Q9UBW5-3;S4R418	456;488;456;442;424;430;429	1324	5960;5961;5962	ASLGTGTASPR;ASLGTGTASPRTSLEVSPNPEPPEK;ASLGTGTASPRTSLEVSPNPEPPEKPVR
12909	BIN2	Q9UBW5	Bridging integrator 2	T	393	T(0.562)AS(0.437)EGS(0.001)EQPK	0	0	2.27961	1.99984	0	0	B2RAR0;A0A087X188;Q9UBW5;A0A0A0MT10;Q9UBW5-2;Q9UBW5-3;S4R418	393;425;393;379;361;367;366	1324	67077	TASEGSEQPK
12912	BIN2	Q9UBW5	Bridging integrator 2	T	410	T(0.988)S(0.012)APPSRPPPPR	46.7077	49.873	60.2537	53.8282	64.2523	59.1806	B2RAR0;A0A087X188;Q9UBW5;A0A0A0MT10;Q9UBW5-2;Q9UBW5-3;S4R418	410;442;410;396;378;384;383	1324	70380	TSAPPSRPPPPR
12913	BIN2	Q9UBW5	Bridging integrator 2	T	478	TSLEVSPNPEPPEKPVRT(1)PEAK	2.34731	2.56998	8.71419	9.00569	7.0356	7.40421	B2RAR0;A0A087X188;Q9UBW5;A0A0A0MT10;Q9UBW5-2;Q9UBW5-3;S4R418	478;510;478;464;446;452;451	1324	70529	TSLEVSPNPEPPEKPVRTPEAK
11482	BIRC6	Q9NR09	Baculoviral IAP repeat-containing protein 6	S	581	S(0.017)PAT(0.066)S(0.912)PIS(0.004)S(0.002)NSHR	0.535134	0.794267	0	0	0.997008	1.03479	Q9NR09;A0A3B3IUB9	581;527	7312	63931	SPATSPISSNSHR
4740	BLNK	Q8WV28	B-cell linker protein	S	129	S(0.002)S(0.002)QRHS(0.996)PPFSK			3984.51	1581.03			Q2MD54;Q2MD50;Q2MD52;B3KNL5;Q8WV28-3;Q8WV28-2;Q8WV28;Q2MD46;Q2MD56;Q2MD58	129;129;129;129;129;129;129;129;129;129	3071	65400	SSQRHSPPFSK
7952	BLOC1S1	P78537	Biogenesis of lysosome-related organelles complex 1 subunit 1	S	22	RGPGVPS(1)PQPDVTMLSR	3.10055	4.29478	5.08935	4.89126	3.78312	3.55627	P78537;A0A087WSV2;F8W036;F8VP73;H0YHA4;F8VNQ1	22;14;22;22;13;22	5420	57483	RGPGVPSPQPDVTMLSR
10462	BLOC1S5	Q8TDH9	Biogenesis of lysosome-related organelles complex 1 subunit 5	S	103	DS(0.004)LS(0.996)QVLQR	2.8424	6.85595	3.48247	9.31297	10.7305	26.628	Q8TDH9;G5E931;H3BN57;Q8TDH9-2;Q8TDH9-3	103;103;99;103;39	6678	12740	DSLSQVLQR
11508	BMP2K	Q9NSY1	BMP-2-inducible protein kinase	S	689	NVDSLSAPHNHPPEDPFGS(0.003)VPFIS(0.014)HS(0.059)GS(0.923)PEK	14.4316	17.4817	16.9804	13.5128	10.7043	10.4203	Q9NSY1;H0Y9P1	689;382	7341	50782	NVDSLSAPHNHPPEDPFGSVPFISHSGSPEK
11509	BMP2K	Q9NSY1	BMP-2-inducible protein kinase	S	1076	PFHS(0.979)PDLS(0.021)WHPPHQGLSDIR	0	0	0	0	10.7612	11.6111	Q9NSY1;H0Y9P1	1076;769	7341	51400	PFHSPDLSWHPPHQGLSDIR
11510	BMP2K	Q9NSY1	BMP-2-inducible protein kinase	S	1107	QNS(0.999)LHGS(0.833)FHS(0.167)ADVLK	29.7676	54.6995	63.1215	37.019	85.8994	85.7721	Q9NSY1;H0Y9P1	1107;800	7341	54973	QNSLHGSFHSADVLK
11511	BMP2K	Q9NSY1	BMP-2-inducible protein kinase	S	1111	QNS(0.005)LHGS(0.996)FHS(0.999)ADVLK	12.8254	25.014	46.3692	23.5705	117.109	114.442	Q9NSY1;H0Y9P1	1111;804	7341	54973	QNSLHGSFHSADVLK
11513	BMP2K	Q9NSY1	BMP-2-inducible protein kinase	S	1029	RDS(0.966)QS(0.032)S(0.002)NEFLTISDSK	21.716	26.7732	28.3529	29.8763	48.4664	62.4298	Q9NSY1;H0Y9P1	1029;722	7341	56907	RDSQSSNEFLTISDSK
11516	BMP2K	Q9NSY1	BMP-2-inducible protein kinase	S	14	S(0.067)EGGS(0.933)GGGAAGGGAGGAGAGAGCGSGGSSVGVR	0.90082	1.48069	0	0	5.66306	6.36131	Q9NSY1;Q9NSY1-2;Q9NSY1-3;K4DI97	14;14;14;14	7341	60927	SEGGSGGGAAGGGAGGAGAGAGCGSGGSSVGVR
11517	BMP2K	Q9NSY1	BMP-2-inducible protein kinase	S	947	S(0.545)ES(0.455)NEDLFGLVPFDEITGSQQQK	4.1497	3.89587	12.9161	13.8043	3.52768	3.45295	Q9NSY1;H0Y9P1	947;640	7341	61150	SESNEDLFGLVPFDEITGSQQQK
11518	BMP2K	Q9NSY1	BMP-2-inducible protein kinase	S	949	S(0.053)ES(0.947)NEDLFGLVPFDEITGSQQQK	33.9996	34.0284	27.0385	24.1773	13.7061	13.8675	Q9NSY1;H0Y9P1	949;642	7341	61150	SESNEDLFGLVPFDEITGSQQQK
11519	BMP2K	Q9NSY1	BMP-2-inducible protein kinase	S	824	S(0.673)GS(0.282)GPT(0.045)QDLNTILLTSAQLSSDVAVETPK	0	0	3.09794	3.1279	0	0	Q9NSY1;H0Y9P1	824;517	7341	61886	SGSGPTQDLNTILLTSAQLSSDVAVETPK
11521	BMP2K	Q9NSY1	BMP-2-inducible protein kinase	S	979	SLQKLS(0.919)S(0.081)R	0	0	9.67003	9.74658	22.2492	24.9627	Q9NSY1;H0Y9P1;Q5H9B9	979;672;229	7341	63236	SLQKLSSR
15122	BMP2K	Q9NSY1	BMP-2-inducible protein kinase	T	1014	TLKPT(0.001)YRT(0.999)PER	9.0582	7.68332	0	0	36.2973	36.927	Q9NSY1;H0Y9P1;Q5H9B9	1014;707;264	7341	69089	TLKPTYRTPER
8599	BMS1	Q14692	Ribosome biogenesis protein BMS1 homolog	S	552	AGLS(1)PANCQSDR	18.9977	24.4334	8.19128	11.7524	10.8724	11.7997	Q14692	552	5695	2613	AGLSPANCQSDR
6307	BNIP2	Q12982	BCL2/adenovirus E1B 19 kDa protein-interacting protein 2	S	114	KGS(0.999)ITEYTAAEEK	691.303	610.095	361.775	386.283	747.787	735.933	J3KN59;Q12982;Q12982-2	235;114;176	4144	27858;35794	GSITEYTAAEEK;KGSITEYTAAEEK
13906	BNIP2	Q12982	BCL2/adenovirus E1B 19 kDa protein-interacting protein 2	T	116	KGS(0.011)IT(0.989)EYTAAEEK	616.144	570.604	364.591	398.411	531.411	532.649	J3KN59;Q12982;Q12982-2	237;116;178	4144	27858;35794	GSITEYTAAEEK;KGSITEYTAAEEK
13907	BNIP2	Q12982	BCL2/adenovirus E1B 19 kDa protein-interacting protein 2	T	119	GS(0.13)IT(0.087)EYT(0.783)AAEEK	6.14695	7.11556	0	0	0	0	J3KN59;Q12982;Q12982-2	240;119;181	4144	27858;35794	GSITEYTAAEEK;KGSITEYTAAEEK
6132	BOD1L1	Q8NFC6	Biorientation of chromosomes in cell division protein 1-like 1	S	3029	EVS(1)PPGAR			303.623	2647.66			H0Y9Y2;Q8NFC6	185;3029	4012;6630	20477	EVSPPGAR
6134	BOD1L1	Q8NFC6	Biorientation of chromosomes in cell division protein 1-like 1	S	2954	RS(0.902)LT(0.096)VS(0.002)DDAESSEPERK			23.0562	193.602			H0Y9Y2;Q8NFC6	63;2954	4012;6630	59173;63431	RSLTVSDDAESSEPERK;SLTVSDDAESSEPERK
6135	BOD1L1	Q8NFC6	Biorientation of chromosomes in cell division protein 1-like 1	S	2963	SLTVS(0.003)DDAES(0.546)S(0.451)EPERK			19.1795	158.267			H0Y9Y2;Q8NFC6	72;2963	4012;6630	59173;63431	RSLTVSDDAESSEPERK;SLTVSDDAESSEPERK
6136	BOD1L1	Q8NFC6	Biorientation of chromosomes in cell division protein 1-like 1	S	2964	SLTVSDDAES(0.391)S(0.609)EPERK			19.1795	158.267			H0Y9Y2;Q8NFC6	73;2964	4012;6630	59173;63431	RSLTVSDDAESSEPERK;SLTVSDDAESSEPERK
6138	BOD1L1	Q8NFC6	Biorientation of chromosomes in cell division protein 1-like 1	S	3019	T(0.004)QLS(0.994)PS(0.002)IK			24.9568	237.871			H0Y9Y2;Q8NFC6	175;3019	4012;6630	70155	TQLSPSIK
10403	BOD1L1	Q8NFC6	Biorientation of chromosomes in cell division protein 1-like 1	S	1531	DVT(0.001)LS(0.999)PVK			43.9588	450.244			Q8NFC6	1531	6630	13465	DVTLSPVK
10404	BOD1L1	Q8NFC6	Biorientation of chromosomes in cell division protein 1-like 1	S	2501	GLEGNANS(1)PAHLR			16.4547	135.217			Q8NFC6;B4DNZ8	2501;308	6630	26201	GLEGNANSPAHLR
10405	BOD1L1	Q8NFC6	Biorientation of chromosomes in cell division protein 1-like 1	S	537	GQGRS(0.586)S(0.414)VDLEESSTK			23.7672	229.316			Q8NFC6	537	6630	27406	GQGRSSVDLEESSTK
10406	BOD1L1	Q8NFC6	Biorientation of chromosomes in cell division protein 1-like 1	S	538	GQGRS(0.5)S(0.5)VDLEESSTK			23.7672	229.316			Q8NFC6	538	6630	27406	GQGRSSVDLEESSTK
10407	BOD1L1	Q8NFC6	Biorientation of chromosomes in cell division protein 1-like 1	S	1077	RGS(0.998)LS(0.002)QEMAK			21.2157	223.621			Q8NFC6	1077	6630	57546	RGSLSQEMAK
10408	BOD1L1	Q8NFC6	Biorientation of chromosomes in cell division protein 1-like 1	S	635	RLS(0.896)ES(0.104)LHVVDENK			70.926	607.435			Q8NFC6	635	6630	58203	RLSESLHVVDENK
10409	BOD1L1	Q8NFC6	Biorientation of chromosomes in cell division protein 1-like 1	S	637	RLS(0.379)ES(0.621)LHVVDENK			12.979	100.448			Q8NFC6	637	6630	58203	RLSESLHVVDENK
6060	BORCS5	Q969J3	BLOC-1-related complex subunit 5	S	75	GLLS(0.001)GQT(0.086)S(0.909)PT(0.004)NAK	8.15054	8.57679	16.6764	19.8141	10.7801	12.343	G3V1P3;Q969J3;Q969J3-2	56;75;27	3950	26401	GLLSGQTSPTNAK
13856	BORCS5	Q969J3	BLOC-1-related complex subunit 5	T	74	GLLSGQT(0.661)S(0.309)PT(0.029)NAK	0	0	5.00118	6.43797	0	0	G3V1P3;Q969J3;Q969J3-2	55;74;26	3950	26401	GLLSGQTSPTNAK
13857	BORCS5	Q969J3	BLOC-1-related complex subunit 5	T	77	GLLSGQT(0.057)S(0.057)PT(0.886)NAK	1.18062	1.40298	0	0	0	0	G3V1P3;Q969J3;Q969J3-2	58;77;29	3950	26401	GLLSGQTSPTNAK
14982	BORCS6	Q96GS4	BLOC-1-related complex subunit 6	T	196	RAT(1)ISSPLELEGTVSR	18.9398	23.0229	15.0691	15.1675	13.0178	13.093	Q96GS4	196	6864	56722	RATISSPLELEGTVSR
10790	BORCS8	Q96FH0	BLOC-1-related complex subunit 8	S	117	DHMNASAQGHSPEEPPPPS(0.5)S(0.5)A	0	0	0	0	2.49005	2.72682	Q96FH0;K7ENY0	117;67	6854	10461	DHMNASAQGHSPEEPPPPSSA
10791	BORCS8	Q96FH0	BLOC-1-related complex subunit 8	S	118	DHMNASAQGHSPEEPPPPS(0.217)S(0.783)A	0	0	5.00466	4.47119	4.40329	4.57669	Q96FH0;K7ENY0	118;68	6854	10461	DHMNASAQGHSPEEPPPPSSA
8273	BPTF	Q12830	Nucleosome-remodeling factor subunit BPTF	S	572	KGDIDNVKS(1)PEETEK	469.271	370.049	314.525	384.748	182.448	187.699	Q12830-4;Q12830-2;Q12830;F5GXF5;E7ETD6;E9PE19;A0A2R8Y7Q1;A0A0A0MR81;B4DDK2;B4DM40	572;572;572;572;433;433;433;433;433;478	5553	35655	KGDIDNVKSPEETEK
8276	BPTF	Q12830	Nucleosome-remodeling factor subunit BPTF	S	216	VHRPRS(1)PILEEK	136.684	102.542	114.435	126.997	72.6275	74.3216	Q12830-4;Q12830-2;Q12830;F5GXF5;E7ETD6;E9PE19;A0A2R8Y7Q1;A0A0A0MR81;B4DDK2;B4DM40	216;216;216;216;77;77;77;77;77;122	5553	73697	VHRPRSPILEEK
5725	BRAF	P15056	Serine/threonine-protein kinase B-raf	S	365	S(0.124)S(0.124)S(0.751)APNVHINTIEPVNIDDLIR	19.295	21.0802	18.7218	17.1068	9.00541	9.14878	D7RF68;A0A2R8Y492;H7C560;P15056;A0A2U3TZI2;A0A2R8Y8E0;A0A2R8YDP5;A0A2R8Y679	196;64;365;365;365;365;365;46	3721;4104	12516;65420	DRSSSAPNVHINTIEPVNIDDLIR;SSSAPNVHINTIEPVNIDDLIR
5726	BRAF	P15056	Serine/threonine-protein kinase B-raf	S	729	S(0.002)AS(0.997)EPS(0.001)LNR	91.1123	108.905	211.105	171.399	139.726	131.892	D7RF68;H7C560;P15056;A0A2U3TZI2;A0A2R8Y8E0;I6TRR8;D7PBN4	560;729;729;769;769;942;292	3721;4104;4139	60204	SASEPSLNR
5727	BRAF	P15056	Serine/threonine-protein kinase B-raf	S	732	S(0.003)AS(0.071)EPS(0.926)LNR	44.8104	54.0205	0	0	50.6784	48.3164	D7RF68;H7C560;P15056;A0A2U3TZI2;A0A2R8Y8E0;I6TRR8;D7PBN4	563;732;732;772;772;945;295	3721;4104;4139	60204	SASEPSLNR
6246	BRAF	P15056	Serine/threonine-protein kinase B-raf	S	151	S(1)PQKPIVR			155.955	141.6	209.916	216.899	H7C560;P15056;A0A2U3TZI2;A0A2R8Y8E0;A0A2R8YDP5;A0A2R8Y467;A0A2R8YES9;H7C5K3	151;151;151;151;151;151;151;151	4104	64198	SPQKPIVR
13784	BRAF	P15056	Serine/threonine-protein kinase B-raf	T	401	GDGGSTT(0.001)GLS(0.016)AT(0.972)PPAS(0.01)LPGSLTNVK	3.11895	4.37805	23.6555	21.8705	0	0	D7RF68;A0A2R8Y492;H7C560;P15056;A0A2R8YDP5;A0A2R8Y679;I6TRR8;E2I6F4	232;100;401;401;401;82;614;21	3721;4104;4139	12222;24219	DQGFRGDGGSTTGLSATPPASLPGSLTNVK;GDGGSTTGLSATPPASLPGSLTNVK
4103	BRAP	Q7Z569	BRCA1-associated protein	S	117	ECINAAPDS(0.998)PS(0.002)K	47.9367	66.2946	104.9	96.1556	108.044	105.788	J3KNN7;A8K2W4;Q59H81;Q7Z569	87;117;157;117	2593	14514	ECINAAPDSPSK
4104	BRAP	Q7Z569	BRCA1-associated protein	S	97	SS(0.001)EAS(0.967)PT(0.032)AQR	5.0376	10.0456	4.53058	4.65603	12.9288	10.8982	J3KNN7;A8K2W4;Q59H81;Q7Z569	67;97;137;97	2593	64995	SSEASPTAQR
9563	BRAT1	Q6PJG6	BRCA1-associated ATM activator 1	S	742	GS(0.91)PNT(0.09)ASAEATLPR			0	0	15.4269	18.3503	Q6PJG6;Q6PJG6-3	742;212	6223	27970	GSPNTASAEATLPR
6816	BRD4	O60885	Bromodomain-containing protein 4	S	1117	IHS(1)PIIR	4.38923	4.81512	5.74148	6.46735	4.17709	4.47185	O60885	1117	4482	32557	IHSPIIR
6817	BRD4	O60885	Bromodomain-containing protein 4	S	469	MPDEPEEPVVAVS(0.5)S(0.5)PAVPPPTK	6.11985	5.96094	1.75788	1.80439	0	0	O60885;O60885-2;A0A024R7H8;O60885-3;M0QZD9;Q5BJ26;Q05BM2;Q6PIS5;Q6NXE4;W8JJB1	469;469;469;469;469;469;469;469;469;54	4482	46906	MPDEPEEPVVAVSSPAVPPPTK
6818	BRD4	O60885	Bromodomain-containing protein 4	S	470	MPDEPEEPVVAVS(0.5)S(0.5)PAVPPPTK	6.11985	5.96094	1.75788	1.80439	0	0	O60885;O60885-2;A0A024R7H8;O60885-3;M0QZD9;Q5BJ26;Q05BM2;Q6PIS5;Q6NXE4;W8JJB1	470;470;470;470;470;470;470;470;470;55	4482	46906	MPDEPEEPVVAVSSPAVPPPTK
6819	BRD4	O60885	Bromodomain-containing protein 4	S	1045	PQQVIQHHHS(1)PR	11.5101	13.7459	28.1162	33.1957	13.9326	14.0803	O60885	1045	4482	52020	PQQVIQHHHSPR
6820	BRD4	O60885	Bromodomain-containing protein 4	S	1126	SEPFS(0.997)PS(0.003)LRPEPPK	21.9863	23.6597	82.7229	83.2817	89.4703	88.3439	O60885	1126	4482	61068;61069	SEPFSPSLRPEPPK;SEPFSPSLRPEPPKHPESIK
6821	BRD4	O60885	Bromodomain-containing protein 4	S	1128	SEPFS(0.159)PS(0.841)LRPEPPK	22.1487	24.3223	0	0	0	0	O60885	1128	4482	61068;61069	SEPFSPSLRPEPPK;SEPFSPSLRPEPPKHPESIK
6822	BRD4	O60885	Bromodomain-containing protein 4	S	601	SKPPPTYES(1)EEEDK	45.2274	43.0459	37.5374	35.8262	88.0978	93.427	O60885;O60885-2;A0A024R7H8;O60885-3	601;601;601;601	4482	62586	SKPPPTYESEEEDK
947	BRF1	Q92994	Transcription factor IIIB 90 kDa subunit	S	553	GLSSAGGGS(1)PHREDAQPEHSASAR	3.04888	2.88694	2.31007	2.31355	9.44407	8.00733	A0A024R6P8;Q92994-9;Q92994-3;Q92994-7;Q92994-8;Q92994-5;Q92994;Q6ZV39;B3KWA2	349;315;349;438;460;526;553;112;79	618	26542	GLSSAGGGSPHREDAQPEHSASAR
15586	BRK1	Q8WUW1	Protein BRICK1	Y	63	RIEY(1)IEAR	0.401845	0.470725	0.3512	0.365581	0	0	Q8WUW1;Q8WUW1-2	63;63	6711	57728	RIEYIEAR
7865	BRPF1	P55201	Peregrin	S	860	DGQT(0.04)DS(0.959)AAEESSSQETSK	34.7298	37.7832			18.6474	13.259	P55201-3;P55201;P55201-2;P55201-4	859;860;866;860	5291	10263	DGQTDSAAEESSSQETSK
11549	BSDC1	Q9NW68	BSD domain-containing protein 1	S	387	KGS(0.913)S(0.044)T(0.044)DISEDWEK	42.2243	43.8849	28.5268	27.9675	113.899	125.988	Q9NW68;Q9NW68-7;Q9NW68-3;Q9NW68-9;Q9NW68-8;B4DM89;B7ZA57;Q9NW68-4	387;404;404;292;331;326;331;283	7384	35802	KGSSTDISEDWEK
15134	BSDC1	Q9NW68	BSD domain-containing protein 1	T	389	KGS(0.32)S(0.071)T(0.607)DIS(0.002)EDWEK	70.9168	77.277	0	0	160.283	174.702	Q9NW68;Q9NW68-7;Q9NW68-3;Q9NW68-9;Q9NW68-8;B4DM89;B7ZA57;Q9NW68-4	389;406;406;294;333;328;333;285	7384	35802	KGSSTDISEDWEK
5193	BSG	P35613	Basigin	S	362	RKPEDVLDDDDAGS(1)APLK	7.29798	7.84905	3.34807	3.57136	0	0	B4DY23;Q54A51;P35613-2;P35613;B4DNE1;P35613-4;A0A087WUV8;P35613-3;A8MZ77	239;246;246;362;362;182;166;153;131	3379	36484;57865	KPEDVLDDDDAGSAPLK;RKPEDVLDDDDAGSAPLK
1019	BST2	Q10589	Bone marrow stromal antigen 2	S	131	LQDAS(1)AEVER	19.4494	15.7141	0	0	32.6286	45.1219	A0A024R7H5;B4E0Z6;Q10589-2;Q10589	131;131;119;131	681	42633	LQDASAEVER
404	BTBD1	Q9H0C5	BTB/POZ domain-containing protein 1	S	30	AS(0.004)LGPAAAGEQAS(0.004)GAEAEPGPAGPPPPPS(0.906)PS(0.067)S(0.02)LGPLLPLQR	1.05683	1.69779	19.5913	23.4894	23.5999	15.6821	Q3ZTS5;A0A024R224;Q9H0C5-2;Q9H0C5	30;30;30;30	276	5958	ASLGPAAAGEQASGAEAEPGPAGPPPPPSPSSLGPLLPLQR
10941	BTBD9	Q96Q07	BTB/POZ domain-containing protein 9	S	599	APS(0.001)GS(0.001)S(0.002)LPS(0.261)S(0.655)PGS(0.035)NS(0.045)R					1152.06	986.611	Q96Q07-3;Q96Q07-2;Q96Q07;Q8N299	531;569;599;245	6932	5094	APSGSSLPSSPGSNSR
7318	BTF3	P20290	Transcription factor BTF3	S	30	GGCPGGEAT(0.026)LS(0.974)QPPPR	4.21414	5.14117	4.9944	4.59995	3.55776	3.44233	P20290	30	4899	25113	GGCPGGEATLSQPPPR
8144	BTK	Q06187	Tyrosine-protein kinase BTK	S	179	NGS(0.012)LKPGS(0.807)S(0.181)HRK	0	0	1.30075	0.84696	1.1649	0.988597	Q06187;Q06187-2;U3NG26;Q5JY90;Q9P0L4	179;213;179;179;15	5508	48635	NGSLKPGSSHRK
8145	BTK	Q06187	Tyrosine-protein kinase BTK	S	180	NGSLKPGS(0.5)S(0.5)HRK	0	0	0	0	1.1649	0.988597	Q06187;Q06187-2;U3NG26;Q5JY90;Q9P0L4	180;214;180;180;16	5508	48635	NGSLKPGSSHRK
14384	BTK	Q06187	Tyrosine-protein kinase BTK	T	324	S(0.028)T(0.972)GDPQGVIR	0.211525	0.263741	0	0	0.589419	0.617522	Q06187;Q06187-2;U3NG26;Q5JY90	324;358;324;324	5508	65780	STGDPQGVIR
4178	BUD13	Q9BRD0	BUD13 homolog	S	358	ATDSDLS(0.001)S(0.999)PR					122.201	149.094	A8K4Z6;Q9BRD0;Q9BRD0-2	358;358;224	2642	6371	ATDSDLSSPR
4180	BUD13	Q9BRD0	BUD13 homolog	S	175	HDSDT(0.162)S(0.837)PPRR					38.1964	46.8691	A8K4Z6;Q9BRD0;Q9BRD0-2	175;175;175	2642	29292	HDSDTSPPRR
4184	BUD13	Q9BRD0	BUD13 homolog	S	248	VHNNS(1)PDTSRR					123.199	166.15	A8K4Z6;Q9BRD0	248;248	2642	73674	VHNNSPDTSRR
4185	BUD13	Q9BRD0	BUD13 homolog	S	325	YEYDPDIS(1)PPR					14.9564	18.5026	A8K4Z6;Q9BRD0;H7C462	325;325;75	2642	78638;78639	YEYDPDISPPR;YEYDPDISPPRK
13423	BUD13	Q9BRD0	BUD13 homolog	T	135	HGT(1)PDPS(1)PRK					26.3928	28.7927	A8K4Z6;Q9BRD0;Q9BRD0-2	135;135;135	2642	29679;29680	HGTPDPSPR;HGTPDPSPRK
9748	BZW1	Q7L1Q6	Basic leucine zipper and W2 domain-containing protein 1	S	411	NAEEES(0.997)ES(0.003)EAEEGD	0.138343	0.148062	0.296817	0.271582	0.322358	0.290223	Q7L1Q6-4;A0A024R3Z6;Q7L1Q6;Q7L1Q6-3;Q53FN7;Q7L1Q6-2;D3DN77;H0Y503;Q3LIC9	415;411;411;443;416;345;260;127;29	6311	47671	NAEEESESEAEEGD
9749	BZW1	Q7L1Q6	Basic leucine zipper and W2 domain-containing protein 1	S	413	NAEEES(0.318)ES(0.682)EAEEGD	0.173917	0.193402	0	0	0	0	Q7L1Q6-4;A0A024R3Z6;Q7L1Q6;Q7L1Q6-3;Q53FN7;Q7L1Q6-2;D3DN77;H0Y503;Q3LIC9	417;413;413;445;418;347;262;129;31	6311	47671	NAEEESESEAEEGD
11443	C12orf4	Q9NQ89	Protein C12orf4	S	240	NPNNS(0.846)S(0.154)LSEEIK			54.0353	61.4622			Q9NQ89;F5GXX6	240;67	7298	49931	NPNNSSLSEEIK
6377	C17orf75	Q9HAS0	Protein Njmu-R1	S	18	ELES(0.989)S(0.011)EEGGSAEER	38.8934	39.7826	71.8417	73.3265	490.454	410.823	J9JIC5;Q9HAS0;J3QKQ1;J3KRR1	18;18;18;10	4200	17236	ELESSEEGGSAEER
6378	C17orf75	Q9HAS0	Protein Njmu-R1	S	19	ELES(0.382)S(0.618)EEGGSAEER	36.82	46.4331	40.7945	38.9267	332.023	312.961	J9JIC5;Q9HAS0;J3QKQ1;J3KRR1	19;19;19;11	4200	17236	ELESSEEGGSAEER
10280	C1orf52	Q8N6N3	UPF0690 protein C1orf52	S	158	LLPEGEET(0.001)LES(0.771)DDEKDEHT(0.105)S(0.123)K					37.9419	36.5557	Q8N6N3	158	6566	41323	LLPEGEETLESDDEKDEHTSK
6477	C2CD2L	O14523	Phospholipid transfer protein C2CD2L	S	411	ALGPAATMAVELHY(0.005)EEGS(0.995)PR	4.01698	3.10637	0	0	0	0	O14523;O14523-2;Q6DHX1;E9PK05	411;411;106;183	4302	3842	ALGPAATMAVELHYEEGSPR
6478	C2CD2L	O14523	Phospholipid transfer protein C2CD2L	S	662	EAGLS(0.005)QS(0.995)HDDLSNATATPSVR	54.8243	67.5799	75.4855	76.3624	162.209	172.282	O14523;O14523-2;Q6DHX1;Q9BTM2	662;663;357;223	4302	14037	EAGLSQSHDDLSNATATPSVR
6479	C2CD2L	O14523	Phospholipid transfer protein C2CD2L	S	59	GDRGPGPALAGEPAGS(1)LR	0	0	8.93202	8.6804	0	0	O14523;O14523-2	59;59	4302	24349	GDRGPGPALAGEPAGSLR
6480	C2CD2L	O14523	Phospholipid transfer protein C2CD2L	S	681	KAGS(0.997)FS(0.003)R	34.731	59.4385	38.0668	47.6853	60.9181	79.7753	O14523;O14523-2;Q6DHX1;Q9BTM2	681;682;376;242	4302	35278	KAGSFSR
6481	C2CD2L	O14523	Phospholipid transfer protein C2CD2L	S	468	LDS(0.046)PS(0.057)RS(0.883)PS(0.014)K	45.7212	50.0533	64.2094	66.2341	97.5022	119.247	O14523;O14523-2;Q6DHX1;E9PK05;Q9BTM2	468;468;163;240;29	4302	38446	LDSPSRSPSK
6485	C2CD2L	O14523	Phospholipid transfer protein C2CD2L	S	374	SSSCGDTELLGQAT(0.013)LPVGS(0.933)PS(0.049)RPLS(0.004)R	0	0	8.7563	8.59725	0	0	O14523;O14523-2;Q6DHX1;E9PK05	374;374;69;146	4302	65422	SSSCGDTELLGQATLPVGSPSRPLSR
6487	C2CD2L	O14523	Phospholipid transfer protein C2CD2L	S	494	TTTVLSESSGPS(0.002)NT(0.02)S(0.07)HS(0.638)S(0.174)S(0.096)R	0	0	9.95253	8.4016	0	0	O14523;Q6DHX1;E9PK05	494;189;266	4302	71034	TTTVLSESSGPSNTSHSSSR
5442	C2CD5	Q86YS7	C2 domain-containing protein 5	S	852	AS(1)PVGDGNFR	48.3542	45.2892	99.2602	93.4533	26.5642	25.3347	B7ZLK1;Q86YS7-3;Q86YS7;B7ZLK2;Q86YS7-2;Q86YS7-4;A0A024RB03;Q86YS7-5;H0YFC4	903;903;852;894;894;905;952;906;153	3542	6077	ASPVGDGNFR
5443	C2CD5	Q86YS7	C2 domain-containing protein 5	S	864	AT(0.005)S(0.994)VDYSSFADR	7.11698	9.47398	0	0	0	0	B7ZLK1;Q86YS7-3;B7ZLK2;Q86YS7-2;Q86YS7-4;A0A024RB03	864;864;855;855;866;913	3542	6646	ATSVDYSSFADR
5444	C2CD5	Q86YS7	C2 domain-containing protein 5	S	280	EIPFNEDPNPNT(0.001)HS(0.865)S(0.125)GPS(0.007)T(0.002)PLK	0	0	0	0	4.72102	5.06306	B7ZLK1;Q86YS7-3;Q86YS7;H0YFE9	280;280;280;83	3542	16712	EIPFNEDPNPNTHSSGPSTPLK
5445	C2CD5	Q86YS7	C2 domain-containing protein 5	S	281	EIPFNEDPNPNT(0.007)HS(0.175)S(0.807)GPS(0.009)T(0.002)PLK	3.16867	4.16894	28.4228	27.1662	0	0	B7ZLK1;Q86YS7-3;Q86YS7;H0YFE9	281;281;281;84	3542	16712	EIPFNEDPNPNTHSSGPSTPLK
5447	C2CD5	Q86YS7	C2 domain-containing protein 5	S	643	ELYEINPPEIS(0.002)EEIIGS(0.998)PIPEPR	13.9629	15.293	22.7258	24.8427	2.37997	2.14091	B7ZLK1;Q86YS7-3;Q86YS7;B7ZLK2;Q86YS7-2;Q86YS7-4;A0A024RB03;Q86YS7-5	643;643;643;634;634;645;692;656	3542	17885	ELYEINPPEISEEIIGSPIPEPR
5449	C2CD5	Q86YS7	C2 domain-containing protein 5	S	260	LSSPAAFLPACNS(0.987)PS(0.013)K	178.307	191.595	354.576	359.691	82.375	87.0772	B7ZLK1;Q86YS7-3;Q86YS7;B7ZLK2;Q86YS7-2;Q86YS7-4;A0A024RB03;Q86YS7-5;H0YFE9	260;260;260;260;260;260;260;260;63	3542	43814	LSSPAAFLPACNSPSK
5450	C2CD5	Q86YS7	C2 domain-containing protein 5	S	295	NQTYSFS(0.999)PS(0.001)K	193.019	178.295	277.562	271.679	82.3026	77.207	B7ZLK1;Q86YS7-3;Q86YS7;H0YFE9	295;295;295;98	3542	50177	NQTYSFSPSK
5451	C2CD5	Q86YS7	C2 domain-containing protein 5	S	297	NQTYS(0.041)FS(0.363)PS(0.595)K	0	0	0	0	3.45678	2.82122	B7ZLK1;Q86YS7-3;Q86YS7;H0YFE9	297;297;297;100	3542	50177	NQTYSFSPSK
5452	C2CD5	Q86YS7	C2 domain-containing protein 5	S	305	QS(0.05)S(0.712)S(0.187)S(0.05)DTDLSLTPK	32.7973	22.1031	30.4038	35.2362	8.58871	9.18812	B7ZLK1;Q86YS7-3;Q86YS7;H0YFE9	305;305;305;108	3542	55803	QSSSSDTDLSLTPK
5453	C2CD5	Q86YS7	C2 domain-containing protein 5	S	657	S(0.526)QS(0.445)ES(0.025)S(0.004)DEVTELDLSHGKK	0	0	33.1153	32.2176	0	0	B7ZLK1;Q86YS7-3;Q86YS7;B7ZLK2;Q86YS7-2;Q86YS7-4;A0A024RB03;Q86YS7-5	657;657;657;648;648;659;706;670	3542	64662;64663	SQSESSDEVTELDLSHGK;SQSESSDEVTELDLSHGKK
5454	C2CD5	Q86YS7	C2 domain-containing protein 5	S	659	S(0.187)QS(0.738)ES(0.075)SDEVTELDLSHGK	14.5767	15.2808	42.1109	41.3097	5.72606	5.65724	B7ZLK1;Q86YS7-3;Q86YS7;B7ZLK2;Q86YS7-2;Q86YS7-4;A0A024RB03;Q86YS7-5	659;659;659;650;650;661;708;672	3542	64662;64663	SQSESSDEVTELDLSHGK;SQSESSDEVTELDLSHGKK
5455	C2CD5	Q86YS7	C2 domain-containing protein 5	S	661	S(0.016)QS(0.32)ES(0.661)S(0.002)DEVTELDLSHGK	27.1635	29.1333	38.5538	35.7933	10.8342	10.4116	B7ZLK1;Q86YS7-3;Q86YS7;B7ZLK2;Q86YS7-2;Q86YS7-4;A0A024RB03;Q86YS7-5	661;661;661;652;652;663;710;674	3542	64662;64663	SQSESSDEVTELDLSHGK;SQSESSDEVTELDLSHGKK
5456	C2CD5	Q86YS7	C2 domain-containing protein 5	S	323	TGMGS(0.003)GS(0.997)AGK	2.22687	2.46715	22.8737	23.5461	0	0	B7ZLK1;Q86YS7-3;Q86YS7;B7ZLK2;Q86YS7-2;Q86YS7-4;Q86YS7-5;H0YFE9	323;323;323;314;314;314;314;126	3542	68188	TGMGSGSAGK
5457	C2CD5	Q86YS7	C2 domain-containing protein 5	S	606	T(0.012)PNDGS(0.988)YEQHISHMQK	9.05311	7.57975	20.4161	18.7298	3.77516	3.60889	B7ZLK1;Q86YS7-3;Q86YS7;B7ZLK2;Q86YS7-2;Q86YS7-4;A0A024RB03;Q86YS7-5	606;606;606;597;597;608;655;619	3542	69879	TPNDGSYEQHISHMQK
13726	C2CD5	Q86YS7	C2 domain-containing protein 5	T	278	EIPFNEDPNPNT(0.648)HS(0.157)S(0.206)GPS(0.205)T(0.785)PLK	0	0	33.025	21.9341	0	0	B7ZLK1;Q86YS7-3;Q86YS7;H0YFE9	278;278;278;81	3542	16712	EIPFNEDPNPNTHSSGPSTPLK
13727	C2CD5	Q86YS7	C2 domain-containing protein 5	T	285	EIPFNEDPNPNT(0.648)HS(0.157)S(0.206)GPS(0.205)T(0.785)PLK	9.01804	16.184	0	0	0	0	B7ZLK1;Q86YS7-3;Q86YS7;H0YFE9	285;285;285;88	3542	16712	EIPFNEDPNPNTHSSGPSTPLK
13728	C2CD5	Q86YS7	C2 domain-containing protein 5	T	339	QQT(1)QSALEQR	10.2538	28.5305	22.7305	58.1941	4.66339	12.3259	B7ZLK1;Q86YS7-3;Q86YS7;B7ZLK2;Q86YS7-2;Q86YS7-4;A0A024RB03;Q86YS7-5;H0YFE9;H0YGU7	339;339;339;330;330;330;355;330;142;4	3542	55508	QQTQSALEQR
13729	C2CD5	Q86YS7	C2 domain-containing protein 5	T	314	QSSSSDT(0.001)DLS(0.084)LT(0.915)PK	0	0	0	0	4.54296	2.37763	B7ZLK1;Q86YS7-3;Q86YS7;H0YFE9	314;314;314;117	3542	55803	QSSSSDTDLSLTPK
5551	C2orf49	Q9BVC5	Ashwin	S	189	S(0.968)PPLS(0.032)PVGTTPVK					51.559	92.8049	C9J4K0;Q9BVC5-2;Q9BVC5	147;185;189	3593	64165	SPPLSPVGTTPVK
7383	C5AR1	P21730	C5a anaphylatoxin chemotactic receptor 1	S	327	NVLTEES(1)VVR	312.151	284.126	198.308	193.288	454.986	443.913	P21730	327	4919	50896;50897	NVLTEESVVR;NVLTEESVVRESK
7384	C5AR1	P21730	C5a anaphylatoxin chemotactic receptor 1	S	332	NVLTEESVVRES(1)K	137.462	133.529	176.182	156.538	291.859	247.931	P21730	332	4919	50897	NVLTEESVVRESK
7385	C5AR1	P21730	C5a anaphylatoxin chemotactic receptor 1	S	317	SLPS(1)LLR	53.779	55.4235	37.9713	40.0397	86.423	89.079	P21730	317	4919	63198	SLPSLLR
14191	C5AR1	P21730	C5a anaphylatoxin chemotactic receptor 1	T	342	STVDT(1)MAQK	27.5824	34.1141	18.2093	18.5401	18.5914	19.8353	P21730	342	4919	66071	STVDTMAQK
3023	C6orf47	O95873	Uncharacterized protein C6orf47	S	71	AAS(0.839)EPS(0.161)KEEPQVEQLGSK	57.0232	58.9459	0	0	0	0	A0A1U9X7G1;A0A1U9X7F9;A0A1U9X7F5;A0A1U9X7F2;Q9UMP7;O95873	71;71;71;71;71;71	1961	747	AASEPSKEEPQVEQLGSK
3024	C6orf47	O95873	Uncharacterized protein C6orf47	S	74	AAS(0.426)EPS(0.574)KEEPQVEQLGSK	0	0	34.1422	52.8641	0	0	A0A1U9X7G1;A0A1U9X7F9;A0A1U9X7F5;A0A1U9X7F2;Q9UMP7;O95873	74;74;74;74;74;74	1961	747	AASEPSKEEPQVEQLGSK
3025	C6orf47	O95873	Uncharacterized protein C6orf47	S	112	LEAGGAS(1)PK	91.8603	149.284	14.6574	23.0904	0	0	A0A1U9X7G1;A0A1U9X7F9;A0A1U9X7F5;A0A1U9X7F2;Q9UMP7;O95873	112;112;112;112;112;112	1961	38537	LEAGGASPK
3169	C9orf72	Q96LT7	Guanine nucleotide exchange C9orf72	S	9	S(0.027)T(0.027)LCPPPS(0.945)PAVAK	4.88322	28.1187	69.5244	6.4953	0	0	A0A2R8Y5K2;Q96LT7;A0A2R8Y5U5;Q96LT7-2	9;9;9;9	2063	65848	STLCPPPSPAVAK
11642	C9orf78	Q9NZ63	Telomere length and silencing protein 1 homolog	S	261	VGDTEKPEPERS(1)PPNR	526.315	525.242	410.85	406.465	1851.97	1964.24	Q9NZ63	261	7429	73299	VGDTEKPEPERSPPNR
7096	CA2	P00918	Carbonic anhydrase 2	S	29	GERQS(0.998)PVDIDT(0.002)HTAK	0.161862	0.125474	0.188046	0.21455	0.109292	0.0958808	V9HW21;P00918;A0A0K0K1L1;E5RID5;E5RK37	29;29;29;29;29	4662	24731	GERQSPVDIDTHTAK
5139	CAAP1	Q9H8G2	Caspase activity and apoptosis inhibitor 1	S	311	SVNEILGLAES(0.5)S(0.5)PNEPK	62.2146	62.3412	22.7759	26.6997			B4DUP7;Q9H8G2-2;Q9H8G2	166;166;311	3353	66337	SVNEILGLAESSPNEPK
5140	CAAP1	Q9H8G2	Caspase activity and apoptosis inhibitor 1	S	312	SVNEILGLAES(0.5)S(0.5)PNEPK	62.2146	62.3412	22.7759	26.6997			B4DUP7;Q9H8G2-2;Q9H8G2	167;167;312	3353	66337	SVNEILGLAESSPNEPK
10533	CACTIN	Q8WUQ7	Cactin	S	489	QEPQS(1)PSR	54.9772	88.5559	13.5755	15.1055	72.5098	62.6768	Q8WUQ7;Q8WUQ7-2;K7ENY9	489;489;22	6710	53234	QEPQSPSR
10534	CACTIN	Q8WUQ7	Cactin	S	71	S(0.925)RS(0.075)PPRPK	165.641	168.115	54.3769	61.4297	75.134	82.6979	Q8WUQ7;Q8WUQ7-2;B4DSX7	71;71;29	6710	64891	SRSPPRPK
10535	CACTIN	Q8WUQ7	Cactin	S	73	S(0.066)RS(0.934)PPRPK	107.604	104.086	0	0	105.431	105.054	Q8WUQ7;Q8WUQ7-2;B4DSX7	73;73;31	6710	64891	SRSPPRPK
5993	CAD	P27708	CAD protein	S	1859	IHRAS(1)DPGLPAEEPK	24.3543	19.778	16.5615	13.6557	23.5622	19.4128	P27708;F8VPD4;Q53SY7	1859;1796;1785	3907	32546	IHRASDPGLPAEEPK
1396	CALCOCO1	Q9P1Z2	Calcium-binding and coiled-coil domain-containing protein 1	S	562	GDPGS(0.88)S(0.12)PAGPR	1.20943	1.82519	1.74929	1.99258	0	0	Q9P1Z2;Q9P1Z2-3;Q9P1Z2-2;A0A024RAZ1;Q9P1Z2-4;B3KS47;Q7Z313;H3BRW8	562;562;562;562;477;500;78;79	963	24323	GDPGSSPAGPR
1397	CALCOCO1	Q9P1Z2	Calcium-binding and coiled-coil domain-containing protein 1	S	563	GDPGS(0.001)S(0.999)PAGPR	9.72548	12.6686	9.62979	11.4554	23.1651	27.0182	Q9P1Z2;Q9P1Z2-3;Q9P1Z2-2;A0A024RAZ1;Q9P1Z2-4;B3KS47;Q7Z313;H3BRW8	563;563;563;563;478;501;79;80	963	24323	GDPGSSPAGPR
15460	CALM3;CALM1;CALM2	P0DP25	Calmodulin- ( 1 | 2 | 3 )	Y	100	DGNGY(0.999)IS(0.001)AAELR	0.152369	0.11795	0.119881	0.121535	0.152573	0.162769	H0Y7A7;B4DJ51;P0DP25;P0DP23;P0DP24;B2RDW0;E7EMB3;E7ETZ0;Q9BRL5;Q96HY3;G3V361	138;100;100;100;100;100;147;101;100;64;64	3243	10227	DGNGYISAAELR
10011	CAMK1D	Q8IU85	Calcium/calmodulin-dependent protein kinase type 1D	S	179	GDVMS(0.518)T(0.466)ACGT(0.008)PGY(0.008)VAPEVLAQK	0	0	0	0	16.6236	15.9689	Q8IU85;A0A087WUR6;Q5SQQ7;Q8IU85-2	179;85;179;179	6439	24429	GDVMSTACGTPGYVAPEVLAQK
14810	CAMK1D	Q8IU85	Calcium/calmodulin-dependent protein kinase type 1D	T	180	GDVMS(0.189)T(0.809)ACGT(0.002)PGYVAPEVLAQK	29.1096	30.8227	9.25373	7.73998	0	0	Q8IU85;A0A087WUR6;Q5SQQ7;Q8IU85-2	180;86;180;180	6439	24429	GDVMSTACGTPGYVAPEVLAQK
1740	CAMK2D	Q13557	Calcium/calmodulin-dependent protein kinase type II subunit delta	S	330	KPDGVKES(0.875)T(0.119)ES(0.003)S(0.003)NTTIEDEDVK	2.34889	2.40333	4.82069	4.68804	5.84929	4.78897	A0A024RDK3;Q13557-8;Q13557;D6R938;Q13557-10;E9PBG7;E9PF82;Q13557-6;Q13557-11;Q13557-3;B7Z2B0;Q13557-4;Q13557-5;Q13557-9;H0Y9J2;Q92991;Q13557-12	330;330;330;329;344;364;364;344;355;341;364;350;350;341;34;43;330	1144;5624	19597;36466	ESTESSNTTIEDEDVK;KPDGVKESTESSNTTIEDEDVK
1743	CAMK2D	Q13557	Calcium/calmodulin-dependent protein kinase type II subunit delta	S	472	S(0.065)GS(0.763)PT(0.171)VPIK	0	0	0.370382	0.304201	1.36693	1.23604	A0A024RDK3;Q13557-8;Q13557;D6R938;Q13557-10;E9PBG7;E9PF82;Q13557-6;Q13557-11;Q13557-3;B7Z2B0;Q13557-4;Q13557-5;Q13557-9;H0Y9J2	472;472;472;471;486;506;506;486;497;483;506;492;492;483;176	1144	61913	SGSPTVPIK
12852	CAMK2D	Q13557	Calcium/calmodulin-dependent protein kinase type II subunit delta	T	331	KPDGVKES(0.174)T(0.799)ES(0.023)S(0.004)NTTIEDEDVK	1.45877	1.54023	0	0	0	0	A0A024RDK3;Q13557-8;Q13557;D6R938;Q13557-10;E9PBG7;E9PF82;Q13557-6;Q13557-11;Q13557-3;B7Z2B0;Q13557-4;Q13557-5;Q13557-9;H0Y9J2;Q92991;Q13557-12	331;331;331;330;345;365;365;345;356;342;365;351;351;342;35;44;331	1144;5624	19597;36466	ESTESSNTTIEDEDVK;KPDGVKESTESSNTTIEDEDVK
12853	CAMK2D	Q13557	Calcium/calmodulin-dependent protein kinase type II subunit delta	T	336	ESTES(0.002)S(0.013)NT(0.972)T(0.013)IEDEDVK	9.20587	9.40498	10.7273	9.98781	5.72332	5.62574	A0A024RDK3;Q13557-8;Q13557;D6R938;Q13557-10;E9PBG7;E9PF82;Q13557-6;Q13557-11;Q13557-3;B7Z2B0;Q13557-4;Q13557-5;Q13557-9;H0Y9J2;Q92991;Q13557-12	336;336;336;335;350;370;370;350;361;347;370;356;356;347;40;49;336	1144;5624	19597;36466	ESTESSNTTIEDEDVK;KPDGVKESTESSNTTIEDEDVK
12854	CAMK2D	Q13557	Calcium/calmodulin-dependent protein kinase type II subunit delta	T	337	ESTESS(0.004)NT(0.144)T(0.852)IEDEDVK	0	0	2.95837	2.79075	4.56047	4.62686	A0A024RDK3;Q13557-8;Q13557;D6R938;Q13557-10;E9PBG7;E9PF82;Q13557-6;Q13557-11;Q13557-3;B7Z2B0;Q13557-4;Q13557-5;Q13557-9;H0Y9J2;Q92991;Q13557-12	337;337;337;336;351;371;371;351;362;348;371;357;357;348;41;50;337	1144;5624	19597;36466	ESTESSNTTIEDEDVK;KPDGVKESTESSNTTIEDEDVK
12855	CAMK2D;CAMK2A	Q13557	Calcium/calmodulin-dependent protein kinase type II subunit el ( Calcium/calmodulin-dependent protein kinase type II subunit alpha | Calcium/calmodulin-dependent protein kinase type II subunit delta )	T	287	QET(1)VDCLKK	5.19215	7.86482	4.08581	4.93899	4.24986	3.12207	A0A024RDK3;Q13557-8;Q13557;D6R938;Q13557-10;E9PBG7;E9PF82;Q13557-6;Q13557-11;Q13557-3;B7Z2B0;Q13557-4;Q13557-5;Q13557-9;Q4G1A8;H0Y9C2;Q7LDD5;Q9UQM7-2;A8K161;Q9UQM7;Q8IWE0;Q13557-12	287;287;287;287;287;287;287;287;287;287;287;287;287;287;287;82;286;286;286;286;286;287	1144;5624	53312;53313	QETVDCLK;QETVDCLKK
13186	CAMK2G	Q13555	Calcium/calmodulin-dependent protein kinase type II subunit gamma	T	287	QET(1)VECLRK	0	0	8.01972	11.8858	116.236	94.9979	Q13555-6;Q13555-2;Q5SWX3;A8K6N9;A0A2Q3DQE3;Q13555;Q13555-8;Q13555-9;Q13555-5;Q13555-11;Q13555-7;Q13555-4;Q13555-3;Q13555-10;B3KY86;Q8WU40;H0Y6G2;B3KTH7;Q13280	287;287;287;287;287;287;287;287;287;287;287;287;287;287;279;222;66;183;12	2042	53314;53315	QETVECLR;QETVECLRK
6328	CAMKK1	Q8N5S9	Calcium/calmodulin-dependent protein kinase kinase 1	S	52	AAS(1)VIPGSTSR			361.63	479.55			J3KPJ3;Q8N5S9;Q8N5S9-2	79;52;52	4159	810	AASVIPGSTSR
6329	CAMKK1	Q8N5S9	Calcium/calmodulin-dependent protein kinase kinase 1	S	100	LSLQERPAGSYLEAQAGPYAT(0.005)GPAS(0.12)HIS(0.875)PR			82.5166	81.2701			J3KPJ3;Q8N5S9;Q8N5S9-2	127;100;100	4159	43604	LSLQERPAGSYLEAQAGPYATGPASHISPR
1478	CAMKK2	Q96RR4	Calcium/calmodulin-dependent protein kinase kinase 2	S	509	S(0.544)LS(0.456)APGNLLTK	0	0	15.4618	16.8384			A0A024RBQ3;B4DV02;A0A024RBP6;Q96RR4-5;Q96RR4-3;A0A024RBP8;A0A024RBQ0;Q96RR4-6;Q96RR4-2;Q96RR4-4;Q96RR4-7;Q96RR4;F5GZ00	466;492;509;466;509;466;509;466;509;466;509;509;296	1019	63286	SLSAPGNLLTK
1479	CAMKK2	Q96RR4	Calcium/calmodulin-dependent protein kinase kinase 2	S	511	S(0.002)LS(0.998)APGNLLTK	25.3485	29.4241	0	0			A0A024RBQ3;B4DV02;A0A024RBP6;Q96RR4-5;Q96RR4-3;A0A024RBP8;A0A024RBQ0;Q96RR4-6;Q96RR4-2;Q96RR4-4;Q96RR4-7;Q96RR4;F5GZ00	468;494;511;468;511;468;511;468;511;468;511;511;298	1019	63286	SLSAPGNLLTK
3581	CAMSAP1	Q5T5Y3	Calmodulin-regulated spectrin-associated protein 1	S	563	ADVVPQQADPEFPRAS(1)PR	151.227	151.827	56.7069	56.2484	140.807	146.761	B7ZLW1;A0A384NY94;Q5T5Y3;Q5T5Y3-3;Q5T5Y3-2	428;563;563;574;285	2251	1444	ADVVPQQADPEFPRASPR
3582	CAMSAP1	Q5T5Y3	Calmodulin-regulated spectrin-associated protein 1	S	1080	APVHFVEPLS(1)PTGVAGHR	30.2163	32.9199	19.2494	20.728	54.6945	59.3839	B7ZLW1;A0A384NY94;Q5T5Y3;Q5T5Y3-3;Q5T5Y3-2	945;1080;1080;1091;802	2251	5158;5159	APVHFVEPLSPTGVAGHR;APVHFVEPLSPTGVAGHRK
3586	CAMSAP1	Q5T5Y3	Calmodulin-regulated spectrin-associated protein 1	S	629	RPS(1)EGPQPLVR	35.1487	30.9344	16.9263	17.6063	27.5251	28.1655	B7ZLW1;A0A384NY94;Q5T5Y3;Q5T5Y3-3;Q5T5Y3-2	494;629;629;640;351	2251	58740	RPSEGPQPLVR
3587	CAMSAP1	Q5T5Y3	Calmodulin-regulated spectrin-associated protein 1	S	722	S(0.973)PNS(0.027)HDS(0.001)EPWTLLR	0	0	0	0	23.6876	24.9769	B7ZLW1;A0A384NY94;Q5T5Y3;Q5T5Y3-3;Q5T5Y3-2	587;722;722;733;444	2251	64146	SPNSHDSEPWTLLR
3588	CAMSAP1	Q5T5Y3	Calmodulin-regulated spectrin-associated protein 1	S	575	S(0.998)PQGQLDTS(0.001)ES(0.001)KPDSFFLEPLMPAVLK	1.74959	7.63213	3.91826	5.03134	0	0	B7ZLW1;A0A384NY94;Q5T5Y3;Q5T5Y3-3;Q5T5Y3-2	440;575;575;586;297	2251	64196	SPQGQLDTSESKPDSFFLEPLMPAVLK
3591	CAMSAP1	Q5T5Y3	Calmodulin-regulated spectrin-associated protein 1	S	1372	S(1)VHREESCSDSGTK	43.3619	48.1371	24.2397	17.1121	40.0559	39.8081	B7ZLW1;A0A384NY94;Q5T5Y3;Q5T5Y3-3;Q5T5Y3-2	1237;1372;1372;1383;1094	2251	66247	SVHREESCSDSGTK
3592	CAMSAP1	Q5T5Y3	Calmodulin-regulated spectrin-associated protein 1	S	1400	T(0.1)QS(0.08)GS(0.608)S(0.196)LS(0.015)LASAATTEPESVHSGGTPSQR	0	0	11.4884	11.6226	29.4495	29.2525	B7ZLW1;A0A384NY94;Q5T5Y3;Q5T5Y3-3;Q5T5Y3-2	1265;1400;1400;1411;1122	2251	70223	TQSGSSLSLASAATTEPESVHSGGTPSQR
3593	CAMSAP1	Q5T5Y3	Calmodulin-regulated spectrin-associated protein 1	S	470	T(0.227)RPAS(0.702)QPT(0.071)PFALHHAASCEVDPSSGDSISLAR	10.5723	11.7564	0	0	0	0	B7ZLW1;A0A384NY94;Q5T5Y3;Q5T5Y3-3;Q5T5Y3-2	335;470;470;481;192	2251	70328	TRPASQPTPFALHHAASCEVDPSSGDSISLAR
13293	CAMSAP1	Q5T5Y3	Calmodulin-regulated spectrin-associated protein 1	T	1082	APVHFVEPLS(0.458)PT(0.542)GVAGHRK	0	0	0	0	3.947	3.88907	B7ZLW1;A0A384NY94;Q5T5Y3;Q5T5Y3-3;Q5T5Y3-2	947;1082;1082;1093;804	2251	5158;5159	APVHFVEPLSPTGVAGHR;APVHFVEPLSPTGVAGHRK
13295	CAMSAP1	Q5T5Y3	Calmodulin-regulated spectrin-associated protein 1	T	466	T(0.554)RPAS(0.433)QPT(0.013)PFALHHAASCEVDPSSGDSISLAR	0	0	9.61356	8.92961	0	0	B7ZLW1;A0A384NY94;Q5T5Y3;Q5T5Y3-3;Q5T5Y3-2	331;466;466;477;188	2251	70328	TRPASQPTPFALHHAASCEVDPSSGDSISLAR
7475	CANX	P27824	Calnexin	S	583	PKAEEDEILNRS(1)PR	6.82104	6.98718	10.1808	10.2626	9.98844	10.0556	P27824;P27824-2;P27824-3	583;618;475	4987	1572;51688	AEEDEILNRSPR;PKAEEDEILNRSPR
7476	CANX	P27824	Calnexin	S	554	QKS(1)DAEEDGGTVSQEEEDR	2.76197	3.70214	3.3559	3.75976	3.25245	3.50604	P27824;P27824-2;P27824-3	554;589;446	4987	54142;54143;60488;60489;60490	QKSDAEEDGGTVSQEEEDR;QKSDAEEDGGTVSQEEEDRK;SDAEEDGGTVSQEEEDR;SDAEEDGGTVSQEEEDRK;SDAEEDGGTVSQEEEDRKPK
7477	CANX	P27824	Calnexin	S	564	SDAEEDGGTVS(1)QEEEDRKPK	7.86876	8.31116	9.26946	9.33714	10.6928	10.6541	P27824;P27824-2;P27824-3	564;599;456	4987	54142;54143;60488;60489;60490	QKSDAEEDGGTVSQEEEDR;QKSDAEEDGGTVSQEEEDRK;SDAEEDGGTVSQEEEDR;SDAEEDGGTVSQEEEDRK;SDAEEDGGTVSQEEEDRKPK
14216	CANX	P27824	Calnexin	T	562	SDAEEDGGT(0.972)VS(0.028)QEEEDRKPK	0.227652	0.23813	0.981004	0.978267	2.09101	2.07961	P27824;P27824-2;P27824-3	562;597;454	4987	54142;54143;60488;60489;60490	QKSDAEEDGGTVSQEEEDR;QKSDAEEDGGTVSQEEEDRK;SDAEEDGGTVSQEEEDR;SDAEEDGGTVSQEEEDRK;SDAEEDGGTVSQEEEDRKPK
5608	CAP1	Q01518	Adenylyl cyclase-associated protein 1	S	295	AQS(0.006)GPVRS(0.994)GPK	0.346245	0.305586	0.0862054	0.0754503	0.260358	0.280119	D3DPU2;B4DI38;B2RDY9;Q01518;B4DNW7;B4DNY3;Q01518-2	295;272;295;295;253;221;294	3660;5463	5553;61823	AQSGPVRSGPK;SGPKPFSAPKPQTSPSPK
5613	CAP1	Q01518	Adenylyl cyclase-associated protein 1	S	34	GY(0.001)ADS(0.979)PS(0.02)K	32.1278	30.2157	29.6757	27.2535	12.8366	13.6841	D3DPU2;B4DI38;B2RDY9;Q01518;Q5T0R1;Q5T0R4;Q5T0R3;Q5T0R7;Q5T0R6;Q5T0R5;Q01518-2;Q5T0R9;Q5T0R2	34;11;34;34;34;34;34;34;34;34;34;34;34	3660;5463;6031	28902	GYADSPSK
5614	CAP1	Q01518	Adenylyl cyclase-associated protein 1	S	308	PFSAPKPQT(0.002)S(0.989)PS(0.009)PK	49.8677	49.7063	50.5502	53.7322	45.0534	45.7231	D3DPU2;B4DI38;B2RDY9;Q01518;B4DNW7;B4DNY3;Q01518-2	308;285;308;308;266;234;307	3660;5463	51434;52033;61823	PFSAPKPQTSPSPK;PQTSPSPK;SGPKPFSAPKPQTSPSPK
5615	CAP1	Q01518	Adenylyl cyclase-associated protein 1	S	310	PQT(0.005)S(0.03)PS(0.965)PK	0.466387	0.421996	1.6059	1.98126	0	0	D3DPU2;B4DI38;B2RDY9;Q01518;B4DNW7;B4DNY3;Q01518-2	310;287;310;310;268;236;309	3660;5463	51434;52033;61823	PFSAPKPQTSPSPK;PQTSPSPK;SGPKPFSAPKPQTSPSPK
13761	CAP1	Q01518	Adenylyl cyclase-associated protein 1	T	307	PFSAPKPQT(0.925)S(0.075)PSPK	7.94293	8.1097	18.8454	19.3922	21.2862	21.1406	D3DPU2;B4DI38;B2RDY9;Q01518;B4DNW7;B4DNY3;Q01518-2	307;284;307;307;265;233;306	3660;5463	51434;52033;61823	PFSAPKPQTSPSPK;PQTSPSPK;SGPKPFSAPKPQTSPSPK
5616	CAP1;NA	D3DPU2	Adenylyl cyclase-associated protein	S	266	S(0.001)ALFAQINQGES(0.841)IT(0.158)HALK	0.0186044	0.0126907	0	0	0	0	D3DPU2;B4DI38;B2RDY9;B4DNW7;B4DNY3	266;243;266;224;192	3660	60076	SALFAQINQGESITHALK
7618	CAPG	P40121	Macrophage-capping protein	S	337	MQYAPNTQVEILPQGHES(1)PIFK	1.58871	1.64548	1.49769	1.48503	1.06037	1.01388	V9HW69;P40121;B4DU58;B2R9S4;P40121-2;H7C0X8	337;337;316;337;322;92	5092	47102	MQYAPNTQVEILPQGHESPIFK
7619	CAPG	P40121	Macrophage-capping protein	S	129	T(0.107)S(0.813)T(0.081)GAPAAIK	0.545041	0.671163	0.75241	0.853369	0.905911	0.957178	V9HW69;P40121;B4DU58;B2R9S4;P40121-2;E7ENU9;B8ZZL6	129;129;108;129;129;129;129	5092	70728	TSTGAPAAIK
14261	CAPG	P40121	Macrophage-capping protein	T	128	T(0.919)S(0.07)T(0.01)GAPAAIK	0	0	0	0	0.259529	0.302016	V9HW69;P40121;B4DU58;B2R9S4;P40121-2;E7ENU9;B8ZZL6	128;128;107;128;128;128;128	5092	70728	TSTGAPAAIK
2928	CAPN15	O75808	Calpain-15	S	296	RLS(1)VLEEEATEGGTSR	688.624	1242.99					A0A1B0GVE3;O75808-2;O75808	364;296;296	1912	58251	RLSVLEEEATEGGTSR
12509	CAPZA1	P52907	F-actin-capping protein subunit alpha-1	T	63	EGAAHAFAQY(0.007)NMDQFT(0.993)PVK	0.25747	0.232749	0.266695	0.267468	0	0	P52907;A0A024R0E5	63;63	146	15771	EGAAHAFAQYNMDQFTPVK
13357	CAPZA2	P47755	F-actin-capping protein subunit alpha-2	T	63	EGAAHAFAQY(0.076)NLDQFT(0.924)PVK	0.205467	0.2143	0	0	0	0	Q53GE2;Q53GC7;A4D0V4;P47755;F8W9N7;A0A0D9SET8;C9JUG7;P47755-2	63;63;63;63;63;63;63;63	2442	15770	EGAAHAFAQYNLDQFTPVK
3514	CAPZB	P47756	F-actin-capping protein subunit beta	S	182	S(0.986)GS(0.007)GT(0.002)MNLGGS(0.004)LTR	0	0	0.127266	0.131986	0.722328	0.715973	B2R7T8;A0A384MR50;P47756-2;B1AK87;B1AK88;B4DWA6;B1AK85;P47756	182;182;182;170;211;245;208;182	2188;5151	61887	SGSGTMNLGGSLTR
1102	CARD11	Q9BXL7	Caspase recruitment domain-containing protein 11	S	886	NTLQPEEALS(0.015)T(0.015)S(0.012)DPRVS(0.959)PR			63.2314	67.853			A0A024R854;Q8TES3;Q9BXL7	886;903;886	737	50643	NTLQPEEALSTSDPRVSPR
1137	CARD9	Q9H257	Caspase recruitment domain-containing protein 9	S	460	GCLAGGGS(1)PK	26.4676	27.6967	55.7883	54.1021	54.7057	61.8892	A0A024R8F1;Q9H257;Q9H257-2	460;460;460	765	24094	GCLAGGGSPK
1138	CARD9	Q9H257	Caspase recruitment domain-containing protein 9	S	435	RS(0.995)QELS(0.005)LPQDLEDTQLSDK	5.25303	6.67232	10.4356	11.1325	0	0	A0A024R8F1;Q9H257;Q9H257-2	435;435;435	765	59217;64466	RSQELSLPQDLEDTQLSDK;SQELSLPQDLEDTQLSDK
1139	CARD9	Q9H257	Caspase recruitment domain-containing protein 9	S	439	RS(0.338)QELS(0.662)LPQDLEDTQLSDK	0	0	0	0	4.02835	4.04966	A0A024R8F1;Q9H257;Q9H257-2	439;439;439	765	59217;64466	RSQELSLPQDLEDTQLSDK;SQELSLPQDLEDTQLSDK
12144	CARHSP1	Q9Y2V2	Calcium-regulated heat-stable protein 1	S	30	ERS(0.999)PS(0.001)PLR	4.98478	5.72066	6.81046	7.55041	12.1479	12.7216	Q9Y2V2;H3BUY4;H3BPY5;H3BNU9;H3BTK3;I3L3X8;H3BSW7	30;30;30;30;30;30;30	7654	19230;19231	ERSPSPLR;ERSPSPLRGNVVPSPLPTR
12145	CARHSP1	Q9Y2V2	Calcium-regulated heat-stable protein 1	S	41	GNVVPS(1)PLPTR	37.4118	52.0313	55.2404	52.933	93.1305	100.372	Q9Y2V2;H3BUY4;H3BPY5;H3BNU9;H3BTK3;I3L3X8;H3BSW7	41;41;41;41;41;41;41	7654	19231;26942;26943	ERSPSPLRGNVVPSPLPTR;GNVVPSPLPTR;GNVVPSPLPTRR
12146	CARHSP1	Q9Y2V2	Calcium-regulated heat-stable protein 1	S	52	T(0.003)FS(0.997)ATVR	55.5279	57.5625	111.047	102.61	239.314	221.995	Q9Y2V2;H3BUY4;H3BPY5;H3BNU9;H3BTK3;I3L3X8;H3BSW7	52;52;52;52;52;52;52	7654	67980	TFSATVR
15276	CARHSP1	Q9Y2V2	Calcium-regulated heat-stable protein 1	T	54	TFS(0.071)AT(0.929)VR	0	0	4.59724	3.96082	0	0	Q9Y2V2;H3BUY4;H3BPY5;H3BNU9;H3BTK3;I3L3X8;H3BSW7	54;54;54;54;54;54;54	7654	67980	TFSATVR
2657	CARMIL1	Q5VZK9	F-actin-uncapping protein LRRC16A	S	1314	ERDGQS(0.654)S(0.346)PQPSPR	38.0241	27.7375	0	0	0	0	A0A140VJN1;B2RTQ5;Q5VZK9-2;Q5VZK9;A0A0U1RQQ1	1269;1308;1269;1314;914	1809	19081	ERDGQSSPQPSPR
2658	CARMIL1	Q5VZK9	F-actin-uncapping protein LRRC16A	S	1315	ERDGQS(0.141)S(0.859)PQPSPR	0	0	57.2083	53.2015	16.6864	14.2994	A0A140VJN1;B2RTQ5;Q5VZK9-2;Q5VZK9;A0A0U1RQQ1	1270;1309;1270;1315;915	1809	19081	ERDGQSSPQPSPR
2659	CARMIL1	Q5VZK9	F-actin-uncapping protein LRRC16A	S	1101	GAVRS(1)PPVDCPR	14.6627	20.3065	21.0909	21.4396	10.7607	10.7431	A0A140VJN1;B2RTQ5;Q5VZK9-2;Q5VZK9;A0A0U1RQQ1	1101;1101;1101;1101;701	1809	24021	GAVRSPPVDCPR
2660	CARMIL1	Q5VZK9	F-actin-uncapping protein LRRC16A	S	967	RS(0.656)S(0.344)GFISELPSEEGK	120.16	102.445	94.0685	75.0518	117.297	103.784	A0A140VJN1;B2RTQ5;Q5VZK9-2;Q5VZK9;A0A0U1RQQ1	967;967;967;967;567	1809	59248	RSSGFISELPSEEGK
2661	CARMIL1	Q5VZK9	F-actin-uncapping protein LRRC16A	S	968	RS(0.5)S(0.5)GFISELPSEEGK	0	0	0	0	117.297	103.784	A0A140VJN1;B2RTQ5;Q5VZK9-2;Q5VZK9;A0A0U1RQQ1	968;968;968;968;568	1809	59248	RSSGFISELPSEEGK
2663	CARMIL1	Q5VZK9	F-actin-uncapping protein LRRC16A	S	1331	S(1)WGQQAQEYQEQK	37.6665	43.7531	83.5235	77.2178	57.787	50.4533	A0A140VJN1;B2RTQ5;Q5VZK9-2;Q5VZK9	1286;1325;1286;1331	1809	59320;66569	RSWGQQAQEYQEQK;SWGQQAQEYQEQK
2664	CARMIL1	Q5VZK9	F-actin-uncapping protein LRRC16A	S	1093	SERPPTILMT(0.01)EEPS(0.63)S(0.359)PK	24.0022	28.0549	20.6791	16.8271	30.3074	26.3897	A0A140VJN1;B2RTQ5;Q5VZK9-2;Q5VZK9;A0A0U1RQQ1	1093;1093;1093;1093;693	1809	61109	SERPPTILMTEEPSSPK
2665	CARMIL1	Q5VZK9	F-actin-uncapping protein LRRC16A	S	1094	SERPPTILMTEEPS(0.098)S(0.902)PK	53.2771	54.8963	26.7734	25.3823	16.2023	14.2473	A0A140VJN1;B2RTQ5;Q5VZK9-2;Q5VZK9;A0A0U1RQQ1	1094;1094;1094;1094;694	1809	61109	SERPPTILMTEEPSSPK
2667	CARMIL1	Q5VZK9	F-actin-uncapping protein LRRC16A	S	1288	TASRPDDIPDS(0.953)PS(0.043)S(0.004)PK	24.1157	27.0063	0	0	14.7567	13.6057	A0A140VJN1;B2RTQ5;Q5VZK9-2;Q5VZK9;A0A0U1RQQ1	1243;1282;1243;1288;888	1809	67121	TASRPDDIPDSPSSPK
2668	CARMIL1	Q5VZK9	F-actin-uncapping protein LRRC16A	S	1290	TASRPDDIPDS(0.082)PS(0.837)S(0.082)PK	0	0	17.0425	19.1338	0	0	A0A140VJN1;B2RTQ5;Q5VZK9-2;Q5VZK9;A0A0U1RQQ1	1245;1284;1245;1290;890	1809	67121	TASRPDDIPDSPSSPK
13083	CARMIL1	Q5VZK9	F-actin-uncapping protein LRRC16A	T	1278	T(0.537)AS(0.455)RPDDIPDS(0.008)PSSPK	27.0157	21.102	0	0	0	0	A0A140VJN1;B2RTQ5;Q5VZK9-2;Q5VZK9;A0A0U1RQQ1	1233;1272;1233;1278;878	1809	67121	TASRPDDIPDSPSSPK
15406	CARMIL1	Q5VZK9	F-actin-uncapping protein LRRC16A	Y	1339	RS(0.054)WGQQAQEY(0.946)QEQK	0	0	0	0	9.63423	7.46568	A0A140VJN1;B2RTQ5;Q5VZK9-2;Q5VZK9	1294;1333;1294;1339	1809	59320;66569	RSWGQQAQEYQEQK;SWGQQAQEYQEQK
1557	CARS	P49589	Cysteine--tRNA ligase, cytoplasmic	S	307	ALQEGEGDLS(0.231)IS(0.734)ADRLS(0.035)EK	0.297055	0.286099	0	0	0	0	A0A024RCG3;P49589;P49589-3;B4DKY1;P49589-2;A8MVQ3;A8K067;B4DPV7;Q53HG6;B4DI19	307;307;390;320;307;297;307;390;307;243	1061	4143	ALQEGEGDLSISADRLSEK
1559	CARS	P49589	Cysteine--tRNA ligase, cytoplasmic	S	19	VQPQWS(1)PPAGTQPCR	0	0	1.07995	1.08217	0.766175	0.75409	A0A024RCG3;P49589;P49589-3;B4DKY1;P49589-2;A8K067;B4DPV7;Q53HG6;E9PRS8;C9JLN0;E9PLP0	19;19;102;32;19;19;102;19;19;19;102	1061	75777	VQPQWSPPAGTQPCR
380	CASC3	O15234	Protein CASC3	S	363	RLEQTSVRDPS(1)PEADAPVLGSPEK			302.758	262.333	2303.87	2435.7	B4DKR6;A0A024R1X0;O15234	363;401;363	257	38971;58023	LEQTSVRDPSPEADAPVLGSPEK;RLEQTSVRDPSPEADAPVLGSPEK
381	CASC3	O15234	Protein CASC3	S	148	STVTGERQS(1)GDGQESTEPVENK			99.5486	101.026	973.335	1066.81	B4DKR6;A0A024R1X0;O15234;J3KSY7	148;186;148;35	257	55660;66094	QSGDGQESTEPVENK;STVTGERQSGDGQESTEPVENK
382	CASC3	O15234	Protein CASC3	S	125	SEANDAVNS(0.966)S(0.013)T(0.02)K			13.7497	16.1021	250.871	211.4	B4DKR6;A0A024R1X0;O15234;J3KSY7;K7EQ38	125;163;125;12;55	257	60794	SEANDAVNSSTK
12557	CASC3	O15234	Protein CASC3	T	143	S(0.011)T(0.011)VT(0.554)GERQS(0.424)GDGQESTEPVENK			19.546	16.3553	208.49	219.468	B4DKR6;A0A024R1X0;O15234;J3KSY7	143;181;143;30	257	66094	STVTGERQSGDGQESTEPVENK
3619	CASC4	Q6P4E1	Protein CASC4	S	374	FFDENESPVDPQHGS(1)K	26.4171	23.5021					A0A3B3IRW9;Q6P4E1-5;Q6P4E1	255;353;374	2278	21424	FFDENESPVDPQHGSK
3620	CASC4	Q6P4E1	Protein CASC4	S	328	LIPGS(0.977)NLDS(0.023)EPR	27.5489	29.5265					A0A3B3IRW9;Q6P4E1-5;Q6P4E1;A8K4R1;Q6P4E1-2;H0YM51	209;307;328;328;328;109	2278	40503	LIPGSNLDSEPR
3621	CASC4	Q6P4E1	Protein CASC4	S	232	VAENVADKNEEPS(1)S(1)NHIPHGK	119.281	152.135					A0A3B3IRW9;Q6P4E1-5;Q6P4E1;A8K4R1;Q6P4E1-2;H0YM51	113;211;232;232;232;40	2278	48181;71838	NEEPSSNHIPHGK;VAENVADKNEEPSSNHIPHGK
3622	CASC4	Q6P4E1	Protein CASC4	S	233	VAENVADKNEEPS(1)S(1)NHIPHGK	210.658	276.848					A0A3B3IRW9;Q6P4E1-5;Q6P4E1;A8K4R1;Q6P4E1-2;H0YM51	114;212;233;233;233;41	2278	48181;71838	NEEPSSNHIPHGK;VAENVADKNEEPSSNHIPHGK
13028	CASP10	Q92851	Caspase-10	T	198	AIQIVT(1)PPVDK	0.847084	1.06635	1.02463	1.10014	0	0	A0A0S2Z3Z5;Q92851-4;A0A0S2Z3G5;Q92851-6;Q92851-2;Q92851;Q92851-5;Q92851-7;Q92851-3	198;198;198;198;198;198;198;198;198	1639	3309	AIQIVTPPVDK
7866	CASP7	P55210	Caspase-7	S	16	ADDQGCIEEQGVEDS(0.987)ANEDS(0.013)VDAKPDR	1.06792	1.1167	0	0	0	0	P55210;P55210-3;Q5SVL2;B4DUB5;P55210-2	16;49;16;16;16	5292	1147	ADDQGCIEEQGVEDSANEDSVDAKPDR
1828	CASP8AP2	Q9UKL3	CASP8-associated protein 2	S	1537	S(1)NDHFIVK	3.94572	3.24362	0	0	2.06542	1.95193	A0A087WTW5;A7E2C0;Q9UKL3	1537;1537;1537	1225	63679	SNDHFIVK
7332	CAST	P20810	Calpastatin	S	297	DTMSDQALEALS(0.07)AS(0.847)LGT(0.084)R	2.76032	2.46672	0	0	0	0	P20810-8;P20810;P20810-4;E7ES10;B7Z5T9;E9PCH5;P20810-2;B7Z5T6;E9PDE4;B7Z6N0;Q13940;P20810-6;P20810-10;P20810-7;P20810-9;P20810-5;A0A024RAN2;A0A0C4DGB5;A0A1S5UZ18;B7Z574;E7EVY3;Q6AZE3;P20810-3;H0Y7F0;Q86YM9;H0Y9H6;F8W7E0;B7Z8S8;Q59HE3	275;297;256;297;297;262;284;275;225;225;297;380;358;361;339;345;334;343;316;283;283;189;179;49;48;55;345;145;373	4909;4910;5973	13025	DTMSDQALEALSASLGTR
7335	CAST	P20810	Calpastatin	S	243	EGITGPPADSSKPIGPDDAIDALSSDFTCGS(0.976)PT(0.024)AAGK	12.086	18.9345	9.99282	14.1601	3.63298	5.70253	P20810-8;P20810;P20810-4;E7ES10;B7Z5T9;E9PCH5;P20810-2;B7Z5T6;E9PDE4;B7Z6N0;Q13940;P20810-6;P20810-10;P20810-7;P20810-9;P20810-5;A0A024RAN2;A0A0C4DGB5;A0A1S5UZ18;B7Z574;E7EVY3;P20810-3;F8W7E0;B7Z8S8;H0YA91	221;243;202;243;243;208;230;221;171;171;243;326;304;307;285;291;280;289;262;229;229;125;291;91;260	4909;4910	15997;51640;51641	EGITGPPADSSKPIGPDDAIDALSSDFTCGSPTAAGK;PIGPDDAIDALSSDFTCGSPTAAGK;PIGPDDAIDALSSDFTCGSPTAAGKK
7337	CAST	P20810	Calpastatin	S	364	S(0.545)ES(0.455)ELIDELSEDFDRSECK	1.46146	1.82138	2.91685	2.65368	0	0	P20810-8;P20810;P20810-4;E7ES10;B7Z5T9;E9PCH5;P20810-2;B7Z5T6;E9PDE4;B7Z6N0;P20810-6;P20810-10;P20810-7;P20810-9;P20810-5;A0A024RAN2;A0A0C4DGB5;A0A1S5UZ18;B7Z574;E7EVY3;Q6AZE3;P20810-3;H0Y7F0;Q86YM9;H0Y9H6;B7Z8S8;E7EQ12;E7EQA0;A0A0A0MR45;B2RDU1;B7Z7L4;H0YD33;D6RC54;Q59HE3	342;364;323;364;364;329;351;342;292;292;447;425;428;406;412;460;410;383;350;350;256;246;116;115;122;212;79;87;87;87;79;107;51;440	4909;4910;5973	61120;61121	SESELIDELSEDFDR;SESELIDELSEDFDRSECK
7338	CAST	P20810	Calpastatin	S	366	SES(1)ELIDELSEDFDRSECK	198.354	228.559	134.25	145.126	46.2572	57.6652	P20810-8;P20810;P20810-4;E7ES10;B7Z5T9;E9PCH5;P20810-2;B7Z5T6;E9PDE4;B7Z6N0;P20810-6;P20810-10;P20810-7;P20810-9;P20810-5;A0A024RAN2;A0A0C4DGB5;A0A1S5UZ18;B7Z574;E7EVY3;Q6AZE3;P20810-3;H0Y7F0;Q86YM9;H0Y9H6;B7Z8S8;E7EQ12;E7EQA0;A0A0A0MR45;B2RDU1;B7Z7L4;H0YD33;D6RC54;Q59HE3	344;366;325;366;366;331;353;344;294;294;449;427;430;408;414;462;412;385;352;352;258;248;118;117;124;214;81;89;89;89;81;109;53;442	4909;4910;5973	61120;61121	SESELIDELSEDFDR;SESELIDELSEDFDRSECK
7339	CAST	P20810	Calpastatin	S	373	SESELIDELS(0.999)EDFDRS(0.001)ECK	3.20668	2.8315	0	0	0	0	P20810-8;P20810;P20810-4;E7ES10;B7Z5T9;E9PCH5;P20810-2;B7Z5T6;E9PDE4;B7Z6N0;P20810-6;P20810-10;P20810-7;P20810-9;P20810-5;A0A024RAN2;A0A0C4DGB5;A0A1S5UZ18;B7Z574;E7EVY3;Q6AZE3;P20810-3;H0Y7F0;Q86YM9;H0Y9H6;B7Z8S8;E7EQ12;E7EQA0;A0A0A0MR45;B2RDU1;B7Z7L4;H0YD33;D6RC54;Q59HE3	351;373;332;373;373;338;360;351;301;301;456;434;437;415;421;469;419;392;359;359;265;255;125;124;131;221;88;96;96;96;88;116;60;449	4909;4910;5973	61120;61121	SESELIDELSEDFDR;SESELIDELSEDFDRSECK
7340	CAST	P20810	Calpastatin	S	133	S(0.861)LT(0.139)PAVPVESKPDKPSGK	11.8013	14.6543	10.4812	13.1865	7.82931	7.72996	P20810-8;P20810;P20810-4;E7ES10;B7Z5T9;E9PCH5;P20810-2;B7Z5T6;Q13940;P20810-6;P20810-10;P20810-7;P20810-9;P20810-5;A0A024RAN2;A0A0C4DGB5;A0A1S5UZ18;B7Z574;E7EVY3;Q6AZE3;P20810-3;F8W7E0;H0YA91;E9PSG1;H0Y944;Q59HE3	111;133;92;133;133;111;133;111;133;216;194;197;175;194;170;179;165;119;119;57;28;194;150;197;211;222	4909;4910;5973	63418	SLTPAVPVESKPDKPSGK
7342	CAST	P20810	Calpastatin	S	11	PAAS(1)PRPR	4.60558	5.95748	5.81423	6.17753	5.79835	6.7256	P20810-6;P20810-10;P20810-7;P20810-9;P20810-5;A0A024RAN2;F8W7E0;E9PSG1	11;11;11;11;11;11;11;11	4910	51193;64621;64622	PAASPRPR;SQPGQKPAASPR;SQPGQKPAASPRPR
7343	CAST	P20810	Calpastatin	S	34	T(0.006)S(0.001)ES(0.967)PS(0.026)KPGEK	1.05727	0.595503	1.19471	0.663624	3.10724	1.86692	P20810-6;P20810-10;P20810-7;P20810-9;P20810-5;A0A024RAN2;A0A0C4DGB5;A0A1S5UZ18;F8W7E0;H0YA91;E9PSG1;H0Y944;D6RBR1;D6RGF7;E7EN75;Q59HE3	34;34;34;34;34;34;19;19;34;17;34;29;19;19;19;40	4910;5973	70434	TSESPSKPGEK
14179	CAST	P20810	Calpastatin	T	240	PIGPDDAIDALSS(0.003)DFT(0.977)CGS(0.019)PTAAGK	0	0	2.60585	4.15038	0	0	P20810-8;P20810;P20810-4;E7ES10;B7Z5T9;E9PCH5;P20810-2;B7Z5T6;E9PDE4;B7Z6N0;Q13940;P20810-6;P20810-10;P20810-7;P20810-9;P20810-5;A0A024RAN2;A0A0C4DGB5;A0A1S5UZ18;B7Z574;E7EVY3;P20810-3;F8W7E0;B7Z8S8;H0YA91	218;240;199;240;240;205;227;218;168;168;240;323;301;304;282;288;277;286;259;226;226;122;288;88;257	4909;4910	15997;51640;51641	EGITGPPADSSKPIGPDDAIDALSSDFTCGSPTAAGK;PIGPDDAIDALSSDFTCGSPTAAGK;PIGPDDAIDALSSDFTCGSPTAAGKK
3595	CAT	P04040	Catalase	S	515	NAIHT(0.008)FVQS(0.848)GS(0.144)HLAAR	0.947438	0.896413	0.116256	0.12513	0.640785	0.601776	A0A384P5Q0;P04040;Q8TAK2	515;515;216	2261	47732	NAIHTFVQSGSHLAAR
3596	CAT	P04040	Catalase	S	517	NAIHTFVQS(0.337)GS(0.662)HLAAR	0	0	0.475818	0.435253	0	0	A0A384P5Q0;P04040;Q8TAK2	517;517;218	2261	47732	NAIHTFVQSGSHLAAR
4259	CBFB	Q13951	Core-binding factor subunit beta	S	173	RQQDPS(1)PGSNLGGGDDLK	10.2202	10.6814	6.95073	6.68487	12.53	13.3305	A8K719;Q13951-2;A0A024R6W3;J3KTD8	173;173;141;46	2704	58943	RQQDPSPGSNLGGGDDLK
7403	CBL	P22681	E3 ubiquitin-protein ligase CBL	S	619	ELT(0.001)NRHS(0.999)LPFSLPSQMEPRPDVPR	5.66764	5.28056	7.17094	6.13693	7.99499	7.60603	P22681;A0A0U1RR39;A0A1B0GW38;A0A0U1RQX8	619;575;617;619	4931	17816	ELTNRHSLPFSLPSQMEPRPDVPR
7405	CBL	P22681	E3 ubiquitin-protein ligase CBL	S	668	IKPS(0.009)S(0.878)S(0.113)ANAIYSLAAR	5.66786	7.4937	0.974226	1.04727	4.19635	5.10058	P22681;A0A0U1RR39;A0A1B0GW38;A0A0U1RQX8;A0A0U1ZBR1;A0A0U1ZI18;A0A0U1ZFF6;A0A0U1ZJB3;A0A0U1ZBT6	668;624;666;668;313;357;343;206;207	4931	32860;32861	IKPSSSANAIYSLAAR;IKPSSSANAIYSLAARPLPVPK
7406	CBL	P22681	E3 ubiquitin-protein ligase CBL	S	669	IKPS(0.014)S(0.053)S(0.933)ANAIYSLAAR	0	0	5.98645	7.859	13.1827	17.7502	P22681;A0A0U1RR39;A0A1B0GW38;A0A0U1RQX8;A0A0U1ZBR1;A0A0U1ZI18;A0A0U1ZFF6;A0A0U1ZJB3;A0A0U1ZBT6	669;625;667;669;314;358;344;207;208	4931	32860;32861	IKPSSSANAIYSLAAR;IKPSSSANAIYSLAARPLPVPK
7409	CBL	P22681	E3 ubiquitin-protein ligase CBL	S	483	VERPPS(0.994)PFS(0.006)MAPQASLPPVPPR	23.2573	23.928	16.3033	17.1035	14.0903	14.8907	P22681;A0A1B0GW38;A0A0U1RQX8;A0A0U1ZE08	483;481;483;147	4931	72927	VERPPSPFSMAPQASLPPVPPR
7410	CBL	P22681	E3 ubiquitin-protein ligase CBL	S	486	VERPPS(0.387)PFS(0.613)MAPQASLPPVPPR	1.18867	1.17983	0	0	5.80365	7.21741	P22681;A0A1B0GW38;A0A0U1RQX8;A0A0U1ZE08	486;484;486;150	4931	72927	VERPPSPFSMAPQASLPPVPPR
5481	CBLB	Q13191	E3 ubiquitin-protein ligase CBL-B	S	532	S(0.946)S(0.054)PCMVR	10.7261	11.0391	13.0011	11.1938	20.603	18.4373	H0Y3L9;Q13191;B8K284;B7ZAG1;B4DYP3;Q13191-2;A0A2R8YFD4;A0A2R8Y5E1;A0A2R8Y8D8;B5MC15;Q13191-3	560;532;532;554;554;532;554;532;532;532;532	3556	65296	SSPCMVR
5483	CBLB	Q13191	E3 ubiquitin-protein ligase CBL-B	S	634	VGS(1)DPVLMR	2.29412	1.91434	0	0	0	0	H0Y3L9;Q13191;B8K284;B7ZAG1;B4DYP3;Q13191-2;A0A2R8YFD4;A0A2R8Y5E1;A0A2R8Y8D8;B5MC15;Q13191-3;B3KSS7;Q68CY2;A0A2R8Y582	662;634;634;656;656;634;656;634;634;634;634;57;17;9	3556	73515	VGSDPVLMR
3572	CBR1	P16152	Carbonyl reductase [NADPH] 1	S	149	S(0.92)CS(0.08)PELQQK	0.17112	0.160202	0.154066	0.157489	0.333265	0.313175	A0A384NL53;P16152	149;149	2231	60462	SCSPELQQK
3573	CBR1	P16152	Carbonyl reductase [NADPH] 1	S	151	S(0.083)CS(0.917)PELQQK	0.0700515	0.0736383	0.18329	0.177419	0.264032	0.281277	A0A384NL53;P16152	151;151	2231	60462	SCSPELQQK
7963	CBX1	P83916	Chromobox protein homolog 1	S	89	ADS(0.962)DS(0.038)EDKGEESKPK	23.0868	24.9515	32.4627	43.7187	17.8662	22.3103	Q6IBN6;P83916;J3KS05;B5MD17;K7ELA4;C9JWS9;Q9Y654	89;89;89;89;89;89;57	5437	1371	ADSDSEDKGEESKPK
3885	CBX3	Q13185	Chromobox protein homolog 3	S	176	LT(0.001)WHS(0.999)CPEDEAQ	0.466398	0.473092	0.328047	0.367821	0.527028	0.455031	A4D177;Q13185	176;176	2449	44411	LTWHSCPEDEAQ
3886	CBX3	Q13185	Chromobox protein homolog 3	S	93	S(0.979)LS(0.009)DS(0.012)ESDDSK	6.01717	7.28706	6.06062	6.64387	1.31018	1.35019	A4D177;Q13185;S4R2Y4	93;93;85	2449	63294	SLSDSESDDSK
3887	CBX3	Q13185	Chromobox protein homolog 3	S	95	S(0.002)LS(0.973)DS(0.024)ES(0.001)DDSK	6.24684	6.64592	12.907	13.2408	12.3648	12.4665	A4D177;Q13185;S4R2Y4	95;95;87	2449	63294	SLSDSESDDSK
3888	CBX3	Q13185	Chromobox protein homolog 3	S	97	S(0.001)LS(0.069)DS(0.929)ESDDSK	4.00832	4.38539	5.8938	5.97929	10.774	9.97259	A4D177;Q13185;S4R2Y4	97;97;89	2449	63294	SLSDSESDDSK
2565	CBX4	O00257	E3 SUMO-protein ligase CBX4	S	415	CLS(0.975)ET(0.025)HGEREPCK					256.166	373.058	A0A0S2Z5B2;O00257;A0A0S2Z4Q9;O00257-3	415;415;145;145	1700	8324	CLSETHGEREPCK
2567	CBX4	O00257	E3 SUMO-protein ligase CBX4	S	291	S(0.001)GEVAEGEARS(0.992)PS(0.008)HK					628.708	655.796	A0A0S2Z5B2;O00257	291;291	1700	61625;61626	SGEVAEGEARSPSHK;SGEVAEGEARSPSHKK
11404	CBX8	Q9HC52	Chromobox protein homolog 8	S	191	VDDKPS(0.016)S(0.984)PGDSSK	1463.24	1636.56	3490.05	2565.36	1108.15	1266.3	Q9HC52;C9JM54;C9J6K3	191;166;181	7259	72348	VDDKPSSPGDSSK
9504	CC2D1A	Q6P1N0	Coiled-coil and C2 domain-containing protein 1A	S	455	KQNS(0.999)PVAPT(0.001)AQPK	6.20744	6.63191	5.51866	5.25735	4.90277	5.13389	Q6P1N0-2;Q6P1N0;Q9H8P7	455;455;100	6194	36815	KQNSPVAPTAQPK
9506	CC2D1A	Q6P1N0	Coiled-coil and C2 domain-containing protein 1A	S	238	VTLEGPSATAPAS(0.592)S(0.408)PGLAK	2.29937	2.45961	3.28672	2.83285	0	0	Q6P1N0-2;Q6P1N0;Q9NX28;K7EJY5;Q24K25	238;238;76;84;214	6194	76528	VTLEGPSATAPASSPGLAK
9507	CC2D1A	Q6P1N0	Coiled-coil and C2 domain-containing protein 1A	S	239	VTLEGPSATAPAS(0.025)S(0.975)PGLAK	2.29937	2.45961	0	0	7.32964	7.06507	Q6P1N0-2;Q6P1N0;Q9NX28;K7EJY5;Q24K25	239;239;77;85;215	6194	76528	VTLEGPSATAPASSPGLAK
9106	CC2D1B	Q5T0F9	Coiled-coil and C2 domain-containing protein 1B	S	528	ASSSKES(0.838)PS(0.125)PS(0.037)VR	5.2915	5.1224	3.27183	2.36906	6.98652	5.9264	Q5T0F9-2;H0Y517;H7C1U3;Q5T0F9;Q5T0F9-3	522;309;342;528;213	6030	6179;19510	ASSSKESPSPSVR;ESPSPSVR
9107	CC2D1B	Q5T0F9	Coiled-coil and C2 domain-containing protein 1B	S	530	ES(0.005)PS(0.974)PS(0.022)VR	5.38121	5.32429	4.24189	3.24421	0	0	Q5T0F9-2;H0Y517;H7C1U3;Q5T0F9;Q5T0F9-3	524;311;344;530;215	6030	6179;19510	ASSSKESPSPSVR;ESPSPSVR
9108	CC2D1B	Q5T0F9	Coiled-coil and C2 domain-containing protein 1B	S	209	TLES(0.001)QLAS(0.999)VRR	0	0	1.58458	1.49725	1.3154	1.1658	Q5T0F9-2;H7C1U3;Q5T0F9	209;50;209	6030	68981	TLESQLASVRR
14825	CCAR1	Q8IX12	Cell division cycle and apoptosis regulator protein 1	T	627	EIS(0.062)T(0.822)PT(0.115)HWS(0.002)K	0	0	0	0	1.59209	1.55149	Q8IX12-2;Q8IX12;A0A0C4DGG8;F5H1H2;F5H2E6	612;627;612;432;601	6473	16805	EISTPTHWSK
4815	CCAR2	Q8N163	Cell cycle and apoptosis regulator protein 2	S	626	EDGLLPKPLS(0.567)S(0.433)GGEEEEKPR	0.527613	0.786476	0.91061	0.892859	1.43967	1.51769	B3KTJ9;Q8N163-2;Q8N163;H0YB24;G3V119;E2PSM9;A0A087X2B6	626;626;626;318;301;68;89	3123	14664;51844	EDGLLPKPLSSGGEEEEKPR;PLSSGGEEEEKPR
4816	CCAR2	Q8N163	Cell cycle and apoptosis regulator protein 2	S	627	PLS(0.026)S(0.974)GGEEEEKPR	0.527613	0.786476	1.38581	1.58225	0.717999	0.71299	B3KTJ9;Q8N163-2;Q8N163;H0YB24;G3V119;E2PSM9;A0A087X2B6	627;627;627;319;302;69;90	3123	14664;51844	EDGLLPKPLSSGGEEEEKPR;PLSSGGEEEEKPR
13580	CCAR2	Q8N163	Cell cycle and apoptosis regulator protein 2	T	484	NAET(0.879)PEAT(0.03)T(0.03)QQET(0.03)DT(0.03)DLPEAPPPPLEPAVIAR	0.187943	0.221817	0	0	0	0	B3KTJ9;Q8N163-2;Q8N163;H0YB24;G3V119	484;484;484;176;159	3123	47689	NAETPEATTQQETDTDLPEAPPPPLEPAVIAR
1039	CCDC124	Q96CT7	Coiled-coil domain-containing protein 124	S	194	QENPNMRLS(1)QLK	4.43172	4.59063	4.71088	5.1612	0	0	Q96CT7;A0A024R7M8	194;194	699	53208	QENPNMRLSQLK
1040	CCDC124	Q96CT7	Coiled-coil domain-containing protein 124	S	141	VLEEGS(1)VEAR	1.41219	1.41901	0	0	0	0	Q96CT7;A0A024R7M8	141;141	699	74269	VLEEGSVEAR
6225	CCDC137	Q6PK04	Coiled-coil domain-containing protein 137	S	19	VQAGPGS(1)PR	182.671	280.963					I3L0U5;H6QX63;Q6PK04;I3L4F6	19;35;19;18	4078	75605	VQAGPGSPR
1820	CCDC144B;CCDC144A	A2RUR9	Coiled-coil domain-containing protein 144 ( A | B )	S	634	DSAS(1)LPR	99.4201	108.211	12.4438	15.3527	14.5918	18.3626	B7ZL38;A0A087WSY3;A6NG92;C9JT67;B7ZM27;Q3MJ40;A2RUR9;A2RUR9-3	633;634;634;634;634;634;634;354	1213	12559	DSASLPR
120	CCDC6	Q16204	Coiled-coil domain-containing protein 6	S	113	AEQEEEFIS(0.5)NT(0.5)LFK	0.466162	0.597347	0	0	0	0	A0A024QZJ7;Q16204;Q05CP8	113;113;113	79;5503	1884	AEQEEEFISNTLFK
121	CCDC6	Q16204	Coiled-coil domain-containing protein 6	S	244	LDQPVS(1)APPS(1)PR	18.3962	21.2759	20.5719	24.5032	27.5758	33.5282	A0A024QZJ7;Q16204;Q05CP8	244;244;244	79;5503	38421	LDQPVSAPPSPR
122	CCDC6	Q16204	Coiled-coil domain-containing protein 6	S	367	T(0.009)VS(0.174)S(0.816)PIPYT(0.002)PS(0.003)PS(0.025)S(0.022)S(0.019)RPIS(0.905)PGLS(0.023)YAS(0.002)HTVGFTPPTSLTR	0.199462	0.273332	0	0	0	0	A0A024QZJ7;Q16204	367;367	79	51670;71419	PISPGLSYASHTVGFTPPTSLTR;TVSSPIPYTPSPSSSRPISPGLSYASHTVGFTPPTSLTR
123	CCDC6	Q16204	Coiled-coil domain-containing protein 6	S	323	QLS(0.98)ES(0.014)ES(0.003)S(0.004)LEMDDER	0.936516	1.02029	3.94289	4.59481	2.53037	3.63143	A0A024QZJ7;Q16204;A0A2L0A456	323;323;36	79	54604;54605	QLSESESSLEMDDER;QLSESESSLEMDDERYFNEMSAQGLRPR
124	CCDC6	Q16204	Coiled-coil domain-containing protein 6	S	325	QLS(0.025)ES(0.968)ES(0.007)SLEMDDER	0	0	1.87749	2.30842	0	0	A0A024QZJ7;Q16204;A0A2L0A456	325;325;38	79	54604;54605	QLSESESSLEMDDER;QLSESESSLEMDDERYFNEMSAQGLRPR
126	CCDC6	Q16204	Coiled-coil domain-containing protein 6	S	351	T(0.027)VS(0.542)S(0.432)PIPYTPSPSSSR	0	0	0	0	4.07722	4.34703	A0A024QZJ7;Q16204;A0A2L0A456	351;351;64	79	71418;71419	TVSSPIPYTPSPSSSR;TVSSPIPYTPSPSSSRPISPGLSYASHTVGFTPPTSLTR
127	CCDC6	Q16204	Coiled-coil domain-containing protein 6	S	352	T(0.002)VS(0.023)S(0.966)PIPY(0.005)T(0.003)PSPSSSR	0.55686	0.646913	2.60089	2.96051	0.701821	0.7975	A0A024QZJ7;Q16204;A0A2L0A456	352;352;65	79	71418;71419	TVSSPIPYTPSPSSSR;TVSSPIPYTPSPSSSRPISPGLSYASHTVGFTPPTSLTR
12486	CCDC6	Q16204	Coiled-coil domain-containing protein 6	T	115	AEQEEEFIS(0.5)NT(0.5)LFK	0.466162	0.597347	0	0	0	0	A0A024QZJ7;Q16204;Q05CP8	115;115;115	79;5503	1884	AEQEEEFISNTLFK
11297	CCDC86	Q9H6F5	Coiled-coil domain-containing protein 86	S	58	AGLGS(1)PERPPK	1246.96	1829.82	3164.01	1666.71			Q9H6F5;H0YG79;Q6ZW18	58;52;58	7188	2580	AGLGSPERPPK
11298	CCDC86	Q9H6F5	Coiled-coil domain-containing protein 86	S	47	ALVEFESNPEETREPGS(1)PPSVQR	1356.56	2251.54	3601.75	2000.48			Q9H6F5;H0YG79	47;41	7188	4352	ALVEFESNPEETREPGSPPSVQR
11299	CCDC86	Q9H6F5	Coiled-coil domain-containing protein 86	S	18	LGGLRPES(1)PESLTSVSR	799.877	1431.11	2039.57	1236.58			Q9H6F5;H0YG79;Q6ZW18	18;12;18	7188	39656;58057	LGGLRPESPESLTSVSR;RLGGLRPESPESLTSVSR
11300	CCDC86	Q9H6F5	Coiled-coil domain-containing protein 86	S	91	LQQGAGLESPQGQPEPGAAS(1)PQRQQDLHLESPQR	248.662	361.171	628.333	348.043			Q9H6F5;Q6ZW18	91;91	7188	43015;43016	LQQGAGLESPQGQPEPGAASPQR;LQQGAGLESPQGQPEPGAASPQRQQDLHLESPQR
11301	CCDC86	Q9H6F5	Coiled-coil domain-containing protein 86	S	102	QQDLHLES(1)PQRQPEYSPESPR	0	0	363.254	212.253			Q9H6F5	102	7188	43016;55232	LQQGAGLESPQGQPEPGAASPQRQQDLHLESPQR;QQDLHLESPQRQPEYSPESPR
11302	CCDC86	Q9H6F5	Coiled-coil domain-containing protein 86	S	110	QQDLHLES(0.015)PQRQPEYS(0.85)PES(0.135)PR	86.7097	118.71	0	0			Q9H6F5	110	7188	55057;55232	QPEYSPESPR;QQDLHLESPQRQPEYSPESPR
11303	CCDC86	Q9H6F5	Coiled-coil domain-containing protein 86	S	113	QPEYSPES(1)PR	533.08	998.885	1723.93	977.166			Q9H6F5	113	7188	55057;55232	QPEYSPESPR;QQDLHLESPQRQPEYSPESPR
11304	CCDC86	Q9H6F5	Coiled-coil domain-containing protein 86	S	69	TSPGS(1)PR	209.237	397.02	689.214	418.858			Q9H6F5;H0YG79;Q6ZW18	69;63;69	7188	70592	TSPGSPR
15080	CCDC86	Q9H6F5	Coiled-coil domain-containing protein 86	T	42	ALVEFESNPEET(0.828)REPGS(0.169)PPS(0.003)VQR	322.543	495.184	664.802	368.646			Q9H6F5;H0YG79	42;36	7188	4352	ALVEFESNPEETREPGSPPSVQR
8855	CCDC88A	Q3V6T2	Girdin	S	228	DGLHFLPHAS(0.817)S(0.143)S(0.027)AQS(0.007)PCGS(0.007)PGMK	0.330933	0.458389	1.12732	0.977644	0.65444	0.82298	Q3V6T2;Q3V6T2-2;A0A2U3TZV9;D6W5D1;A0A2R8YG73;A0A2R8Y4X4;Q6DCA5;A0A2R8YG52;A0A087WXD9;Q9UI01;O14997;Q6PAV0;A0A2R8Y6B2;Q86YH1;A0A2R8YD81;A0A2R8Y846;Q3V6T2-4;Q3V6T2-3;Q3V6T2-5;A0A2R8Y4W8;A0A2R8YGU1	228;228;228;228;228;228;225;228;153;153;153;228;153;228;181;228;228;228;228;228;90	5844;5845	10193	DGLHFLPHASSSAQSPCGSPGMK
8856	CCDC88A	Q3V6T2	Girdin	S	229	DGLHFLPHAS(0.102)S(0.745)S(0.114)AQS(0.034)PCGS(0.006)PGMK	0	0	0.219007	0.183517	0	0	Q3V6T2;Q3V6T2-2;A0A2U3TZV9;D6W5D1;A0A2R8YG73;A0A2R8Y4X4;Q6DCA5;A0A2R8YG52;A0A087WXD9;Q9UI01;O14997;Q6PAV0;A0A2R8Y6B2;Q86YH1;A0A2R8YD81;A0A2R8Y846;Q3V6T2-4;Q3V6T2-3;Q3V6T2-5;A0A2R8Y4W8;A0A2R8YGU1	229;229;229;229;229;229;226;229;154;154;154;229;154;229;182;229;229;229;229;229;91	5844;5845	10193	DGLHFLPHASSSAQSPCGSPGMK
8860	CCDC88A	Q3V6T2	Girdin	S	1561	DT(0.006)T(0.144)S(0.851)FEDISPQGVSDDSSTGSR	1.81877	1.73794	0	0	3.85087	3.84903	Q3V6T2;Q3V6T2-2;A0A2U3TZV9;D6W5D1;A0A2R8Y7B1;A0A2R8Y820;A0A2R8Y885;A0A2R8YCU9;H7C2C6;A0A2R8YDS8;A0A2R8Y7D4;H0Y470;Q9ULK8;H0Y7U8;Q9NW05;A0A2R8Y5D7;B4DSN0;A0A2R8Y802;Q3V6T2-4;Q3V6T2-3;Q3V6T2-5	1561;1533;1561;1478;1321;852;803;798;736;694;730;578;492;514;412;398;184;249;1532;1560;1560	5844;5845	13109	DTTSFEDISPQGVSDDSSTGSR
8861	CCDC88A	Q3V6T2	Girdin	S	1566	DTT(0.001)S(0.004)FEDIS(0.995)PQGVSDDSSTGSR	1.01281	0.870746	0.414308	0.510303	0	0	Q3V6T2;Q3V6T2-2;A0A2U3TZV9;D6W5D1;A0A2R8Y7B1;A0A2R8Y820;A0A2R8Y885;A0A2R8YCU9;H7C2C6;A0A2R8YDS8;A0A2R8Y7D4;H0Y470;Q9ULK8;H0Y7U8;Q9NW05;A0A2R8Y5D7;B4DSN0;A0A2R8Y802;Q3V6T2-4;Q3V6T2-3;Q3V6T2-5	1566;1538;1566;1483;1326;857;808;803;741;699;735;583;497;519;417;403;189;254;1537;1565;1565	5844;5845	13109	DTTSFEDISPQGVSDDSSTGSR
8862	CCDC88A	Q3V6T2	Girdin	S	1533	ELGAMAFS(0.795)T(0.195)T(0.01)AINFSTVNSSAGFR	0	0	0.386083	0.38436	0.655628	0.655278	Q3V6T2;Q3V6T2-2;A0A2U3TZV9;D6W5D1;A0A2R8Y7B1;A0A2R8Y820;A0A2R8Y885;A0A2R8YCU9;H7C2C6;A0A2R8YDS8;A0A2R8Y7D4;H0Y470;Q9ULK8;H0Y7U8;Q9NW05;A0A2R8Y5D7;B4DSN0;A0A2R8Y802;Q3V6T2-4;Q3V6T2-3;Q3V6T2-5	1533;1505;1533;1450;1293;824;775;770;708;666;702;550;464;486;384;370;156;221;1504;1532;1532	5844;5845	17291	ELGAMAFSTTAINFSTVNSSAGFR
8863	CCDC88A	Q3V6T2	Girdin	S	1387	FYDPS(1)PPR	5.96241	6.27112	3.19509	2.9661	6.38596	6.33547	Q3V6T2;Q3V6T2-2;A0A2U3TZV9;D6W5D1;A0A2R8Y7B1;A0A2R8YG73;A0A2R8Y4X4;A0A2R8Y820;A0A2R8Y885;A0A2R8YCU9;H7C2C6;A0A2R8YDS8;A0A2R8Y7D4;H0Y470;Q9ULK8;H0Y7U8;Q9NW05;A0A2R8Y5D7;B4DSN0;B3KW94;H0Y7K3;A0A2R8Y802;Q3V6T2-4;Q3V6T2-3;Q3V6T2-5;A0A2R8Y4W8	1387;1387;1387;1332;1175;1387;1387;678;629;624;562;548;556;432;346;368;266;252;10;10;12;75;1386;1386;1386;1386	5844;5845	23475	FYDPSPPR
8864	CCDC88A	Q3V6T2	Girdin	S	1019	MVQS(0.541)S(0.456)PPIS(0.003)GEDNKWER	0	0	0.490629	0.405505	0	0	Q3V6T2;Q3V6T2-2;A0A2U3TZV9;A0A2R8Y7B1;A0A2R8YG73;A0A2R8Y4X4;A0A2R8Y820;A0A2R8Y885;A0A2R8YCU9;H7C2C6;A0A2R8YDS8;A0A2R8Y7D4;H0Y470;Q3V6T2-4;Q3V6T2-3;Q3V6T2-5;A0A2R8Y4W8;A0A2R8YGU1	1019;1019;1019;807;1019;1019;310;261;304;194;180;188;64;1018;1018;1018;1018;880	5844;5845	47492	MVQSSPPISGEDNKWER
8865	CCDC88A	Q3V6T2	Girdin	S	1820	RT(0.035)S(0.965)IHDFLT(0.001)K	1.24616	1.5365	1.32913	1.61446	1.245	1.36272	Q3V6T2;Q3V6T2-2;A0A2U3TZV9;D6W5D1;A0A2R8Y7B1;A0A2R8Y820;A0A2R8Y885;A0A2R8YCU9;H7C2C6;A0A2R8YDS8;A0A2R8Y7D4;H0Y470;Q9ULK8;A0A2R8Y5D7;B4DSN0;B3KW94;H0Y7K3;A0A2R8Y4Z5;A0A2R8Y4C6;Q3V6T2-4;Q3V6T2-3;Q3V6T2-5	1820;1792;1746;1737;1553;1084;1062;1057;995;879;888;837;751;657;443;321;323;269;115;1791;1819;1745	5844;5845	59462	RTSIHDFLTK
8872	CCDC88A	Q3V6T2	Girdin	S	449	S(1)LGHEVNELTSSR	3.34337	2.97249	2.75153	2.78116	4.99691	5.28049	Q3V6T2;Q3V6T2-2;A0A2U3TZV9;D6W5D1;A0A2R8Y7B1;A0A2R8YG73;A0A2R8Y4X4;Q6DCA5;A0A2R8YG52;A0A087WXD9;Q9UI01;O14997;Q6PAV0;A0A2R8Y6B2;Q86YH1;A0A2R8Y7D9;Q3V6T2-4;Q3V6T2-3;Q3V6T2-5;A0A2R8Y4W8;A0A2R8YGU1	449;449;449;449;237;449;449;446;449;374;374;374;449;374;449;364;449;449;449;449;311	5844;5845	62933	SLGHEVNELTSSR
8873	CCDC88A	Q3V6T2	Girdin	S	1717	S(0.002)LS(0.056)VS(0.697)S(0.246)DFLGK	0.531132	0.584377	0	0	0	0	Q3V6T2;Q3V6T2-2;A0A2U3TZV9;D6W5D1;A0A2R8Y7B1;A0A2R8Y820;A0A2R8Y885;A0A2R8YCU9;H7C2C6;A0A2R8YDS8;A0A2R8Y7D4;H0Y470;Q9ULK8;H0Y7U8;Q9NW05;A0A2R8Y5D7;B4DSN0;B3KW94;H0Y7K3;A0A2R8Y4Z5;A0A2R8Y4C6;Q3V6T2-4;Q3V6T2-3;Q3V6T2-5	1717;1689;1717;1634;1450;981;959;954;892;850;859;734;648;670;568;554;340;218;220;166;86;1688;1716;1716	5844;5845	63387	SLSVSSDFLGK
8874	CCDC88A	Q3V6T2	Girdin	S	1417	S(0.999)LT(0.001)LTPTR	2.85337	2.88373	6.5754	6.38021	13.6954	12.4823	Q3V6T2;Q3V6T2-2;A0A2U3TZV9;D6W5D1;A0A2R8Y7B1;A0A2R8YG73;A0A2R8Y820;A0A2R8Y885;A0A2R8YCU9;H7C2C6;A0A2R8YDS8;A0A2R8Y7D4;H0Y470;Q9ULK8;H0Y7U8;Q9NW05;A0A2R8Y5D7;B4DSN0;B3KW94;H0Y7K3;A0A2R8Y802;Q3V6T2-4;Q3V6T2-3;Q3V6T2-5;A0A2R8Y4W8	1417;1417;1417;1362;1205;1417;708;659;654;592;578;586;462;376;398;296;282;40;40;42;105;1416;1416;1416;1416	5844;5845	63412	SLTLTPTR
8875	CCDC88A	Q3V6T2	Girdin	S	1652	S(0.981)S(0.019)PVLQHK	1.69478	1.70215	3.78288	3.032	6.87201	6.37647	Q3V6T2;Q3V6T2-2;A0A2U3TZV9;D6W5D1;A0A2R8Y7B1;A0A2R8Y820;A0A2R8Y885;A0A2R8YCU9;H7C2C6;A0A2R8YDS8;A0A2R8Y7D4;H0Y470;Q9ULK8;H0Y7U8;Q9NW05;A0A2R8Y5D7;B4DSN0;B3KW94;H0Y7K3;A0A2R8Y4Z5;A0A2R8Y4C6;Q3V6T2-4;Q3V6T2-3;Q3V6T2-5	1652;1624;1652;1569;1385;916;894;889;827;785;794;669;583;605;503;489;275;153;155;101;21;1623;1651;1651	5844;5845	65369	SSPVLQHK
8876	CCDC88A	Q3V6T2	Girdin	S	1653	S(0.186)S(0.814)PVLQHK	5.47713	5.46224	4.17674	3.62822	4.5761	4.37782	Q3V6T2;Q3V6T2-2;A0A2U3TZV9;D6W5D1;A0A2R8Y7B1;A0A2R8Y820;A0A2R8Y885;A0A2R8YCU9;H7C2C6;A0A2R8YDS8;A0A2R8Y7D4;H0Y470;Q9ULK8;H0Y7U8;Q9NW05;A0A2R8Y5D7;B4DSN0;B3KW94;H0Y7K3;A0A2R8Y4Z5;A0A2R8Y4C6;Q3V6T2-4;Q3V6T2-3;Q3V6T2-5	1653;1625;1653;1570;1386;917;895;890;828;786;795;670;584;606;504;490;276;154;156;102;22;1624;1652;1652	5844;5845	65369	SSPVLQHK
8879	CCDC88A	Q3V6T2	Girdin	S	1702	S(0.036)S(0.036)S(0.928)QENLLDEVMK	1.61353	1.3834	3.77164	4.38002	2.91482	3.24588	Q3V6T2;Q3V6T2-2;A0A2U3TZV9;D6W5D1;A0A2R8Y7B1;A0A2R8Y820;A0A2R8Y885;A0A2R8YCU9;H7C2C6;A0A2R8YDS8;A0A2R8Y7D4;H0Y470;Q9ULK8;H0Y7U8;Q9NW05;A0A2R8Y5D7;B4DSN0;B3KW94;H0Y7K3;A0A2R8Y4Z5;A0A2R8Y4C6;Q3V6T2-4;Q3V6T2-3;Q3V6T2-5	1702;1674;1702;1619;1435;966;944;939;877;835;844;719;633;655;553;539;325;203;205;151;71;1673;1701;1701	5844;5845	65521	SSSQENLLDEVMK
8880	CCDC88A	Q3V6T2	Girdin	S	1675	T(0.159)GS(0.836)PGS(0.006)EVVTLQQFLEESNK	0.781357	0.826126	0.942427	1.12104	0.718831	0.741273	Q3V6T2;Q3V6T2-2;A0A2U3TZV9;D6W5D1;A0A2R8Y7B1;A0A2R8Y820;A0A2R8Y885;A0A2R8YCU9;H7C2C6;A0A2R8YDS8;A0A2R8Y7D4;H0Y470;Q9ULK8;H0Y7U8;Q9NW05;A0A2R8Y5D7;B4DSN0;B3KW94;H0Y7K3;A0A2R8Y4Z5;A0A2R8Y4C6;Q3V6T2-4;Q3V6T2-3;Q3V6T2-5	1675;1647;1675;1592;1408;939;917;912;850;808;817;692;606;628;526;512;298;176;178;124;44;1646;1674;1674	5844;5845	68283	TGSPGSEVVTLQQFLEESNK
8882	CCDC88A	Q3V6T2	Girdin	S	1587	VHASRPAS(1)LDSGR	2.1396	2.71835	4.72938	3.21586	4.89596	4.58972	Q3V6T2;Q3V6T2-2;A0A2U3TZV9;D6W5D1;A0A2R8Y885;A0A2R8YCU9;H7C2C6;A0A2R8YDS8;H0Y470;Q9ULK8;H0Y7U8;Q9NW05;A0A2R8Y5D7;B4DSN0;A0A2R8Y802;Q3V6T2-4;Q3V6T2-3;Q3V6T2-5	1587;1559;1587;1504;829;824;762;720;604;518;540;438;424;210;275;1558;1586;1586	5844;5845	73599	VHASRPASLDSGR
14565	CCDC88A	Q3V6T2	Girdin	T	1801	DSNPYAT(1)LPR	0.401585	0.388333	0.31644	0.368638	0.862269	1.02465	Q3V6T2;Q3V6T2-2;D6W5D1;A0A2R8Y7B1;A0A2R8Y820;A0A2R8Y885;A0A2R8YCU9;H7C2C6;H0Y470;Q9ULK8;A0A2R8Y5D7;B4DSN0;B3KW94;H0Y7K3;A0A2R8Y4Z5;Q3V6T2-4;Q3V6T2-3	1801;1773;1718;1534;1065;1043;1038;976;818;732;638;424;302;304;250;1772;1800	5844;5845	12762	DSNPYATLPR
14569	CCDC88A	Q3V6T2	Girdin	T	1819	RT(0.5)S(0.5)IHDFLTK	1.24616	1.5365	0.456867	0.532583	0	0	Q3V6T2;Q3V6T2-2;A0A2U3TZV9;D6W5D1;A0A2R8Y7B1;A0A2R8Y820;A0A2R8Y885;A0A2R8YCU9;H7C2C6;A0A2R8YDS8;A0A2R8Y7D4;H0Y470;Q9ULK8;A0A2R8Y5D7;B4DSN0;B3KW94;H0Y7K3;A0A2R8Y4Z5;A0A2R8Y4C6;Q3V6T2-4;Q3V6T2-3;Q3V6T2-5	1819;1791;1745;1736;1552;1083;1061;1056;994;878;887;836;750;656;442;320;322;268;114;1790;1818;1744	5844;5845	59462	RTSIHDFLTK
14570	CCDC88A	Q3V6T2	Girdin	T	458	S(0.005)LGHEVNELT(0.967)S(0.026)S(0.001)R	0.738178	0.601245	0	0	0	0	Q3V6T2;Q3V6T2-2;A0A2U3TZV9;D6W5D1;A0A2R8Y7B1;A0A2R8YG73;A0A2R8Y4X4;Q6DCA5;A0A2R8YG52;A0A087WXD9;Q9UI01;O14997;Q6PAV0;A0A2R8Y6B2;Q86YH1;A0A2R8Y7D9;Q3V6T2-4;Q3V6T2-3;Q3V6T2-5;A0A2R8Y4W8;A0A2R8YGU1	458;458;458;458;246;458;458;455;458;383;383;383;458;383;458;373;458;458;458;458;320	5844;5845	62933	SLGHEVNELTSSR
14571	CCDC88A	Q3V6T2	Girdin	T	1673	T(0.559)GS(0.426)PGS(0.014)EVVTLQQFLEESNK	0.468688	0.502654	0.407405	0.527712	0	0	Q3V6T2;Q3V6T2-2;A0A2U3TZV9;D6W5D1;A0A2R8Y7B1;A0A2R8Y820;A0A2R8Y885;A0A2R8YCU9;H7C2C6;A0A2R8YDS8;A0A2R8Y7D4;H0Y470;Q9ULK8;H0Y7U8;Q9NW05;A0A2R8Y5D7;B4DSN0;B3KW94;H0Y7K3;A0A2R8Y4Z5;A0A2R8Y4C6;Q3V6T2-4;Q3V6T2-3;Q3V6T2-5	1673;1645;1673;1590;1406;937;915;910;848;806;815;690;604;626;524;510;296;174;176;122;42;1644;1672;1672	5844;5845	68283	TGSPGSEVVTLQQFLEESNK
4636	CCDC88B	A6NC98	Coiled-coil domain-containing protein 88B	S	1379	AQS(0.992)S(0.008)LCLRDETLAGGQR	11.5012	12.2331	8.51092	9.0977	4.37997	4.12218	B2RTU8;A6NC98;A6NC98-4;A6NC98-6	1379;1379;1261;42	3018	5568;56661;56662	AQSSLCLRDETLAGGQR;RAQSSLCLR;RAQSSLCLRDETLAGGQR
4637	CCDC88B	A6NC98	Coiled-coil domain-containing protein 88B	S	1380	AQS(0.301)S(0.699)LCLRDETLAGGQR	0.902057	1.02455	0.888914	0.852051	12.7424	13.2343	B2RTU8;A6NC98;A6NC98-4;A6NC98-6	1380;1380;1262;43	3018	5568;56661;56662	AQSSLCLRDETLAGGQR;RAQSSLCLR;RAQSSLCLRDETLAGGQR
4638	CCDC88B	A6NC98	Coiled-coil domain-containing protein 88B	S	1370	EADGTGSPS(1)PAPMR	22.0221	21.4341	23.056	18.7186	27.0851	23.8536	B2RTU8;A6NC98;A6NC98-4	1370;1370;1252	3018	13873;13874	EADGTGSPSPAPMR;EADGTGSPSPAPMRR
4639	CCDC88B	A6NC98	Coiled-coil domain-containing protein 88B	S	1345	LGADGAGS(0.844)T(0.156)ESLGGPPETELPEGR	0	0	1.5177	1.62006	1.95931	1.86806	B2RTU8;A6NC98;A6NC98-4	1345;1345;1227	3018	39467	LGADGAGSTESLGGPPETELPEGR
4640	CCDC88B	A6NC98	Coiled-coil domain-containing protein 88B	S	1475	RPLTPSLS(1)Q	9.0301	11.2346	10.555	10.7118	18.2859	20.7293	B2RTU8;A6NC98;A6NC98-4;A6NC98-6	1475;1475;1357;138	3018	58647	RPLTPSLSQ
4641	CCDC88B	A6NC98	Coiled-coil domain-containing protein 88B	S	596	RS(0.649)S(0.343)LQS(0.008)PASVAPPQGPGTK	0	0	4.32415	4.68235	5.27509	6.40053	B2RTU8;A6NC98;A6NC98-4;A6NC98-2;Q8TEJ7;A6NC98-3;Q8TEI3	596;596;596;596;59;245;182	3018	59257;65225	RSSLQSPASVAPPQGPGTK;SSLQSPASVAPPQGPGTK
4643	CCDC88B	A6NC98	Coiled-coil domain-containing protein 88B	S	436	SLEPPPGS(1)PGEAPLAGAAPSLQDEVR	13.8005	15.678	9.49567	9.62229	8.35524	8.32992	B2RTU8;A6NC98;A6NC98-4;A6NC98-2;A6NC98-3;Q8TEI3	436;436;436;436;85;22	3018	62850;62851	SLEPPPGSPGEAPLAGAAPSLQDEVR;SLEPPPGSPGEAPLAGAAPSLQDEVREAEAGR
4644	CCDC88B	A6NC98	Coiled-coil domain-containing protein 88B	S	1408	SSES(0.991)FS(0.009)PGDTPR	6.44016	6.9025	3.90196	3.62657	10.8079	10.9414	B2RTU8;A6NC98;A6NC98-4;A6NC98-6	1408;1408;1290;71	3018	65034	SSESFSPGDTPR
4645	CCDC88B	A6NC98	Coiled-coil domain-containing protein 88B	S	1410	SS(0.001)ES(0.251)FS(0.733)PGDT(0.016)PR	1.8275	1.83393	3.20536	3.04561	1.56892	1.55287	B2RTU8;A6NC98;A6NC98-4;A6NC98-6	1410;1410;1292;73	3018	65034	SSESFSPGDTPR
13541	CCDC88B	A6NC98	Coiled-coil domain-containing protein 88B	T	1471	RPLT(0.997)PS(0.003)LSQ	2.6268	2.4758	6.63124	4.83838	12.4609	10.6813	B2RTU8;A6NC98;A6NC98-4;A6NC98-6	1471;1471;1353;134	3018	58647	RPLTPSLSQ
11718	CCDC88C	Q9P219	Protein Daple	S	227	DYLQAQHPPS(1)PIK	232.122	333.472	35.9254	40.7369	123.503	147.021	Q9P219;B4DZB8	227;191	7466	13683	DYLQAQHPPSPIK
11719	CCDC88C	Q9P219	Protein Daple	S	1592	NTSSNSS(0.001)PLNLKGS(0.44)S(0.558)EQLHGR	330.939	408.99	0	0	86.2476	85.9101	Q9P219;A0A0A0MR69;Q9P219-3;Q9P219-2	1592;116;42;116	7466	50697	NTSSNSSPLNLKGSSEQLHGR
11720	CCDC88C	Q9P219	Protein Daple	S	1601	S(0.155)ES(0.814)FS(0.031)SEDLIPSR	0	0	20.1074	24.3414	0	0	Q9P219;A0A0A0MR69;Q9P219-3;Q9P219-2	1601;125;51;125	7466	61129	SESFSSEDLIPSR
3160	CCDC9	Q9Y3X0	Coiled-coil domain-containing protein 9	S	376	EGAAS(0.711)PAPET(0.289)PQPT(0.001)SPETSPK	29.7348	30.6231	9.32304	8.91066	13.8131	10.5745	A0A2R8Y4Z8;B4DXW2;Q9Y3X0	376;358;376	2058	15776	EGAASPAPETPQPTSPETSPK
3162	CCDC9	Q9Y3X0	Coiled-coil domain-containing protein 9	S	80	RS(1)PGTPRPPGASK	103.842	92.5601	31.7059	29.9343	61.2911	51.8201	A0A2R8Y4Z8;B4DXW2;Q9Y3X0;M0QYB4	80;80;80;80	2058	59190;64068	RSPGTPRPPGASK;SPGTPRPPGASK
3163	CCDC9	Q9Y3X0	Coiled-coil domain-containing protein 9	S	202	S(1)GPLEESER	9.64984	20.6448	3.2454	4.06283	0	0	A0A2R8Y4Z8;B4DXW2;Q9Y3X0	202;184;202	2058	61824	SGPLEESER
3164	CCDC9	A0A2R8Y4Z8	Coiled-coil domain-containing protein 9	S	521	TTHLAGALS(1)PGGGQSAPAFPESGPSLR	35.9001	37.8051	11.2914	12.5032	35.1779	39.0373	A0A2R8Y4Z8	521	2058	70872	TTHLAGALSPGGGQSAPAFPESGPSLR
13193	CCDC9	Q9Y3X0	Coiled-coil domain-containing protein 9	T	385	EGAASPAPETPQPT(0.976)S(0.024)PETSPK	19.0337	23.0058	7.3074	9.19395	0	0	A0A2R8Y4Z8;B4DXW2;Q9Y3X0	385;367;385	2058	15776	EGAASPAPETPQPTSPETSPK
6037	CCDC93	Q567U6	Coiled-coil domain-containing protein 93	S	301	QS(0.015)ELS(0.969)AEES(0.016)PEK	0.986412	1.02408	0.80676	0.711918	0	0	Q567U6;F8W9X7	301;300	3932	55644	QSELSAEESPEK
6038	CCDC93	Q567U6	Coiled-coil domain-containing protein 93	S	305	QSELSAEES(1)PEK	1.4398	1.45302	0.620119	0.605021	0	0	Q567U6;F8W9X7	305;304	3932	55644	QSELSAEESPEK
213	CCDC97	Q96F63	Coiled-coil domain-containing protein 97	S	212	T(0.001)PT(0.001)HQPPKPGS(0.999)PGRPACPLSNLLLQSYEER	91.8094	87.3068			51.0199	45.9243	A0A024R0L2;Q96F63	266;212	159	69994	TPTHQPPKPGSPGRPACPLSNLLLQSYEER
2168	CCM2	Q9BSQ5	Cerebral cavernous malformations 2 protein	S	384	GIITDS(1)FGR			434.564	490.209			A0A0A0MT72;Q9BSQ5-4;Q9BSQ5;Q9BSQ5-2;C9JUH3;Q9BSQ5-3	378;326;384;405;287;293	1434	25831	GIITDSFGR
2169	CCM2	Q9BSQ5	Cerebral cavernous malformations 2 protein	S	164	TAQDPGIS(0.999)PS(0.001)QSLCAESSR			44.0662	48.0495			A0A0A0MT72;Q9BSQ5-4;Q9BSQ5;Q9BSQ5-2;A0A3B3IRS0;B7Z8D5;E9PEC4	158;106;164;185;164;127;164	1434	67048	TAQDPGISPSQSLCAESSR
12955	CCM2	Q9BSQ5	Cerebral cavernous malformations 2 protein	T	241	AIFDGAS(0.105)T(0.092)PT(0.696)HHLS(0.105)LHS(0.001)DDSSTK			50.0781	34.0521			A0A0A0MT72;Q9BSQ5-4;Q9BSQ5;Q9BSQ5-2	235;183;241;262	1434	3147	AIFDGASTPTHHLSLHSDDSSTK
920	CCNK	O75909	Cyclin-K	S	340	RAVVVS(1)PKEENK					3340.8	3963.6	G3V5E1;A0A024R6K1;O75909-1;O75909	340;340;340;340	607	7411;56746;56747	AVVVSPKEENK;RAVVVSPK;RAVVVSPKEENK
922	CCNK	O75909	Cyclin-K	S	9	ENS(0.068)S(0.865)PS(0.068)VTSANLDHTK					689.778	658.787	G3V5E1;A0A024R6K1;O75909-1;O75909;O75909-4;G3V235;G3V2Q3;O75909-2	9;9;9;9;9;9;9;9	607	18367	ENSSPSVTSANLDHTK
924	CCNK	O75909	Cyclin-K	S	324	KPS(1)PQPS(0.004)S(0.996)PR					498.681	523.232	G3V5E1;A0A024R6K1;O75909-1;O75909;O75909-4	324;324;324;324;324	607	36677	KPSPQPSSPR
925	CCNK	O75909	Cyclin-K	S	328	KPS(0.011)PQPS(0.995)S(0.994)PR					89.9358	85.434	G3V5E1;A0A024R6K1;O75909-1;O75909;O75909-4	328;328;328;328;328	607	36677	KPSPQPSSPR
926	CCNK	O75909	Cyclin-K	S	329	KPSPQPS(0.002)S(0.998)PR					1558.26	1512.74	G3V5E1;A0A024R6K1;O75909-1;O75909;O75909-4	329;329;329;329;329	607	36677	KPSPQPSSPR
4553	CCNY	Q8ND76	Cyclin-Y	S	71	AS(0.344)T(0.045)IFLS(0.611)K	748.334	1958.84	0	0	0	0	B2RBH6;Q8ND76;Q8ND76-3;R4GNF3;R4GN48	71;71;17;17;17	2958	6209	ASTIFLSK
4554	CCNY	Q8ND76	Cyclin-Y	S	99	KYS(0.594)S(0.386)CS(0.017)T(0.003)IFLDDSTVSQPNLK	3458.15	4912.01	35.1959	37.289	93.5553	110.555	B2RBH6;Q8ND76;Q8ND76-3;Q8ND76-2;R4GNF3	99;99;45;74;45	2958	37284;80085	KYSSCSTIFLDDSTVSQPNLK;YSSCSTIFLDDSTVSQPNLK
4555	CCNY	Q8ND76	Cyclin-Y	S	100	YS(0.019)S(0.971)CS(0.008)T(0.002)IFLDDSTVSQPNLK	10323.4	16541.8	72.462	76.4106	451.725	541.937	B2RBH6;Q8ND76;Q8ND76-3;Q8ND76-2;R4GNF3	100;100;46;75;46	2958	37284;80085	KYSSCSTIFLDDSTVSQPNLK;YSSCSTIFLDDSTVSQPNLK
4557	CCNY	Q8ND76	Cyclin-Y	S	25	LES(1)YRPDTDLSR	8282.92	15903	105.641	108.932	1310.24	1389.48	B2RBH6;Q8ND76;Q8ND76-2	25;25;25	2958	39020	LESYRPDTDLSR
4558	CCNY	Q8ND76	Cyclin-Y	S	324	RS(0.586)AS(0.414)ADNLTLPR	1064.95	1364	0	0	218.456	234.937	B2RBH6;Q8ND76;Q8ND76-3;Q8ND76-2;B7Z8E4	324;324;270;299;191	2958	59102;60188	RSASADNLTLPR;SASADNLTLPR
4559	CCNY	Q8ND76	Cyclin-Y	S	326	RS(0.005)AS(0.995)ADNLTLPR	19634.1	36011.8	160.076	178.647	2449.03	2866.94	B2RBH6;Q8ND76;Q8ND76-3;Q8ND76-2;B7Z8E4	326;326;272;301;193	2958	59102;60188	RSASADNLTLPR;SASADNLTLPR
4560	CCNY	Q8ND76	Cyclin-Y	S	83	S(1)LFINHHPPGQIAR	4989.47	11979.9	63.0278	73.4575	1183	1358.78	B2RBH6;Q8ND76;Q8ND76-3;Q8ND76-2;R4GNF3;R4GN48	83;83;29;58;29;29	2958	62888	SLFINHHPPGQIAR
10283	CCNYL1	Q8N7R7	Cyclin-Y-like protein 1	S	93	AS(0.344)T(0.045)IFLS(0.611)K	54.8667	74.1127	0	0	0	0	Q8N7R7;Q8N7R7-3;Q8N7R7-2;H7BZD2;A0A494C0K2	93;23;93;26;93	6569	6209;18043	ASTIFLSK;EMPEDLALESNPSDHPRASTIFLSK
10284	CCNYL1	Q8N7R7	Cyclin-Y-like protein 1	S	121	KYS(0.584)S(0.41)CS(0.005)T(0.001)IFLDDSTVSQPNLR	89.7397	70.8198	0	0	0	0	Q8N7R7;Q8N7R7-3;H7BZD2	121;51;54	6569	37285;80086	KYSSCSTIFLDDSTVSQPNLR;YSSCSTIFLDDSTVSQPNLR
10285	CCNYL1	Q8N7R7	Cyclin-Y-like protein 1	S	122	KYS(0.031)S(0.932)CS(0.031)T(0.006)IFLDDSTVSQPNLR	648.476	508.206	223.812	230.958	48.138	56.6396	Q8N7R7;Q8N7R7-3;H7BZD2	122;52;55	6569	37285;80086	KYSSCSTIFLDDSTVSQPNLR;YSSCSTIFLDDSTVSQPNLR
10286	CCNYL1	Q8N7R7	Cyclin-Y-like protein 1	S	124	KYS(0.014)S(0.103)CS(0.796)T(0.087)IFLDDSTVSQPNLR	91.3715	77.4702	0	0	37.3305	44.8904	Q8N7R7;Q8N7R7-3;H7BZD2	124;54;57	6569	37285;80086	KYSSCSTIFLDDSTVSQPNLR;YSSCSTIFLDDSTVSQPNLR
10287	CCNYL1	Q8N7R7	Cyclin-Y-like protein 1	S	342	RS(0.899)FS(0.101)ADNFIGIQR	523.498	437.649	364.268	380.008	92.2136	105.28	Q8N7R7;Q8N7R7-3;Q8N7R7-2	342;272;291	6569	59149;61430	RSFSADNFIGIQR;SFSADNFIGIQR
10288	CCNYL1	Q8N7R7	Cyclin-Y-like protein 1	S	344	S(0.005)FS(0.995)ADNFIGIQR	2086.36	1706.06	481.543	492.162	203.556	230.043	Q8N7R7;Q8N7R7-3;Q8N7R7-2	344;274;293	6569	59149;61430	RSFSADNFIGIQR;SFSADNFIGIQR
10289	CCNYL1	Q8N7R7	Cyclin-Y-like protein 1	S	105	S(1)NHLNHVS(0.997)PGQLT(0.003)K	644.44	719.336	472.744	361.611	223.78	222.524	Q8N7R7;Q8N7R7-3;H7BZD2	105;35;38	6569	63732	SNHLNHVSPGQLTK
10290	CCNYL1	Q8N7R7	Cyclin-Y-like protein 1	S	112	SNHLNHVS(1)PGQLTK	773.979	771.721	300.794	257.605	167.356	179.516	Q8N7R7;Q8N7R7-3;H7BZD2	112;42;45	6569	63732	SNHLNHVSPGQLTK
796	CCPG1	Q9ULG6	Cell cycle progression protein 1	S	186	TVS(0.989)AS(0.011)ESEDR	3.16023	3.20185	15.4103	15.2356	2.89813	2.82281	A0A024R5S7;Q9ULG6-2;Q9ULG6;Q9ULG6-5;Q9ULG6-4;Q9ULG6-3;H3BNE2	186;42;186;186;186;186;218	550	71388;71389	TVSASESEDR;TVSASESEDRLVAEQETEPSK
797	CCPG1	Q9ULG6	Cell cycle progression protein 1	S	188	TVS(0.138)AS(0.844)ES(0.017)EDRLVAEQETEPSK	7.34385	7.434	0	0	0	0	A0A024R5S7;Q9ULG6-2;Q9ULG6;Q9ULG6-5;Q9ULG6-4;Q9ULG6-3;H3BNE2	188;44;188;188;188;188;220	550	71388;71389	TVSASESEDR;TVSASESEDRLVAEQETEPSK
798	CCPG1	Q9ULG6	Cell cycle progression protein 1	S	190	TVS(0.059)AS(0.353)ES(0.587)EDRLVAEQETEPSK	0	0	67.7488	62.8789	0	0	A0A024R5S7;Q9ULG6-2;Q9ULG6;Q9ULG6-5;Q9ULG6-4;Q9ULG6-3;H3BNE2	190;46;190;190;190;190;222	550	71388;71389	TVSASESEDR;TVSASESEDRLVAEQETEPSK
7562	CCR1	P32246	C-C chemokine receptor type 1	S	352	VSSTSPSTGEHELS(1)AGF	804.524	888.824	361.174	278.46	776.567	770.62	Q5U003;P32246	352;352	5041	76263	VSSTSPSTGEHELSAGF
4492	CCRL2	O00421	C-C chemokine receptor-like 2	S	341	EEPDHS(0.993)T(0.007)EV	26.7606	27.5567	31.0772	25.7473	10.7385	7.82775	B2R8C0;O00421;O00421-2	341;341;353	2909	15329;27524	EEPDHSTEV;GQSAQGTSREEPDHSTEV
4493	CCRL2	O00421	C-C chemokine receptor-like 2	S	329	GQS(0.998)AQGT(0.002)SR	9.28176	29.1774	35.7761	35.6043	0	0	B2R8C0;O00421;O00421-2	329;329;341	2909	27523;27524	GQSAQGTSR;GQSAQGTSREEPDHSTEV
4494	CCRL2	O00421	C-C chemokine receptor-like 2	S	334	GQSAQGT(0.186)S(0.808)REEPDHS(0.005)TEV	15.329	13.6334	16.8415	14.9545	12.1706	10.7816	B2R8C0;O00421;O00421-2	334;334;346	2909	27523;27524	GQSAQGTSR;GQSAQGTSREEPDHSTEV
13501	CCRL2	O00421	C-C chemokine receptor-like 2	T	342	EEPDHS(0.344)T(0.656)EV	30.7103	60.9217	50.7357	46.4563	33.0679	27.7114	B2R8C0;O00421;O00421-2	342;342;354	2909	15329;27524	EEPDHSTEV;GQSAQGTSREEPDHSTEV
13502	CCRL2	O00421	C-C chemokine receptor-like 2	T	333	GQS(0.037)AQGT(0.96)S(0.004)R	0	0	25.0734	25.5275	1.06778	0.78399	B2R8C0;O00421;O00421-2	333;333;345	2909	27523;27524	GQSAQGTSR;GQSAQGTSREEPDHSTEV
13503	CCRL2	O00421	C-C chemokine receptor-like 2	T	321	S(0.011)NT(0.989)PLQPR	14.036	15.026	0	0	7.87886	7.60238	B2R8C0;O00421;O00421-2	321;321;333	2909	63865	SNTPLQPR
7944	CCT2	P78371	T-complex protein 1 subunit beta	S	3	AS(0.5)LS(0.5)LAPVNIFK	0.0544076	0.0632954	0.124097	0.118077	0.0725119	0.0726012	V9HW96;P78371;F5GWF6;B7Z4R3;F8VQ14	3;3;3;3;3	5417	5993	ASLSLAPVNIFK
7945	CCT2	P78371	T-complex protein 1 subunit beta	S	5	AS(0.5)LS(0.5)LAPVNIFK	0.0457991	0.0591932	0.0401145	0.0510731	0.0725119	0.0726012	V9HW96;P78371;F5GWF6;B7Z4R3;F8VQ14	5;5;5;5;5	5417	5993	ASLSLAPVNIFK
7946	CCT2	P78371	T-complex protein 1 subunit beta	S	260	VRVDS(0.849)T(0.151)AK	0.292838	0.276084	0	0	0	0	V9HW96;P78371;P78371-2;F5GWF6;B7Z4R3;F8VQ14	260;260;213;260;199;260	5417	75932	VRVDSTAK
4876	CCT3	P49368	T-complex protein 1 subunit gamma	S	252	KGES(0.997)QT(0.003)DIEITREEDFTR	0.327583	0.344238	0.203353	0.195211	0	0	B3KX11;P49368;Q59H77;B4DUR8;Q2TU64;P49368-2	229;252;284;207;252;214	3161	35711	KGESQTDIEITREEDFTR
1748	CCT6A	P40227	T-complex protein 1 subunit zeta	S	205	SET(0.001)DT(0.029)S(0.971)LIR	0.600134	0.758052	0.604602	0.594096	0	0	B2R9K8;A0A024RDL1;P40227;Q59ET3;B4DPJ8;A1JUI8;P40227-2;B4DN39	205;205;205;203;174;162;160;63	1147	61187	SETDTSLIR
7796	CCT8	P50990	T-complex protein 1 subunit theta	S	537	PAGGPKPPS(1)GKK	1.14715	1.23729	0.837911	0.905982	0.910506	1.08874	P50990;Q53HU0;P50990-2;Q7Z759;P50990-3;H7C2U0	537;537;518;486;464;96	5224	51230;51231	PAGGPKPPSGK;PAGGPKPPSGKK
7965	CCZ1;CCZ1B	P86791	Vacuolar fusion protein CCZ1 homolog ( . | B )	S	266	HIEPELAGRDS(1)PIR	22.9935	21.8862	25.719	23.1314	39.741	44.753	P86791;P86790;Q7L8P3;B4DJD2	266;266;179;123	5441	29806;29807	HIEPELAGRDSPIR;HIEPELAGRDSPIRAEMPGNLQHYGR
7147	CD2	P06729	T-cell surface antigen CD2	S	316	RPPAPS(0.5)GT(0.5)QVHQQK	30.5959	26.2091	28.6609	25.6109	25.229	25.7893	P06729;Q53F96	316;316	4723	58671	RPPAPSGTQVHQQK
14120	CD2	P06729	T-cell surface antigen CD2	T	318	RPPAPS(0.5)GT(0.5)QVHQQK	30.5959	26.2091	28.6609	25.6109	25.229	25.7893	P06729;Q53F96	318;318	4723	58671	RPPAPSGTQVHQQK
15447	CD247	P20963	T-cell surface glycoprotein CD3 zeta chain	Y	142	GHDGLY(1)QGLSTATK	0	0	70.906	58.2933			B2LYR2;P20963-3;P20963;A9Y844	90;141;142;41	2838	25551	GHDGLYQGLSTATK
15448	CD247	P20963	T-cell surface glycoprotein CD3 zeta chain	Y	111	NPQEGLY(1)NELQK	53.2484	53.4379	0	0			B2LYR2;P20963-3;P20963;A9Y844	59;110;111;10	2838	49956	NPQEGLYNELQK
11674	CD274	Q9NZQ7	Programmed cell death 1 ligand 1	S	279	CGIQDT(0.064)NS(0.936)K	1.42978	1.67971	1.18323	1.31199	0.870859	0.951174	Q9NZQ7;Q9NZQ7-2	279;165	7444	8041	CGIQDTNSK
11675	CD274	Q9NZQ7	Programmed cell death 1 ligand 1	S	283	KQS(0.849)DT(0.151)HLEET	0.733917	0.685421	7.01495	7.60748	2.42101	2.19984	Q9NZQ7;Q9NZQ7-2	283;169	7444	36828	KQSDTHLEET
15156	CD274	Q9NZQ7	Programmed cell death 1 ligand 1	T	285	KQS(0.384)DT(0.598)HLEET(0.018)	0.723257	0.665066	0	0	0	0	Q9NZQ7;Q9NZQ7-2	285;171	7444	36828	KQSDTHLEET
15157	CD274	Q9NZQ7	Programmed cell death 1 ligand 1	T	290	KQSDTHLEET(1)	21.3604	22.3878	23.563	25.2142	26.7362	26.2659	Q9NZQ7;Q9NZQ7-2	290;176	7444	36828	KQSDTHLEET
2240	CD276	Q5ZPR3	CD276 antigen	S	523	TALQPLKHS(0.998)DS(0.002)K	14.1244	15.9862	21.5637	18.9554	20.4601	17.5477	A0A0C4DGH0;B4DK26;Q5ZPR3;A8K9J6;A8K6Q6;Q5ZPR3-4;H0YL10;Q5ZPR3-2;H0YN29	377;469;523;377;523;523;188;305;159	1504	30608;66988;66989	HSDSKEDDGQEIA;TALQPLKHSDSK;TALQPLKHSDSKEDDGQEIA
2241	CD276	Q5ZPR3	CD276 antigen	S	525	HSDS(1)KEDDGQEIA	17.2585	26.7928	29.0097	47.9779	36.4512	62.5774	A0A0C4DGH0;B4DK26;Q5ZPR3;A8K9J6;A8K6Q6;Q5ZPR3-4;H0YL10;Q5ZPR3-2;H0YN29	379;471;525;379;525;525;190;307;161	1504	30608;66988;66989	HSDSKEDDGQEIA;TALQPLKHSDSK;TALQPLKHSDSKEDDGQEIA
12234	CD2AP	Q9Y5K6	CD2-associated protein	S	510	FNGGHS(0.981)PT(0.019)HSPEK	3.3933	7.12338	2.31063	3.28577	6.99856	10.2859	Q9Y5K6	510	7720	22447	FNGGHSPTHSPEK
12235	CD2AP	Q9Y5K6	CD2-associated protein	S	80	HGNVAS(1)LVQR	0.928388	1.22839	1.21691	1.17206	8.84029	7.25039	Q9Y5K6	80	7720	29645;29646	HGNVASLVQR;HGNVASLVQRISTYGLPAGGIQPHPQTK
12236	CD2AP	Q9Y5K6	CD2-associated protein	S	86	HGNVAS(0.007)LVQRIS(0.829)T(0.164)YGLPAGGIQPHPQTK	5.08096	4.54831	1.69599	1.20625	1.34545	0.879081	Q9Y5K6	86	7720	29646;34460	HGNVASLVQRISTYGLPAGGIQPHPQTK;ISTYGLPAGGIQPHPQTK
12237	CD2AP	Q9Y5K6	CD2-associated protein	S	582	KNS(1)LDELR	3.09362	3.52628	0.357681	0.344321	2.4822	2.17266	Q9Y5K6	582	7720	36417	KNSLDELR
12238	CD2AP	Q9Y5K6	CD2-associated protein	S	405	S(0.088)S(0.904)GT(0.008)VYPK	0	0	3.52788	2.37985	4.13586	3.11638	Q9Y5K6	405	7720	65132	SSGTVYPK
12239	CD2AP	Q9Y5K6	CD2-associated protein	S	458	S(1)VDFDSLTVR	29.9482	29.2144	8.87227	7.22025	39.8278	34.0616	Q9Y5K6	458	7720	66143;66144	SVDFDSLTVR;SVDFDSLTVRTSK
12241	CD2AP	Q9Y5K6	CD2-associated protein	S	256	T(0.008)QS(0.992)VEITK	0	0	2.60372	1.61661	4.7656	3.44036	Q9Y5K6	256	7720	70244	TQSVEITK
15302	CD2AP	Q9Y5K6	CD2-associated protein	T	512	FNGGHS(0.39)PT(0.607)HS(0.003)PEK	1.67089	3.62268	0	0	0	0	Q9Y5K6	512	7720	22447	FNGGHSPTHSPEK
15303	CD2AP	Q9Y5K6	CD2-associated protein	T	87	IS(0.088)T(0.912)YGLPAGGIQPHPQTK	3.6902	3.59768	4.25206	3.91513	13.5789	11.226	Q9Y5K6	87	7720	29646;34460	HGNVASLVQRISTYGLPAGGIQPHPQTK;ISTYGLPAGGIQPHPQTK
15306	CD2AP	Q9Y5K6	CD2-associated protein	T	260	T(0.05)QS(0.201)VEIT(0.749)K	1.76084	1.61538	0	0	0	0	Q9Y5K6	260	7720	70244	TQSVEITK
97	CD2BP2	O95400	CD2 antigen cytoplasmic tail-binding protein 2	S	194	KGPGQPS(0.5)S(0.5)PQRLDR	0	0	5.9212	6.74116	28.9434	29.5412	A0A024QZC1;O95400;Q5QTR6	194;194;43	59	27087;27088;35763;35764	GPGQPSSPQR;GPGQPSSPQRLDR;KGPGQPSSPQR;KGPGQPSSPQRLDR
98	CD2BP2	O95400	CD2 antigen cytoplasmic tail-binding protein 2	S	195	GPGQPS(0.001)S(0.999)PQR	195.681	201.381	196.193	206.677	502.429	522.963	A0A024QZC1;O95400;Q5QTR6	195;195;44	59	27087;27088;35763;35764	GPGQPSSPQR;GPGQPSSPQRLDR;KGPGQPSSPQR;KGPGQPSSPQRLDR
99	CD2BP2	O95400	CD2 antigen cytoplasmic tail-binding protein 2	S	49	HS(0.001)LDS(0.999)DEEEDDDDGGSSK	49.4753	59.7929	31.1708	34.0266	50.7028	51.837	A0A024QZC1;O95400;A0A0S2Z5J7	49;49;49	59	30653	HSLDSDEEEDDDDGGSSK
11780	CD300A	Q9UGN4	CMRF35-like molecule 8	S	269	EELHY(0.001)AS(0.998)VVFDS(0.001)NT(0.001)NR	0.747825	0.884833	3.62245	3.0635	1.28311	1.15303	Q9UGN4;J3QKQ4;Q9UGN4-2;Q9UGN4-3	269;139;156;73	7499	15239	EELHYASVVFDSNTNR
11781	CD300A	Q9UGN4	CMRF35-like molecule 8	S	274	EELHYAS(0.008)VVFDS(0.613)NT(0.379)NR	0	0	0.462808	0.455851	0	0	Q9UGN4;J3QKQ4;Q9UGN4-2;Q9UGN4-3	274;144;161;78	7499	15239	EELHYASVVFDSNTNR
11782	CD300A	Q9UGN4	CMRF35-like molecule 8	S	256	EVEVEY(0.001)S(0.537)T(0.234)VAS(0.228)PR	0	0	0	0	4.53618	4.95203	Q9UGN4;J3QKQ4;Q9UGN4-2;Q9UGN4-3	256;126;143;60	7499	20201	EVEVEYSTVASPR
11783	CD300A	Q9UGN4	CMRF35-like molecule 8	S	260	EVEVEYS(0.002)T(0.003)VAS(0.996)PR	2.22447	3.19653	4.43572	6.52757	1.25996	2.37277	Q9UGN4;J3QKQ4;Q9UGN4-2;Q9UGN4-3	260;130;147;64	7499	20201	EVEVEYSTVASPR
15187	CD300A	Q9UGN4	CMRF35-like molecule 8	T	276	EELHYASVVFDS(0.012)NT(0.988)NR	1.83695	1.99467	2.89099	2.77244	3.18853	3.37112	Q9UGN4;J3QKQ4;Q9UGN4-2;Q9UGN4-3	276;146;163;80	7499	15239	EELHYASVVFDSNTNR
15188	CD300A	Q9UGN4	CMRF35-like molecule 8	T	257	EVEVEYS(0.073)T(0.527)VAS(0.4)PR	0.360878	2.47804	0	0	0	0	Q9UGN4;J3QKQ4;Q9UGN4-2;Q9UGN4-3	257;127;144;61	7499	20201	EVEVEYSTVASPR
5044	CD300LF	Q8TDQ1	CMRF35-like molecule 1	S	241	LSSAQVDQVEVEY(0.05)VT(0.057)MAS(0.893)LPK	0	0	0	0	1.64993	1.80919	B4DQD2;J3KS52;Q8TDQ1;Q8TDQ1-6	256;256;241;244	3306	43773	LSSAQVDQVEVEYVTMASLPK
7314	CD33	P20138	Myeloid cell surface antigen CD33	S	355	DT(0.025)S(0.928)T(0.033)EY(0.001)S(0.013)EVR	9.92582	10.6548	0	0	5.99952	5.83991	Q546G0;P20138;P20138-3	355;355;228	4897	13092	DTSTEYSEVR
7315	CD33	P20138	Myeloid cell surface antigen CD33	S	359	DTSTEY(0.412)S(0.588)EVR	1.38707	1.57211	0	0	0	0	Q546G0;P20138;P20138-3	359;359;232	4897	13092	DTSTEYSEVR
7316	CD33	P20138	Myeloid cell surface antigen CD33	S	305	NDTHPTT(0.006)GS(0.618)AS(0.375)PK	0	0	25.9983	18.2894	0	0	Q546G0;P20138;P20138-3	305;305;178	4897	48104	NDTHPTTGSASPK
7317	CD33	P20138	Myeloid cell surface antigen CD33	S	307	NDTHPTT(0.001)GS(0.004)AS(0.996)PK	51.0753	76.9048	11.3983	9.24679	35.583	30.2584	Q546G0;P20138;P20138-3	307;307;180	4897	48104	NDTHPTTGSASPK
14169	CD33	P20138	Myeloid cell surface antigen CD33	T	356	DT(0.009)S(0.145)T(0.845)EYSEVR	0	0	40.6245	41.686	29.1037	28.9113	Q546G0;P20138;P20138-3	356;356;229	4897	13092	DTSTEYSEVR
14170	CD33	P20138	Myeloid cell surface antigen CD33	T	302	NDT(0.011)HPT(0.62)T(0.049)GS(0.16)AS(0.16)PK	27.8608	40.1768	5.0132	19.1431	17.748	14.2434	Q546G0;P20138;P20138-3	302;302;175	4897	48104	NDTHPTTGSASPK
14171	CD33	P20138	Myeloid cell surface antigen CD33	T	303	NDTHPT(0.022)T(0.976)GS(0.001)AS(0.001)PK	13.824	19.8783	207.837	160.51	250.81	216.464	Q546G0;P20138;P20138-3	303;303;176	4897	48104	NDTHPTTGSASPK
15532	CD33	P20138	Myeloid cell surface antigen CD33	Y	358	DTSTEY(0.997)S(0.003)EVR	0	0	5.67399	5.525	5.68262	4.7996	Q546G0;P20138;P20138-3	358;358;231	4897	13092	DTSTEYSEVR
2402	CD40	P25942	Tumor necrosis factor receptor superfamily member 5	S	269	ES(0.734)RIS(0.266)VQER	1.33838	1.41166	0	0	0	0	A0A0S2Z3C7;P25942;A0A0S2Z349	269;269;217	1613	19548;19549	ESRISVQER;ESRISVQERQ
2403	CD40	P25942	Tumor necrosis factor receptor superfamily member 5	S	272	IS(1)VQERQ	15.2315	11.9732	12.8955	12.2551	14.9389	11.9301	A0A0S2Z3C7;P25942;A0A0S2Z349	272;272;220	1613	19548;19549;34471	ESRISVQER;ESRISVQERQ;ISVQERQ
3598	CD44	P16070	CD44 antigen	S	717	SQEMVHLVNKES(0.875)S(0.122)ET(0.003)PDQFMTADETR	0.403621	0.46653	1.49997	1.42962	0	0	P16070;P16070-16;B4DN59;A8K309;A0A385KNS5;P16070-12;P16070-14;P16070-13;P16070-11;P16070-10;P16070-18;P16070-3;P16070-5;P16070-17;P16070-4;P16070-6;P16070-8;P16070-7;H0Y2P0;H0YD13;H0YE40;B4E2X0	717;643;304;336;336;336;371;400;404;468;315;686;709;666;674;674;649;688;265;181;57;245	2267	19562;64468	ESSETPDQFMTADETR;SQEMVHLVNKESSETPDQFMTADETR
3599	CD44	P16070	CD44 antigen	S	718	ES(0.001)S(0.998)ET(0.001)PDQFMTADETR	3.93445	4.17518	2.5351	2.74963	4.22103	4.11206	P16070;P16070-16;B4DN59;A8K309;A0A385KNS5;P16070-12;P16070-14;P16070-13;P16070-11;P16070-10;P16070-18;P16070-3;P16070-5;P16070-17;P16070-4;P16070-6;P16070-8;P16070-7;H0Y2P0;H0YD13;H0YE40;B4E2X0	718;644;305;337;337;337;372;401;405;469;316;687;710;667;675;675;650;689;266;182;58;246	2267	19562;64468	ESSETPDQFMTADETR;SQEMVHLVNKESSETPDQFMTADETR
3600	CD44	P16070	CD44 antigen	S	686	LVINS(1)GNGAVEDR	1.81168	2.05413	3.91027	4.12516	1.8882	1.92022	P16070;P16070-16;B4DN59;A8K309;A0A385KNS5;P16070-12;P16070-14;P16070-13;P16070-11;P16070-10;P16070-18;P16070-3;P16070-5;P16070-17;P16070-4;P16070-6;P16070-8;P16070-7;H0Y2P0;H0YD13;H0YE40;B4E2X0;J3KN83	686;612;273;305;305;305;340;369;373;437;284;655;678;635;643;643;618;657;234;150;26;214;205	2267	36343;44675;44676	KLVINSGNGAVEDR;LVINSGNGAVEDR;LVINSGNGAVEDRKPSGLNGEASK
3601	CD44	P16070	CD44 antigen	S	697	LVINSGNGAVEDRKPS(1)GLNGEASK	7.24309	9.7147	5.44181	6.59073	4.41953	4.73601	P16070;P16070-16;B4DN59;A8K309;A0A385KNS5;P16070-12;P16070-14;P16070-13;P16070-11;P16070-10;P16070-18;P16070-3;P16070-5;P16070-17;P16070-4;P16070-6;P16070-8;P16070-7;H0Y2P0;H0YD13;H0YE40;B4E2X0;J3KN83	697;623;284;316;316;316;351;380;384;448;295;666;689;646;654;654;629;668;245;161;37;225;216	2267	36660;36661;44676;52093	KPSGLNGEASK;KPSGLNGEASKSQEMVHLVNK;LVINSGNGAVEDRKPSGLNGEASK;PSGLNGEASKSQEMVHLVNK
3602	CD44	P16070	CD44 antigen	S	704	KPSGLNGEAS(0.609)KS(0.391)QEMVHLVNK	1.77547	1.77859	2.7511	2.81001	7.87554	8.09918	P16070;P16070-16;B4DN59;A8K309;A0A385KNS5;P16070-12;P16070-14;P16070-13;P16070-11;P16070-10;P16070-18;P16070-3;P16070-5;P16070-17;P16070-4;P16070-6;P16070-8;P16070-7;H0Y2P0;H0YD13;H0YE40;B4E2X0;J3KN83	704;630;291;323;323;323;358;387;391;455;302;673;696;653;661;661;636;675;252;168;44;232;223	2267	36660;36661;44676;52093	KPSGLNGEASK;KPSGLNGEASKSQEMVHLVNK;LVINSGNGAVEDRKPSGLNGEASK;PSGLNGEASKSQEMVHLVNK
3603	CD44	P16070	CD44 antigen	S	706	S(1)QEMVHLVNK	101.73	107.125	115.81	116.682	91.3913	91.4022	P16070;P16070-16;B4DN59;A8K309;A0A385KNS5;P16070-12;P16070-14;P16070-13;P16070-11;P16070-10;P16070-18;P16070-3;P16070-5;P16070-17;P16070-4;P16070-6;P16070-8;P16070-7;H0Y2P0;H0YD13;H0YE40;B4E2X0	706;632;293;325;325;325;360;389;393;457;304;675;698;655;663;663;638;677;254;170;46;234	2267	36661;52093;64467;64468	KPSGLNGEASKSQEMVHLVNK;PSGLNGEASKSQEMVHLVNK;SQEMVHLVNK;SQEMVHLVNKESSETPDQFMTADETR
13298	CD44	P16070	CD44 antigen	T	720	ESS(0.002)ET(0.998)PDQFMTADETR	2.50065	2.73792	3.458	3.64912	2.64485	2.79613	P16070;P16070-16;B4DN59;A8K309;A0A385KNS5;P16070-12;P16070-14;P16070-13;P16070-11;P16070-10;P16070-18;P16070-3;P16070-5;P16070-17;P16070-4;P16070-6;P16070-8;P16070-7;H0Y2P0;H0YD13;H0YE40;B4E2X0	720;646;307;339;339;339;374;403;407;471;318;689;712;669;677;677;652;691;268;184;60;248	2267	19562;64468	ESSETPDQFMTADETR;SQEMVHLVNKESSETPDQFMTADETR
14149	CD46	P15529	Membrane cofactor protein	T	357	ADGGAEY(0.002)AT(0.981)Y(0.017)QTK	2.6437	2.83167	0	0	0	0	P15529-2;P15529-6;P15529-7;P15529-5;P15529-4;P15529-3;P15529-16;R4GN18	386;357;342;372;356;371;323;65	4844	1208	ADGGAEYATYQTK
7104	CD74	P04233	HLA class II histocompatibility antigen gamma chain	S	8	S(1)CREDQKPVMDDQR	6.70391	10.7284	13.8694	16.9942	10.1376	12.772	P04233;H0YBZ2;A9YLN4;M1VPF6;H0YBZ8;E7ESL3;P04233-3;E7EQJ3;E7ER71;P04233-2;U6FVB0;B4DUJ2	8;3;8;8;5;8;8;8;8;8;8;8	4686;4687	60448	SCREDQKPVMDDQR
8010	CD83	Q01151	CD83 antigen	S	189	AFLPVT(0.5)S(0.5)PNK	0	0	22.6836	28.1152	0	0	Q01151;A0A087WX61	189;130	5459	2197	AFLPVTSPNK
14354	CD83	Q01151	CD83 antigen	T	188	AFLPVT(0.607)S(0.393)PNK	28.0842	33.2649	22.6836	28.1152	0	0	Q01151;A0A087WX61	188;129	5459	2197	AFLPVTSPNK
11829	CD84	Q9UIB8	SLAM family member 5	S	317	EEPVNT(0.031)VY(0.45)S(0.519)EVQFADK	0	0	0.646143	0.618625	0	0	Q9UIB8-3;Q9UIB8-2;Q9UIB8;Q9UIB8-7	300;311;317;186	7528	15353	EEPVNTVYSEVQFADK
11830	CD84	Q9UIB8	SLAM family member 5	S	302	IYDEILQS(1)K	0.419708	0.395062	0	0	0	0	Q9UIB8-3;Q9UIB8-2;Q9UIB8;Q9UIB8-7	285;296;302;171	7528	35085;50680	IYDEILQSK;NTQPAESRIYDEILQSK
11831	CD84	Q9UIB8	SLAM family member 5	S	293	NTQPAES(1)R	0.345512	0.342445	1.17904	1.229	1.03593	1.01799	Q9UIB8-3;Q9UIB8-2;Q9UIB8;Q9UIB8-7	276;287;293;162	7528	50679;50680	NTQPAESR;NTQPAESRIYDEILQSK
15611	CD84	Q9UIB8	SLAM family member 5	Y	316	EEPVNTVY(0.998)S(0.002)EVQFADK	2.37858	2.34583	0.939269	1.08778	0.827506	0.860413	Q9UIB8-3;Q9UIB8-2;Q9UIB8;Q9UIB8-7	299;310;316;185	7528	15353	EEPVNTVYSEVQFADK
15612	CD84	Q9UIB8	SLAM family member 5	Y	296	IY(1)DEILQSK	1.66429	2.00136	0.299264	0.304923	0.660951	0.713037	Q9UIB8-3;Q9UIB8-2;Q9UIB8;Q9UIB8-7	279;290;296;165	7528	35085;50680	IYDEILQSK;NTQPAESRIYDEILQSK
13075	CD86	P42081	T-lymphocyte activation antigen CD86	T	286	CGTNT(1)MEREESEQTK	20.0304	23.6619	27.119	27.4605	20.453	20.9377	B2R7S9;A0A0X9R4E0;A8K632;P42081-6;P42081-3;P42081;P42081-2;P42081-5	280;280;286;204;280;286;67;174	1766	8080	CGTNTMEREESEQTK
7723	CD97	P48960	CD97 antigen	S	818	YSEFTST(0.001)T(0.157)S(0.739)GT(0.102)GHNQTR	0	0	1.31765	1.22533	0	0	P48960-3;P48960;B4DTS6;P48960-2;B3KUI0;B4E336	769;818;743;725;690;638	5174	79969	YSEFTSTTSGTGHNQTR
14276	CD97	P48960	CD97 antigen	T	820	YSEFTST(0.005)T(0.068)S(0.196)GT(0.726)GHNQT(0.005)R	0.901258	1.08438	0	0	0	0	P48960-3;P48960;B4DTS6;P48960-2;B3KUI0;B4E336	771;820;745;727;692;640	5174	79969	YSEFTSTTSGTGHNQTR
7227	CD99	P14209	CD99 antigen	S	168	ENAEQGEVDMES(1)HRNANAEPAVQR	1.80442	1.71656	5.037	6.70949	6.08993	6.29265	P14209;B2R932;P14209-3	168;168;152	4826	18108;18109	ENAEQGEVDMESHR;ENAEQGEVDMESHRNANAEPAVQR
1513	CD99L2	Q8TCZ2	CD99 antigen-like protein 2	S	244	YS(0.534)T(0.455)LHT(0.01)QS(0.001)AEPPPPPEPARI	0	0	6.92673	7.17119	0	0	A0A024RC16;Q8TCZ2;Q8TCZ2-5;A0A0U1RQT8;Q8TCZ2-6;Q8TCZ2-3;Q8TCZ2-2;A0A0S2Z5R8	244;244;254;159;171;172;195;101	1035	80103;80104	YSTLHTQSAEPPPPPEPAR;YSTLHTQSAEPPPPPEPARI
12805	CD99L2	Q8TCZ2	CD99 antigen-like protein 2	T	245	Y(0.003)S(0.238)T(0.748)LHT(0.007)QS(0.003)AEPPPPPEPAR	3.65538	4.90096	21.3644	19.2917	0	0	A0A024RC16;Q8TCZ2;Q8TCZ2-5;A0A0U1RQT8;Q8TCZ2-6;Q8TCZ2-3;Q8TCZ2-2;A0A0S2Z5R8	245;245;255;160;172;173;196;102	1035	80103;80104	YSTLHTQSAEPPPPPEPAR;YSTLHTQSAEPPPPPEPARI
11880	CDC23	Q9UJX2	Cell division cycle protein 23 homolog	S	588	RVS(1)PLNLSSVTP	15.4912	15.165	8.71607	8.17933	44.7211	41.4885	Q9UJX2;Q9UJX2-3	588;470	7544	59689	RVSPLNLSSVTP
6104	CDC27	P30260	Cell division cycle protein 27 homolog	S	364	EVTPILAQTQS(0.003)S(0.003)GPQT(0.048)S(0.048)T(0.048)T(0.048)PQVLS(0.757)PT(0.037)IT(0.002)S(0.002)PPNALPR	42.2314	52.572	0	0	29.7321	31.4332	G5EA36;P30260;P30260-2;B4DL80	364;364;370;303	3986	20509	EVTPILAQTQSSGPQTSTTPQVLSPTITSPPNALPR
6782	CDC40	O60508	Pre-mRNA-processing factor 17	S	43	S(0.698)PS(0.132)S(0.132)KPS(0.038)LAVAVDSAPEVAVK	4.13289	4.31936	0	0	0	0	O60508;Q59H56;Q5SRN1;Q53H60;Q2TA76;B4DHE3	43;42;43;43;43;43	4463	64303	SPSSKPSLAVAVDSAPEVAVK
943	CDC42BPB	Q9Y5S2	Serine/threonine-protein kinase MRCK beta	S	1683	HSTPS(0.002)NS(0.301)S(0.663)NPS(0.029)GPPS(0.004)PNSPHR	0	0	0	0	0.243329	0.259718	Q9Y5S2;A0A024R6N2	1683;1683	614	30743	HSTPSNSSNPSGPPSPNSPHR
944	CDC42BPB	Q9Y5S2	Serine/threonine-protein kinase MRCK beta	S	1686	HSTPSNSS(0.002)NPS(0.987)GPPS(0.012)PNSPHR	1.36205	2.56348	1.73627	0.80765	3.68458	3.10018	Q9Y5S2;A0A024R6N2	1686;1686	614	30743	HSTPSNSSNPSGPPSPNSPHR
945	CDC42BPB	Q9Y5S2	Serine/threonine-protein kinase MRCK beta	S	1690	HST(0.001)PS(0.005)NS(0.215)S(0.249)NPS(0.531)GPPS(0.978)PNS(0.022)PHR	2.04073	2.96894	1.44861	0.850881	2.43739	2.00559	Q9Y5S2;A0A024R6N2	1690;1690	614	30743	HSTPSNSSNPSGPPSPNSPHR
322	CDC42EP1	Q00587	Cdc42 effector protein 1	S	101	MAS(0.993)PPAPS(0.007)PAPPAISPIIK	0	0	30.0953	24.5305			A0A024R1J3;Q00587-2;Q00587	101;101;101	227	45478	MASPPAPSPAPPAISPIIK
323	CDC42EP1	Q00587	Cdc42 effector protein 1	S	121	NAIS(1)LPQLNQAAYDSLVVGK	177.353	157.2	75.8808	70.0182			A0A024R1J3;Q00587-2;Q00587	121;121;121	227	47740	NAISLPQLNQAAYDSLVVGK
324	CDC42EP1	Q00587	Cdc42 effector protein 1	S	190	S(0.926)DS(0.055)LLS(0.02)FR	14.4821	18.3117	0	0			A0A024R1J3;Q00587-2;Q00587	190;190;190	227	59119;60702	RSDSLLSFR;SDSLLSFR
325	CDC42EP1	Q00587	Cdc42 effector protein 1	S	192	RS(0.097)DS(0.892)LLS(0.01)FR	4.9506	4.52094	12.7276	13.9965			A0A024R1J3;Q00587-2;Q00587	192;192;192	227	59119;60702	RSDSLLSFR;SDSLLSFR
326	CDC42EP1	Q00587	Cdc42 effector protein 1	S	302	S(0.99)S(0.01)PVGGGPR	36.8576	35.9455	54.7243	47.104			A0A024R1J3;Q00587-2;Q00587	295;295;302	227	65368	SSPVGGGPR
4894	CDC5L	Q99459	Cell division cycle 5-like protein	S	393	GGLNTPLHES(0.116)DFS(0.544)GVT(0.339)PQR	0	0	0	0	3.15102	3.03365	Q99459;B3KY60;B4DSH1	393;393;366	3175	25312	GGLNTPLHESDFSGVTPQR
13599	CDC5L	Q99459	Cell division cycle 5-like protein	T	385	GGLNT(1)PLHES(0.001)DFS(0.121)GVT(0.878)PQR	0	0	0.798259	0.716834	0	0	Q99459;B3KY60;B4DSH1	385;385;358	3175	25312	GGLNTPLHESDFSGVTPQR
13600	CDC5L	Q99459	Cell division cycle 5-like protein	T	396	GGLNT(1)PLHES(0.001)DFS(0.121)GVT(0.878)PQR	0.656694	0.75817	0.858381	0.623743	0	0	Q99459;B3KY60;B4DSH1	396;396;369	3175	25312	GGLNTPLHESDFSGVTPQR
13601	CDC5L	Q99459	Cell division cycle 5-like protein	T	430	S(0.141)GT(0.125)T(0.73)PKPVINS(0.003)T(0.001)PGR	1.81221	1.50684	0.980567	1.11769	0	0	Q99459;B3KY60;B4DSH1	430;430;403	3175	61971	SGTTPKPVINSTPGR
13602	CDC5L	Q99459	Cell division cycle 5-like protein	T	352	T(0.5)PRT(0.5)PASQDR	0	0	0	0	1.16512	1.01706	Q99459;B3KY60;B4DSH1	352;352;325	3175	69935	TPRTPASQDR
13603	CDC5L	Q99459	Cell division cycle 5-like protein	T	355	T(0.05)PRT(0.95)PASQDR	0.641524	0.674629	1.12977	0.930488	1.16512	1.01706	Q99459;B3KY60;B4DSH1	355;355;328	3175	69935	TPRTPASQDR
2272	CDK11B;CDK11A	P21127	Cyclin-dependent kinase 11 ( A | B )	S	589	EYGS(1)PLK	78.3602	80.2421	38.874	38.5911	30.9767	30.4858	P21127;P21127-8;A0A0D9SEN2;A0A0D9SER5;P21127-2;A0A0D9SEI3;P21127-3;P21127-6;B4E3D9;P21127-9;Q9UQ88-3;Q5QPR3;Q9UQ88-2;Q9UQ88;Q9UQ88-4;P21127-10;P21127-12;Q5QPR4;A4VCI5;P21127-4;P21127-5;Q6P5Y5;Q9UQ88-10;Q4VBY6;Q96CA8;Q9UQ88-5	589;566;579;577;576;566;575;532;566;542;573;573;574;577;564;359;233;540;336;255;320;269;233;269;258;191	1522	20712	EYGSPLK
2273	CDK11B;CDK11A	P21127	Cyclin-dependent kinase 11 ( A | B )	S	752	RGT(0.404)S(0.594)PRPPEGGLGYS(0.001)QLGDDDLK	89.0615	93.4883	103.854	110.142	116.333	121.669	P21127;P21127-8;A0A0D9SEN2;A0A0D9SER5;P21127-2;A0A0D9SEI3;P21127-3;P21127-6;B4E3D9;P21127-9;Q9UQ88-3;Q5QPR3;Q9UQ88-2;Q9UQ88;Q9UQ88-4;P21127-10;P21127-12;Q5QPR4;A4VCI5;P21127-4;P21127-5;Q6P5Y5;Q9UQ88-10;Q4VBY6;Q96CA8;Q9UQ88-5;Q9UQ88-8	752;729;742;740;739;729;738;695;729;705;736;736;737;740;727;522;396;703;499;418;483;432;396;432;421;354;124	1522;7624	28394;57579	GTSPRPPEGGLGYSQLGDDDLK;RGTSPRPPEGGLGYSQLGDDDLK
2274	CDK11B;CDK11A	P21127	Cyclin-dependent kinase 11 ( A | B )	S	65	MEIT(0.013)IRNS(0.985)PY(0.002)R	0	0	6.87619	9.26576	1.09393	1.127	P21127;P21127-8;A0A0D9SEN2;A0A0D9SER5;P21127-2;A0A0D9SEI3;P21127-3;P21127-6;B4E3D9;P21127-9;Q9UQ88-3;Q5QPR3;Q9UQ88-2;Q9UQ88;Q9UQ88-4;Q5QPR4;Q9UQ88-9;B4E0N4;B4E0M9;Q6PK02;A0A087WYI9;A0A087X1I0;Q3SWV2;Q05C84;E7ESP2;B4DII1;J3KS35;Q59GL4;B4DWE4;A0A1B0GYL8;E9PFJ2;A0A024R065;A0A024R0C4;A0A1B0H6K7	65;65;65;65;65;65;65;31;65;31;65;65;65;65;65;31;8;65;65;65;65;65;65;65;65;31;65;31;65;65;65;65;65;65	1522	45900;45901	MEITIRNSPYR;MEITIRNSPYRR
12979	CDK11B;CDK11A	P21127	Cyclin-dependent kinase 11 ( A | B )	T	751	RGT(0.724)S(0.276)PRPPEGGLGYSQLGDDDLK	58.1393	60.34	113.958	122.265	123.108	129.891	P21127;P21127-8;A0A0D9SEN2;A0A0D9SER5;P21127-2;A0A0D9SEI3;P21127-3;P21127-6;B4E3D9;P21127-9;Q9UQ88-3;Q5QPR3;Q9UQ88-2;Q9UQ88;Q9UQ88-4;P21127-10;P21127-12;Q5QPR4;A4VCI5;P21127-4;P21127-5;Q6P5Y5;Q9UQ88-10;Q4VBY6;Q96CA8;Q9UQ88-5;Q9UQ88-8	751;728;741;739;738;728;737;694;728;704;735;735;736;739;726;521;395;702;498;417;482;431;395;431;420;353;123	1522;7624	28394;57579	GTSPRPPEGGLGYSQLGDDDLK;RGTSPRPPEGGLGYSQLGDDDLK
2275	CDK11B;CDK11A;AJAP1	P21127	Cclin-d ( Adherens junction-associated protein 1 | Cyclin-dependent kinase 11A | Cyclin-dependent kinase 11B )	S	234	S(1)PPRPPR	1.84288	5.08784	8.25149	9.86139	0	0	P21127;P21127-8;A0A0D9SEN2;A0A0D9SER5;P21127-2;A0A0D9SEI3;P21127-3;P21127-6;B4E3D9;P21127-9;Q9UQ88-3;Q5QPR3;Q9UQ88-2;Q9UQ88;Q9UQ88-4;P21127-10;Q5QPR4;Q9UQ88-9;B4E0N4;B4E0M9;Q6PK02;Q05C84;E7ESP2;J3KS35;Q59GL4;Q9UKB5	234;224;237;235;234;224;233;190;224;200;231;231;232;222;222;17;198;174;222;232;234;222;232;232;188;56	1522	64176	SPPRPPR
11635	CDK12	Q9NYV4	Cyclin-dependent kinase 12	S	423	GS(1)PVFLPR			412.469	412.871			Q9NYV4-2;Q9NYV4;J3QSD7;Q9NYV4-3	423;423;422;422	7424	27990	GSPVFLPR
11638	CDK12	Q9NYV4	Cyclin-dependent kinase 12	S	1082	NS(0.627)S(0.373)PAPPQPAPGK			374.694	394.457			Q9NYV4-2;Q9NYV4;J3QSD7;Q9NYV4-3	1082;1082;1081;1081	7424	50494	NSSPAPPQPAPGK
11639	CDK12	Q9NYV4	Cyclin-dependent kinase 12	S	1083	NS(0.022)S(0.978)PAPPQPAPGK			294.585	310.668			Q9NYV4-2;Q9NYV4;J3QSD7;Q9NYV4-3	1083;1083;1082;1082	7424	50494	NSSPAPPQPAPGK
15143	CDK12	Q9NYV4	Cyclin-dependent kinase 12	T	692	AIT(1)PPQQPYK			82.0742	76.5444			Q9NYV4-2;Q9NYV4;J3QSD7;Q9NYV4-3	692;692;691;691	7424	3374	AITPPQQPYK
15144	CDK12	Q9NYV4	Cyclin-dependent kinase 12	T	893	LYNSEES(0.004)RPYT(0.996)NK			1076.21	1062.19			Q9NYV4-2;Q9NYV4;J3QSD7;Q9NYV4-3	893;893;892;892	7424	45207	LYNSEESRPYTNK
15145	CDK12	Q9NYV4	Cyclin-dependent kinase 12	T	1244	RT(0.946)PT(0.054)MPQEEAAEK			59.1878	66.9732			Q9NYV4-2	1244	7424	50351;59440	NSGPQGPRRTPTMPQEEAAEK;RTPTMPQEEAAEK
1330	CDK13	Q14004	Cyclin-dependent kinase 13	S	383	GGDVS(0.768)PS(0.089)PY(0.025)S(0.029)S(0.029)S(0.029)S(0.029)WR			74.6216	80.6118	592.685	592.442	A0A2R8Y4Z0;A0A024RA66;A0A024RA85;Q14004-2;Q14004;A0A2R8Y7W5;A0A2R8YFE7	163;383;383;383;383;14;258	903	25142	GGDVSPSPYSSSSWR
1331	CDK13	Q14004	Cyclin-dependent kinase 13	S	385	GGDVS(0.5)PS(0.5)PYSSSSWR			0	0	592.685	592.442	A0A2R8Y4Z0;A0A024RA66;A0A024RA85;Q14004-2;Q14004;A0A2R8Y7W5;A0A2R8YFE7	165;385;385;385;385;16;260	903	25142	GGDVSPSPYSSSSWR
1333	CDK13	Q14004	Cyclin-dependent kinase 13	S	525	IEHAPS(0.987)PS(0.011)S(0.001)GGTLK			607.159	587.553	2859.57	2782.63	A0A2R8Y4Z0;A0A024RA66;A0A024RA85;Q14004-2;Q14004;A0A2R8Y7W5;A0A2R8YD28;A0A2R8Y7Y0;A0A2R8YCQ1	305;525;525;525;525;156;43;65;122	903	31865	IEHAPSPSSGGTLK
1335	CDK13	Q14004	Cyclin-dependent kinase 13	S	1146	QT(0.011)DPS(0.791)T(0.198)PQQESSK			0	0	409.211	552.122	A0A2R8Y4Z0;A0A024RA66;A0A024RA85;Q14004-2;Q14004;A0A2R8Y7W5;A0A2R8YF61	942;1086;1146;1086;1146;733;549	903	55864	QTDPSTPQQESSK
12760	CDK13	Q14004	Cyclin-dependent kinase 13	T	1056	T(0.583)NT(0.417)PQGVLPSSQLK			0	0	1737.4	1754.98	A0A2R8Y4Z0;A0A024RA66;A0A024RA85;Q14004-2;Q14004;A0A2R8Y7W5;A0A2R8YF61	852;1056;1056;1056;1056;703;519	903	11501;69680	DLSLGLDDSRTNTPQGVLPSSQLK;TNTPQGVLPSSQLK
12761	CDK13	Q14004	Cyclin-dependent kinase 13	T	1058	T(0.244)NT(0.755)PQGVLPSSQLK			107.015	120.669	0	0	A0A2R8Y4Z0;A0A024RA66;A0A024RA85;Q14004-2;Q14004;A0A2R8Y7W5;A0A2R8YF61	854;1058;1058;1058;1058;705;521	903	11501;69680	DLSLGLDDSRTNTPQGVLPSSQLK;TNTPQGVLPSSQLK
12763	CDK13	Q14004	Cyclin-dependent kinase 13	T	871	LYSSEES(0.006)RPY(0.001)T(0.993)NK			1099.57	1239.89	5190.49	6167.8	A0A2R8Y4Z0;A0A024RA66;A0A024RA85;Q14004-2;Q14004;A0A2R8Y7W5;A0A2R8YF61;A0A2R8YD28;A0A087X209;A0A2R8YEB7;A0A2R8Y644;Q9BVE2	651;871;871;871;871;502;309;389;257;56;181;257	903	45269	LYSSEESRPYTNK
12764	CDK13	Q14004	Cyclin-dependent kinase 13	T	1147	QTDPS(0.05)T(0.95)PQQESSK			126.747	141.997	2554.77	3048.25	A0A2R8Y4Z0;A0A024RA66;A0A024RA85;Q14004-2;Q14004;A0A2R8Y7W5;A0A2R8YF61	943;1087;1147;1087;1147;734;550	903	55864	QTDPSTPQQESSK
6980	CDK14	O94921	Cyclin-dependent kinase 14	S	119	RHS(0.985)S(0.015)PS(0.001)S(0.061)PT(0.843)S(0.095)PK	16.1594	43.915	53.2683	21.196	47.9475	47.1532	O94921;O94921-3;O94921-2;C9JWL6;C9IYJ9	119;73;101;73;73	4576	30724;57665	HSSPSSPTSPK;RHSSPSSPTSPK
6981	CDK14	O94921	Cyclin-dependent kinase 14	S	120	HS(0.117)S(0.683)PS(0.149)S(0.05)PT(0.001)SPK	5.11695	7.74603	0	0	0	0	O94921;O94921-3;O94921-2;C9JWL6;C9IYJ9	120;74;102;74;74	4576	30724;57665	HSSPSSPTSPK;RHSSPSSPTSPK
6982	CDK14	O94921	Cyclin-dependent kinase 14	S	123	RHS(0.892)S(0.099)PS(0.073)S(0.819)PT(0.065)S(0.052)PK	0	0	6.50369	3.06432	1.93537	1.64118	O94921;O94921-3;O94921-2;C9JWL6;C9IYJ9	123;77;105;77;77	4576	30724;57665	HSSPSSPTSPK;RHSSPSSPTSPK
6984	CDK14	O94921	Cyclin-dependent kinase 14	S	95	VHS(1)ENNACINFK	129.432	141.107	156.196	154.538	138.175	163.663	O94921;O94921-3;O94921-2;C9JWL6;C9IYJ9;F8WF96	95;49;77;49;49;49	4576	59591;73699	RVHSENNACINFK;VHSENNACINFK
6985	CDK14	O94921	Cyclin-dependent kinase 14	S	24	T(0.01)LS(0.983)ES(0.007)FSR	44.0664	57.6827	17.8372	18.2918	76.0153	89.8643	O94921	24	4576	69287	TLSESFSR
6987	CDK14	O94921	Cyclin-dependent kinase 14	S	78	T(0.028)QS(0.925)T(0.047)FDPFEK	67.9982	94.8312	74.9107	87.7331	40.7776	54.3591	O94921;O94921-3;O94921-2;C9JWL6;C9IYJ9;F8WF96	78;32;60;32;32;32	4576	70240	TQSTFDPFEK
14068	CDK14	O94921	Cyclin-dependent kinase 14	T	125	HSS(0.002)PS(0.014)S(0.08)PT(0.876)S(0.027)PK	8.57474	13.7262	24.5148	11.1993	25.7436	23.2402	O94921;O94921-3;O94921-2;C9JWL6;C9IYJ9	125;79;107;79;79	4576	30724;57665	HSSPSSPTSPK;RHSSPSSPTSPK
14069	CDK14	O94921	Cyclin-dependent kinase 14	T	79	T(0.006)QS(0.11)T(0.884)FDPFEK	21.4933	34.4052	0	0	37.6441	50.2761	O94921;O94921-3;O94921-2;C9JWL6;C9IYJ9;F8WF96	79;33;61;33;33;33	4576	70240	TQSTFDPFEK
1230	CDK18	Q07002	Cyclin-dependent kinase 18	S	117	LQMES(1)PDLPK	70.3289	53.9631	19.2924	19.7453	14.3188	12.7832	A0A024R996;Q07002;A0A024R980;Q07002-3;Q59G02;B4DK03;B4DER5;A0A0A0MSJ6;B4DHU6;D6R9B0;D6RA44;D6RGH0	117;117;147;147;79;147;28;147;17;126;28;58	836	42926	LQMESPDLPK
1231	CDK18	Q07002	Cyclin-dependent kinase 18	S	132	RAS(1)LSDIGFGK	64.2835	69.1329	54.9869	55.1593	166.716	181.736	A0A024R996;Q07002;A0A024R980;Q07002-3;Q59G02;B4DK03;B4DER5;A0A0A0MSJ6;B4DHU6;D6R9B0;D6RA44	132;132;162;162;94;162;43;162;32;141;43	836	56692	RASLSDIGFGK
1232	CDK18	Q07002	Cyclin-dependent kinase 18	S	14	RFS(1)LSVPR	5.52903	13.3793	8.37862	10.2773	56.0841	68.2682	A0A024R996;Q07002;A0A024R980;Q07002-3;B4DK03;A0A0A0MSJ6;D6R9B0;D6R9X1	14;14;14;14;14;14;14;12	836	57260	RFSLSVPR
1233	CDK18	Q07002	Cyclin-dependent kinase 18	S	89	RFS(1)MEDVSK	21.9155	28.7337	11.2966	13.5137	88.1936	107.04	A0A024R996;Q07002;Q59G02	89;89;51	836	57261	RFSMEDVSK
1234	CDK18	Q07002	Cyclin-dependent kinase 18	S	98	RLS(1)LPMDIR	8.44408	7.53405	0.988069	1.09333	3.88974	2.9051	A0A024R996;Q07002;A0A024R980;Q07002-3;Q59G02;B4DK03;B4DER5;A0A0A0MSJ6;D6R9B0;D6RA44;D6RGH0	98;98;128;128;60;128;9;128;107;9;39	836	58221	RLSLPMDIR
2408	CDK7	P50613	Cyclin-dependent kinase 7	S	164	SFGS(1)PNR	271.54	353.633	256.994	260.511	220.033	249.06	D6RAD4;A0A0S2Z3F9;P50613;D6R9G1;D6REC6	127;164;164;71;71	1616	61336;61337	SFGSPNR;SFGSPNRAYTHQVVTR
13021	CDK7	P50613	Cyclin-dependent kinase 7	T	170	AYT(1)HQVVTR	36.8478	48.9535	10.6611	10.7132	64.6864	68.2285	D6RAD4;A0A0S2Z3F9;P50613;D6R9G1;D6REC6	133;170;170;77;77	1616	7653;61337	AYTHQVVTR;SFGSPNRAYTHQVVTR
13022	CDK7	P50613	Cyclin-dependent kinase 7	T	175	S(0.083)FGS(0.886)PNRAY(0.017)T(0.044)HQVVT(0.971)R	10.1861	15.2082	0	0	0	0	D6RAD4;A0A0S2Z3F9;P50613;D6R9G1;D6REC6	138;175;175;82;82	1616	7653;61337	AYTHQVVTR;SFGSPNRAYTHQVVTR
5302	CDK9	P50750	Cyclin-dependent kinase 9	S	347	RKGS(0.989)QIT(0.01)QQSTNQSR	11.293	12.7062	17.3657	15.3536	12.966	14.8189	B5BU53;P50750-2;B2R9L6;A0A024R880;P50750	347;464;347;347;347	3433;5222	57850	RKGSQITQQSTNQSR
14300	CDK9	P50750	Cyclin-dependent kinase 9	T	186	NSQPNRYT(1)NR	40.4032	46.4927	88.8321	76.2243	38.1297	34.4582	P50750-2;B2R9L6;A0A024R880;P50750	303;186;186;186	5222	50469	NSQPNRYTNR
2048	CDKL5	O76039	Cyclin-dependent kinase-like 5	S	407	DLTNNNIPHLLS(1)PK	12.5265	19.686	0	0	0	0	A0A096LNR9;A0A1B0GUM4;O76039-2;O76039;A0A1B0GTX4	407;407;407;407;407	1367	11553	DLTNNNIPHLLSPK
5798	CDKN1B	P46527	Cyclin-dependent kinase inhibitor 1B	S	10	VSNGS(1)PSLER	1120.69	1347.09					O43806;Q9NYG6;Q6I9V6;E7ES52;P46527;Q708J1;Q96TE0;A7KMP4	10;10;10;10;10;8;10;10	3783	76152	VSNGSPSLER
11580	CDKN2AIP	Q9NXV6	CDKN2A-interacting protein	S	131	RGIS(0.768)S(0.116)S(0.116)NEGVEEPSK	7.47836	9.94576	3.32634	4.81043	4.3552	7.27539	Q9NXV6	131	7409	57434	RGISSSNEGVEEPSK
11581	CDKN2AIP	Q9NXV6	CDKN2A-interacting protein	S	151	VIEGKNS(0.879)S(0.121)AVEQDHAK	6.28913	4.54586	2.67226	2.45493	4.6177	3.74925	Q9NXV6	151	7409	73791	VIEGKNSSAVEQDHAK
11582	CDKN2AIP	Q9NXV6	CDKN2A-interacting protein	S	152	VIEGKNS(0.5)S(0.5)AVEQDHAK	0	0	2.67226	2.45493	0	0	Q9NXV6	152	7409	73791	VIEGKNSSAVEQDHAK
4690	CDS2	O95674	Phosphatidate cytidylyltransferase 2	S	21	VAHEPVAPPEDKES(0.988)ES(0.012)EAK	49.2329	46.6198	65.5909	64.7309	44.7372	45.1592	B3KNK4;B3KM95;O95674	21;21;21	3037	19346;19347;71913;71914	ESESEAKVDGETASDSESR;ESESEAKVDGETASDSESRAESAPLPVSADDTPEVLNR;VAHEPVAPPEDKESESEAK;VAHEPVAPPEDKESESEAKVDGETASDSESR
4691	CDS2	O95674	Phosphatidate cytidylyltransferase 2	S	23	VAHEPVAPPEDKES(0.363)ES(0.637)EAK	3.79428	3.23465	3.08729	2.8881	7.3986	7.62288	B3KNK4;B3KM95;O95674	23;23;23	3037	19346;19347;71913;71914	ESESEAKVDGETASDSESR;ESESEAKVDGETASDSESRAESAPLPVSADDTPEVLNR;VAHEPVAPPEDKESESEAK;VAHEPVAPPEDKESESEAKVDGETASDSESR
4692	CDS2	O95674	Phosphatidate cytidylyltransferase 2	S	33	VDGETAS(1)DSESR	59.8952	96.3232	97.8768	86.1943	60.6903	58.0214	B3KNK4;B3KM95;O95674	33;33;33	3037	19346;19347;71914;72410;72411	ESESEAKVDGETASDSESR;ESESEAKVDGETASDSESRAESAPLPVSADDTPEVLNR;VAHEPVAPPEDKESESEAKVDGETASDSESR;VDGETASDSESR;VDGETASDSESRAESAPLPVSADDTPEVLNR
4693	CDS2	O95674	Phosphatidate cytidylyltransferase 2	S	35	VDGET(0.09)AS(0.084)DS(0.81)ES(0.013)RAES(0.002)APLPVSADDTPEVLNR	0.32726	0.696715	6.04494	6.28831	3.19985	2.98281	B3KNK4;B3KM95;O95674	35;35;35	3037	19346;19347;71914;72410;72411	ESESEAKVDGETASDSESR;ESESEAKVDGETASDSESRAESAPLPVSADDTPEVLNR;VAHEPVAPPEDKESESEAKVDGETASDSESR;VDGETASDSESR;VDGETASDSESRAESAPLPVSADDTPEVLNR
13553	CDS2	O95674	Phosphatidate cytidylyltransferase 2	T	31	VDGET(0.544)AS(0.441)DS(0.015)ES(0.001)RAESAPLPVSADDTPEVLNR	2.74668	2.30092	4.41812	4.59916	3.08384	2.9412	B3KNK4;B3KM95;O95674	31;31;31	3037	19346;19347;71914;72410;72411	ESESEAKVDGETASDSESR;ESESEAKVDGETASDSESRAESAPLPVSADDTPEVLNR;VAHEPVAPPEDKESESEAKVDGETASDSESR;VDGETASDSESR;VDGETASDSESRAESAPLPVSADDTPEVLNR
11945	CDV3	Q9UKY7	Protein CDV3 homolog	S	30	AAS(0.994)AAGAAGS(0.004)AGGS(0.001)S(0.001)GAAGAAGGGAGAGTRPGDGGTASAGAAGPGAATK	0.109371	0.103505	0	0	0.181001	0.141317	Q9UKY7-2;Q9UKY7	30;30	7570	725	AASAAGAAGSAGGSSGAAGAAGGGAGAGTRPGDGGTASAGAAGPGAATK
11946	CDV3	Q9UKY7	Protein CDV3 homolog	S	106	VQAMQIS(0.574)S(0.426)EKEEDDNEK	0	0	3.88418	3.46393	0.95573	0.835508	Q9UKY7-2;Q9UKY7;D3DND1;H0Y8K3	106;106;106;60	7570	75611;75612	VQAMQISSEK;VQAMQISSEKEEDDNEK
11947	CDV3	Q9UKY7	Protein CDV3 homolog	S	107	VQAMQIS(0.027)S(0.973)EKEEDDNEK	6.3546	5.51123	6.10026	5.46185	3.62099	3.60622	Q9UKY7-2;Q9UKY7;D3DND1;H0Y8K3	107;107;107;61	7570	75611;75612	VQAMQISSEK;VQAMQISSEKEEDDNEK
9346	CEP135	Q66GS9	Centrosomal protein of 135 kDa	S	439	DRS(0.99)PS(0.01)RLDTFLK	69.7663	70.7873	85.4482	76.944	119.909	114.775	Q66GS9	439	6111	12514	DRSPSRLDTFLK
6996	CEP152	O94986	Centrosomal protein of 152 kDa	S	1461	NVS(1)PEFVPCEGEGGFGLHK	7.55427	8.18094	31.1317	31.2786	0	0	O94986-3;O94986	1405;1461	4579	50964	NVSPEFVPCEGEGGFGLHK
4615	CEP170	Q5SW79	Centrosomal protein of 170 kDa	S	379	HDDGT(0.001)QS(0.999)DSENAGAHR	2.76237	2.91511	8.9851	6.91705	6.12942	5.6935	B2RTS4;Q5SW79-3;A6H8X9;Q5SW79-2;Q5SW79;H0Y2V6;B4DL23	379;379;379;379;379;281;304	3016;6023	29252;29253	HDDGTQSDSENAGAHR;HDDGTQSDSENAGAHRR
4617	CEP170	Q5SW79	Centrosomal protein of 170 kDa	S	1112	LGEAS(0.966)DS(0.034)ELADADK	12.5345	11.2178	0	0	0	0	B2RTS4;Q5SW79-3;A6H8X9;Q5SW79-2;B3KME6;Q6AZE1;Q5SW79;H0Y2V6	1014;1014;1014;1014;225;22;1112;1076	3016;6023	39568	LGEASDSELADADK
4618	CEP170	Q5SW79	Centrosomal protein of 170 kDa	S	1114	LGEAS(0.052)DS(0.948)ELADADK	3.91773	2.79508	0	0	0	0	B2RTS4;Q5SW79-3;A6H8X9;Q5SW79-2;B3KME6;Q6AZE1;Q5SW79;H0Y2V6	1016;1016;1016;1016;227;24;1114;1078	3016;6023	39568	LGEASDSELADADK
4621	CEP170	Q5SW79	Centrosomal protein of 170 kDa	S	1165	S(1)DSEATISR	41.4611	48.4881	31.5827	30.1044	89.5682	90.0961	B2RTS4;Q5SW79-3;A6H8X9;Q5SW79-2;B3KME6;Q6AZE1;H0Y4T4;Q5SW79;H0Y2V6	1067;1067;1067;1067;278;75;10;1165;1129	3016;6023	39907;60686	LGSLSARSDSEATISR;SDSEATISR
4622	CEP170	Q5SW79	Centrosomal protein of 170 kDa	S	1167	S(0.5)DS(0.5)EATISR	0	0	0	0	7.59673	7.15252	B2RTS4;Q5SW79-3;A6H8X9;Q5SW79-2;B3KME6;Q6AZE1;H0Y4T4;Q5SW79;H0Y2V6	1069;1069;1069;1069;280;77;12;1167;1131	3016;6023	39907;60686	LGSLSARSDSEATISR;SDSEATISR
4623	CEP170	Q5SW79	Centrosomal protein of 170 kDa	S	1270	LQS(0.716)AGS(0.278)AMPT(0.003)S(0.001)S(0.001)SFK	0	0	0	0	8.65493	9.18731	B2RTS4;Q5SW79-3;A6H8X9;Q5SW79-2;B3KME6;Q6AZE1;H0Y4T4;Q5SW79;H0Y2V6	1172;1172;1136;1136;383;144;79;1270;1234	3016;6023	43055	LQSAGSAMPTSSSFK
4624	CEP170	Q5SW79	Centrosomal protein of 170 kDa	S	1273	LQS(0.266)AGS(0.733)AMPT(0.001)SSSFK	0	0	0	0	15.5335	16.6534	B2RTS4;Q5SW79-3;A6H8X9;Q5SW79-2;B3KME6;Q6AZE1;H0Y4T4;Q5SW79;H0Y2V6	1175;1175;1139;1139;386;147;82;1273;1237	3016;6023	43055	LQSAGSAMPTSSSFK
4625	CEP170	Q5SW79	Centrosomal protein of 170 kDa	S	838	QGS(0.994)FT(0.006)IEK	37.5141	37.73	125.3	142.532	289.326	334.061	B2RTS4;Q5SW79-3;A6H8X9;Q5SW79-2;Q5SW79;H0Y2V6;B4DL23	740;740;740;740;838;802;763	3016;6023	53696	QGSFTIEK
4626	CEP170	Q5SW79	Centrosomal protein of 170 kDa	S	879	S(0.504)ES(0.451)LDPDS(0.016)S(0.016)MDT(0.006)T(0.007)LILK	0	0	2.32215	2.50566	0	0	B2RTS4;Q5SW79-3;A6H8X9;Q5SW79-2;Q5SW79;H0Y2V6;B4DL23	781;781;781;781;879;843;804	3016;6023	61136	SESLDPDSSMDTTLILK
4627	CEP170	Q5SW79	Centrosomal protein of 170 kDa	S	881	S(0.122)ES(0.861)LDPDS(0.007)S(0.003)MDT(0.003)T(0.004)LILK	2.358	2.73297	0	0	0	0	B2RTS4;Q5SW79-3;A6H8X9;Q5SW79-2;Q5SW79;H0Y2V6;B4DL23	783;783;783;783;881;845;806	3016;6023	61136	SESLDPDSSMDTTLILK
4629	CEP170	Q5SW79	Centrosomal protein of 170 kDa	S	1522	S(0.159)S(0.839)PVNNHHS(0.001)PGQTPTLGQPEAR	0	0	0	0	3.48467	3.58741	B2RTS4;Q5SW79-3;A6H8X9;Q5SW79-2;B3KME6;E7EWM2;E7EMW0;Q96L14;Q9NSN9;Q5SW79;H0Y2V6	1424;1424;1398;1398;635;231;258;231;111;1522;1496	3016;6023	65370	SSPVNNHHSPGQTPTLGQPEAR
4630	CEP170	Q5SW79	Centrosomal protein of 170 kDa	S	1529	SSPVNNHHS(1)PGQTPTLGQPEAR	3.17266	3.67773	5.24484	4.76923	7.63755	7.1171	B2RTS4;Q5SW79-3;A6H8X9;Q5SW79-2;B3KME6;E7EWM2;E7EMW0;Q96L14;Q9NSN9;Q5SW79;H0Y2V6	1431;1431;1405;1405;642;238;265;238;118;1529;1503	3016;6023	65370	SSPVNNHHSPGQTPTLGQPEAR
4631	CEP170	Q5SW79	Centrosomal protein of 170 kDa	S	1059	T(0.103)PLT(0.397)S(0.5)ADEHVHSK	2.9303	3.33067	0	0	0	0	B2RTS4;Q5SW79-3;A6H8X9;Q5SW79-2;B3KME6;Q5SW79;H0Y2V6	961;961;961;961;172;1059;1023	3016;6023	69868	TPLTSADEHVHSK
4632	CEP170	Q5SW79	Centrosomal protein of 170 kDa	S	667	VVT(0.07)QRS(0.93)EIGEK	3.14283	7.18534	5.50403	13.1976	18.6233	49.7384	B2RTS4;Q5SW79-3;A6H8X9;Q5SW79-2;Q5SW79;H0Y2V6;B4DL23	569;569;569;569;667;631;592	3016;6023	77129	VVTQRSEIGEK
9100	CEP170	Q5SW79	Centrosomal protein of 170 kDa	S	446	QKS(0.958)EEPS(0.04)VS(0.002)IPFLQTALLR	0	0	1.57421	2.97411	0	0	Q5SW79;H0Y2V6;B4DL23;H0YB66	446;410;371;30	6023	54145	QKSEEPSVSIPFLQTALLR
9101	CEP170	Q5SW79	Centrosomal protein of 170 kDa	S	466	S(0.017)S(0.017)GS(0.965)LGHRPSQEMDK	4.23962	6.6856	7.04148	6.28143	25.9213	30.2198	Q5SW79;H0Y2V6;B4DL23;H0YB66	466;430;391;50	6023	65122	SSGSLGHRPSQEMDK
13536	CEP170	Q5SW79	Centrosomal protein of 170 kDa	T	377	HDDGT(0.686)QS(0.264)DS(0.05)ENAGAHR	0	0	1.20202	0.71438	0	0	B2RTS4;Q5SW79-3;A6H8X9;Q5SW79-2;Q5SW79;H0Y2V6;B4DL23	377;377;377;377;377;279;302	3016;6023	29252;29253	HDDGTQSDSENAGAHR;HDDGTQSDSENAGAHRR
13537	CEP170	Q5SW79	Centrosomal protein of 170 kDa	T	840	QGS(0.209)FT(0.791)IEK	80.093	85.1352	39.4708	46.1702	103.196	123.289	B2RTS4;Q5SW79-3;A6H8X9;Q5SW79-2;Q5SW79;H0Y2V6;B4DL23	742;742;742;742;840;804;765	3016;6023	53696	QGSFTIEK
13538	CEP170	Q5SW79	Centrosomal protein of 170 kDa	T	1533	S(0.001)S(0.001)PVNNHHS(0.043)PGQT(0.902)PT(0.053)LGQPEAR	0	0	0.953623	1.09016	0	0	B2RTS4;Q5SW79-3;A6H8X9;Q5SW79-2;B3KME6;E7EWM2;E7EMW0;Q96L14;Q9NSN9;Q5SW79;H0Y2V6	1435;1435;1409;1409;646;242;269;242;122;1533;1507	3016;6023	65370	SSPVNNHHSPGQTPTLGQPEAR
4619	CEP170;PLIN5	Q5SW79	Ctmaot ( Centrosomal protein of 170 kDa | Perilipin-5 )	S	1160	LGS(0.955)LS(0.045)AR	10.9971	14.0795	35.3108	35.4271	31.0643	33.2081	B2RTS4;Q5SW79-3;A6H8X9;Q5SW79-2;B3KME6;Q6AZE1;H0Y4T4;Q00G26;Q5SW79;H0Y2V6	1062;1062;1062;1062;273;70;5;203;1160;1124	3016;6023	39906;39907	LGSLSAR;LGSLSARSDSEATISR
4620	CEP170;PLIN5	Q5SW79	Ctmaot ( Centrosomal protein of 170 kDa | Perilipin-5 )	S	1162	LGS(0.5)LS(0.5)AR	0	0	35.3108	35.4271	0	0	B2RTS4;Q5SW79-3;A6H8X9;Q5SW79-2;B3KME6;Q6AZE1;H0Y4T4;Q00G26;Q5SW79;H0Y2V6	1064;1064;1064;1064;275;72;7;205;1162;1126	3016;6023	39906;39907	LGSLSAR;LGSLSARSDSEATISR
1200	CEP350	Q5VT06	Centrosome-associated protein 350	S	1648	GHHDDS(1)DEEASPEK	21.8767	26.3351	23.877	25.863	10.6909	11.0362	A0A024R914;Q5VT06;H0Y6Q4	1648;1648;288	816	25583	GHHDDSDEEASPEK
10041	CEP97	Q8IW35	Centrosomal protein of 97 kDa	S	500	DDNHS(0.988)LT(0.011)FFPESTEQK			54.1926	57.7729			Q8IW35;Q8IW35-2;E9PG22;B4DGU8	500;500;441;441	6458	9519	DDNHSLTFFPESTEQK
7633	CETN2	P41208	Centrin-2	S	20	RMS(1)PKPELTEEQK	585.402	545.026	128.608	177.687			P41208	20	5100	58329	RMSPKPELTEEQK
7425	CFL1	P23528	Cofilin-1	S	3	AS(1)GVAVSDGVIK	36.3461	31.0404	45.324	31.8474	72.2387	53.2666	V9HWI5;P23528;E9PP50;E9PK25;B4E112;E9PS23	3;3;3;41;3;3	4945	5891;45475	ASGVAVSDGVIK;MASGVAVSDGVIK
7426	CFL1	P23528	Cofilin-1	S	23	S(0.993)S(0.007)T(0.001)PEEVK	0.394389	0.502079	0.0304868	0.0283646	0.0771584	0.0864271	V9HWI5;P23528;G3V1A4;E9PP50;E9PK25;E9PQB7;B4E112;E9PS23;E9PLJ3	23;23;6;23;61;6;23;23;6	4945	36940;36941;65599;65600	KSSTPEEVK;KSSTPEEVKK;SSTPEEVK;SSTPEEVKK
7427	CFL1	P23528	Cofilin-1	S	24	KS(0.049)S(0.946)T(0.005)PEEVKK	0.749558	0.898223	1.21797	1.30424	0.798932	0.797638	V9HWI5;P23528;G3V1A4;E9PP50;E9PK25;E9PQB7;B4E112;E9PS23;E9PLJ3	24;24;7;24;62;7;24;24;7	4945	36940;36941;65599;65600	KSSTPEEVK;KSSTPEEVKK;SSTPEEVK;SSTPEEVKK
7428	CFL1	P23528	Cofilin-1	S	156	LGGS(1)AVISLEGK	0.543366	0.637179	0.689516	0.642741	0.390497	0.362804	V9HWI5;P23528;G3V1A4;E9PK25	156;156;139;194	4945	39668;39669	LGGSAVISLEGK;LGGSAVISLEGKPL
7429	CFL1	P23528	Cofilin-1	S	160	LGGS(0.317)AVIS(0.683)LEGKPL	0.0419128	0.0466417	0	0	0	0	V9HWI5;P23528;G3V1A4;E9PK25	160;160;143;198	4945	39668;39669	LGGSAVISLEGK;LGGSAVISLEGKPL
14197	CFL1	P23528	Cofilin-1	T	25	SST(0.999)PEEVK	1.06473	1.20687	1.44163	1.50668	1.58291	1.61293	V9HWI5;P23528;G3V1A4;E9PP50;E9PK25;E9PQB7;B4E112;E9PS23;E9PLJ3	25;25;8;25;63;8;25;25;8	4945	36940;36941;65599;65600	KSSTPEEVK;KSSTPEEVKK;SSTPEEVK;SSTPEEVKK
15535	CFL1	P23528	Cofilin-1	Y	140	HELQANCY(1)EEVK	0.0962703	0.110022	0.15088	0.130556	0	0	V9HWI5;P23528;G3V1A4;E9PP50;E9PK25	140;140;123;140;178	4945	29373	HELQANCYEEVK
10837	CHAMP1	Q96JM3	Chromosome alignment-maintaining phosphoprotein 1	S	416	AVPPVS(1)PELR	50.086	47.2551	39.5851	35.5664	104.817	107.942	Q96JM3	416	6894	7197	AVPPVSPELR
10838	CHAMP1	Q96JM3	Chromosome alignment-maintaining phosphoprotein 1	S	108	ET(0.013)DPVKS(0.987)PPLPEHQK	24.3288	23.3112	46.2138	45.0778	0	0	Q96JM3;A0A2R8Y735;A0A2R8Y4S6;S4R3K0	108;108;108;108	6894	19727	ETDPVKSPPLPEHQK
10839	CHAMP1	Q96JM3	Chromosome alignment-maintaining phosphoprotein 1	S	427	KPGPPLS(1)PEIR	36.0717	31.4833	39.5627	44.3928	250.128	307.338	Q96JM3	427	6894	36537	KPGPPLSPEIR
10840	CHAMP1	Q96JM3	Chromosome alignment-maintaining phosphoprotein 1	S	507	KPGPSGPSES(1)PK	98.1002	111.455	116.173	182.463	279.679	582.879	Q96JM3	507	6894	36538	KPGPSGPSESPK
10841	CHAMP1	Q96JM3	Chromosome alignment-maintaining phosphoprotein 1	S	443	KPS(0.5)GS(0.5)PDLWK	0	0	0	0	74.1368	89.4555	Q96JM3	443	6894	36662	KPSGSPDLWK
10842	CHAMP1	Q96JM3	Chromosome alignment-maintaining phosphoprotein 1	S	445	KPS(0.5)GS(0.5)PDLWK	0	0	0	0	74.1368	89.4555	Q96JM3	445	6894	36662	KPSGSPDLWK
10843	CHAMP1	Q96JM3	Chromosome alignment-maintaining phosphoprotein 1	S	282	KPS(0.968)PS(0.028)ES(0.003)PEPWK	14.8008	15.1518	0	0	0	0	Q96JM3	282	6894	36678	KPSPSESPEPWK
10844	CHAMP1	Q96JM3	Chromosome alignment-maintaining phosphoprotein 1	S	284	KPS(0.373)PS(0.529)ES(0.099)PEPWK	0	0	0	0	82.042	103.448	Q96JM3	284	6894	36678	KPSPSESPEPWK
10845	CHAMP1	Q96JM3	Chromosome alignment-maintaining phosphoprotein 1	S	459	KT(0.078)S(0.918)PAS(0.004)LDFPESQK	70.4533	59.988	133.629	127.116	547.832	614.122	Q96JM3	459	6894	37023;70577	KTSPASLDFPESQK;TSPASLDFPESQK
10847	CHAMP1	Q96JM3	Chromosome alignment-maintaining phosphoprotein 1	S	204	LAPVPS(1)PEPQK	104.21	93.8203	117.443	112.727	269.23	307.24	Q96JM3	204	6894	37746;37747	LAPVPSPEPQK;LAPVPSPEPQKPAPVSPESVK
10850	CHAMP1	Q96JM3	Chromosome alignment-maintaining phosphoprotein 1	S	184	PAS(0.001)VS(0.086)S(0.913)PEPPK	39.0429	33.7073	81.2346	83.0643	18.5094	26.4164	Q96JM3;A0A2R8Y735	184;184	6894	51314	PASVSSPEPPK
10851	CHAMP1	Q96JM3	Chromosome alignment-maintaining phosphoprotein 1	S	308	RPAPAVS(0.996)PGS(0.004)WK	17.1402	18.0791	0	0	82.6678	120.042	Q96JM3	308	6894	58490	RPAPAVSPGSWK
10852	CHAMP1	Q96JM3	Chromosome alignment-maintaining phosphoprotein 1	S	542	TAPPAS(1)PEAR	180.134	181.023	279.489	324.532	674.335	902.231	Q96JM3	542	6894	67027	TAPPASPEAR
10853	CHAMP1	Q96JM3	Chromosome alignment-maintaining phosphoprotein 1	S	405	TAPT(0.003)LS(0.997)PEHWK	11.3949	9.96219	50.0859	47.2777	170.378	206.407	Q96JM3	405	6894	67036	TAPTLSPEHWK
3891	CHCHD3	Q9NX63	MICOS complex subunit MIC19	S	113	ICS(1)EEERAK	3.91831	4.10333	2.68409	2.8004	4.77348	4.75072	A4D1N4;C9JRZ6;Q9NX63;F8WAR4;A0A286YEX5	113;113;113;143;76	2458	31464;31465	ICSEEER;ICSEEERAK
3892	CHCHD3	Q9NX63	MICOS complex subunit MIC19	S	46	S(0.616)QRYS(0.384)GAYGASVSDEELK	0	0	0	0	2.80484	2.66624	A4D1N4;C9JRZ6;Q9NX63;F8WAR4;A0A286YEX5;B7Z1X9	46;46;46;46;9;46	2458	64655	SQRYSGAYGASVSDEELK
3893	CHCHD3	Q9NX63	MICOS complex subunit MIC19	S	50	YS(1)GAYGASVSDEELK	7.50971	7.58654	9.30336	9.60576	16.2419	17.5816	A4D1N4;C9JRZ6;Q9NX63;F8WAR4;A0A286YEX5;B7Z1X9	50;50;50;50;13;50	2458	64655;79990	SQRYSGAYGASVSDEELK;YSGAYGASVSDEELK
3894	CHCHD3	Q9NX63	MICOS complex subunit MIC19	S	56	YS(0.422)GAYGAS(0.57)VS(0.008)DEELK	0	0	0	0	1.97175	2.37055	A4D1N4;C9JRZ6;Q9NX63;F8WAR4;A0A286YEX5;B7Z1X9	56;56;56;56;19;56	2458	64655;79990	SQRYSGAYGASVSDEELK;YSGAYGASVSDEELK
6493	CHD1	O14646	Chromodomain-helicase-DNA-binding protein 1	S	1677	ASSS(0.001)GPRS(0.999)PLDQR	42.307	40.0308	42.4113	50.8485	71.3627	75.9907	O14646;O14646-2;B3KT33	1677;1677;268	4310	6176	ASSSGPRSPLDQR
6495	CHD1	O14646	Chromodomain-helicase-DNA-binding protein 1	S	1540	ENTNHDDS(0.36)S(0.602)RDS(0.024)YS(0.006)S(0.008)DR	0	0	8.06414	7.95785	0	0	O14646;O14646-2;B3KT33	1540;1540;131	4310	18384	ENTNHDDSSRDSYSSDR
6496	CHD1	O14646	Chromodomain-helicase-DNA-binding protein 1	S	1689	S(0.991)PFEHS(0.009)VEHK	14.4048	16.0117	8.31385	6.90517	23.8019	24.4593	O14646;O14646-2;B3KT33	1689;1688;280	4310	64017;64373	SPFEHSVEHK;SPYGSRSPFEHSVEHK
6498	CHD1	O14646	Chromodomain-helicase-DNA-binding protein 1	S	89	S(0.892)S(0.106)PS(0.001)ILAVQR	5.54631	4.00747	8.28656	8.54311	26.2329	24.7237	O14646;O14646-2;Q7Z4M7	89;89;89	4310	65350	SSPSILAVQR
6499	CHD2	O14647	Chromodomain-helicase-DNA-binding protein 2	S	1364	EEHGIELS(0.642)S(0.358)PR	15.492	19.0452	41.3094	42.5035	66.8168	68.6173	O14647;A0A024RC75;O14647-2	1364;1364;1364	4311	15151	EEHGIELSSPR
6500	CHD2	O14647	Chromodomain-helicase-DNA-binding protein 2	S	1365	EEHGIELS(0.5)S(0.5)PR	15.492	19.0452	41.3094	42.5035	66.8168	68.6173	O14647;A0A024RC75;O14647-2	1365;1365;1365	4311	15151	EEHGIELSSPR
6501	CHD2	O14647	Chromodomain-helicase-DNA-binding protein 2	S	1789	QPLPPLHPAVS(0.041)DPRS(0.941)PPS(0.018)QK	23.1366	23.1686	86.4695	76.2573	47.0721	45.6375	O14647	1789	4311	55091	QPLPPLHPAVSDPRSPPSQK
2236	CHD4	Q14839	Chromodomain-helicase-DNA-binding protein 4	S	1535	MSQPGS(1)PSPK	16.23	15.5946	15.6414	15.2631	15.8346	15.0558	A0A2R8Y425;A0A0C4DGG9;A0A2R8Y521;A0A2R8Y212;F5GWX5;Q14839-2;A0A2U3TZM0;A0A2R8YFK9;Q14839;A0A2R8Y5J0;B3KY63;A0A2R8YFD8;A0A2R8YDJ9;A0A2R8YD40;A0A2R8Y445;A0A2R8Y8C1;A0A2R8YER1;A0A2R8Y4X2;A0A2R8YDW2;A0A2R8Y5M9;A0A2R8Y7I0;A0A2R8Y7M9;A0A2R8YE38	1511;1560;1543;1535;1528;1563;1522;1522;1535;1515;1509;1527;1178;1107;1528;1552;1528;885;821;380;227;180;286	1503	36373;47212	KMSQPGSPSPK;MSQPGSPSPK
2237	CHD4	Q14839	Chromodomain-helicase-DNA-binding protein 4	S	1537	MSQPGS(0.355)PS(0.645)PK	0	0	0	0	0.262041	0.222843	A0A2R8Y425;A0A0C4DGG9;A0A2R8Y521;A0A2R8Y212;F5GWX5;Q14839-2;A0A2U3TZM0;A0A2R8YFK9;Q14839;A0A2R8Y5J0;B3KY63;A0A2R8YFD8;A0A2R8YDJ9;A0A2R8YD40;A0A2R8Y445;A0A2R8Y8C1;A0A2R8YER1;A0A2R8Y4X2;A0A2R8YDW2;A0A2R8Y5M9;A0A2R8Y7I0;A0A2R8Y7M9;A0A2R8YE38	1513;1562;1545;1537;1530;1565;1524;1524;1537;1517;1511;1529;1180;1109;1530;1554;1530;887;823;382;229;182;288	1503	36373;47212	KMSQPGSPSPK;MSQPGSPSPK
2238	CHD4	Q14839	Chromodomain-helicase-DNA-binding protein 4	S	1602	STAPETAIECT(0.013)QAPAPAS(0.987)EDEK	0.911504	0.800755	0	0	0	0	A0A2R8Y425;A0A0C4DGG9;A0A2R8Y521;A0A2R8Y212;F5GWX5;Q14839-2;A0A2U3TZM0;A0A2R8YFK9;Q14839;A0A2R8Y5J0;B3KY63;A0A2R8YFD8;A0A2R8YDJ9;A0A2R8YD40;A0A2R8Y445;A0A2R8Y8C1;A0A2R8YER1;A0A2R8Y4X2;A0A2R8YDW2;A0A2R8Y5M9;A0A2R8Y7I0;A0A2R8Y7M9;A0A2R8YE38;A0A2R8Y6G9	1578;1627;1610;1602;1595;1630;1589;1589;1602;1582;1576;1593;1244;1174;1595;1619;1595;952;888;447;293;247;353;27	1503	65699	STAPETAIECTQAPAPASEDEK
2239	CHD4	Q14839	Chromodomain-helicase-DNA-binding protein 4	S	515	WGQPPS(0.925)PT(0.07)PVPRPPDADPNT(0.005)PSPK	0.584836	0.543946	1.10372	1.0675	2.18059	2.0957	A0A2R8Y425;A0A0C4DGG9;A0A2R8Y521;A0A2R8Y212;F5GWX5;Q14839-2;A0A2U3TZM0;A0A2R8YFK9;Q14839;A0A2R8Y5J0;B3KY63;A0A2R8YFD8;A0A2R8YDJ9;A0A2R8YD40;A0A2R8Y445;A0A2R8Y8C1;A0A2R8YER1;A0A2R8Y5Z7;A0A2R8Y685;A0A2R8Y8B3	491;512;495;515;508;515;502;502;515;495;489;508;158;88;508;504;508;495;508;508	1503	77671	WGQPPSPTPVPRPPDADPNTPSPK
12972	CHD4	Q14839	Chromodomain-helicase-DNA-binding protein 4	T	1549	T(0.003)PT(0.003)PS(0.008)T(0.03)PGDT(0.53)QPNT(0.426)PAPVPPAEDGIK	0	0	0	0	0.939024	1.02861	A0A2R8Y425;A0A0C4DGG9;A0A2R8Y521;A0A2R8Y212;F5GWX5;Q14839-2;A0A2U3TZM0;A0A2R8YFK9;Q14839;A0A2R8Y5J0;B3KY63;A0A2R8YD40;A0A2R8Y445;A0A2R8Y8C1;A0A2R8YER1;A0A2R8Y4X2;A0A2R8YDW2;A0A2R8Y5M9;A0A2R8Y7M9;A0A2R8YE38	1525;1574;1557;1549;1542;1577;1536;1536;1549;1529;1523;1121;1542;1566;1542;899;835;394;194;300	1503	70004	TPTPSTPGDTQPNTPAPVPPAEDGIK
12973	CHD4	Q14839	Chromodomain-helicase-DNA-binding protein 4	T	1553	TPTPSTPGDT(0.001)QPNT(0.999)PAPVPPAEDGIK	5.03054	4.98814	5.95629	5.80083	3.13045	3.05416	A0A2R8Y425;A0A0C4DGG9;A0A2R8Y521;A0A2R8Y212;F5GWX5;Q14839-2;A0A2U3TZM0;A0A2R8YFK9;Q14839;A0A2R8Y5J0;B3KY63;A0A2R8YD40;A0A2R8Y445;A0A2R8Y8C1;A0A2R8YER1;A0A2R8Y4X2;A0A2R8YDW2;A0A2R8Y5M9;A0A2R8Y7M9;A0A2R8YE38	1529;1578;1561;1553;1546;1581;1540;1540;1553;1533;1527;1125;1546;1570;1546;903;839;398;198;304	1503	70004	TPTPSTPGDTQPNTPAPVPPAEDGIK
12974	CHD4	Q14839	Chromodomain-helicase-DNA-binding protein 4	T	517	WGQPPS(0.415)PT(0.585)PVPRPPDADPNTPSPK	0.892408	0.908503	1.1021	1.19673	1.86444	1.97843	A0A2R8Y425;A0A0C4DGG9;A0A2R8Y521;A0A2R8Y212;F5GWX5;Q14839-2;A0A2U3TZM0;A0A2R8YFK9;Q14839;A0A2R8Y5J0;B3KY63;A0A2R8YFD8;A0A2R8YDJ9;A0A2R8YD40;A0A2R8Y445;A0A2R8Y8C1;A0A2R8YER1;A0A2R8Y5Z7;A0A2R8Y685;A0A2R8Y8B3	493;514;497;517;510;517;504;504;517;497;491;510;160;90;510;506;510;497;510;510	1503	77671	WGQPPSPTPVPRPPDADPNTPSPK
11427	CHD8	Q9HCK8	Chromodomain-helicase-DNA-binding protein 8	S	2519	APGY(0.001)PS(0.153)S(0.783)PVT(0.051)T(0.011)ASGTTLR			12.9303	14.5761			Q9HCK8;H0YJG4;Q9HCK8-2;H0YJA4	2519;1753;2240;310	7270	4959	APGYPSSPVTTASGTTLR
11428	CHD8	Q9HCK8	Chromodomain-helicase-DNA-binding protein 8	S	1995	T(0.029)AS(0.971)PLPLRPDAPVEK			296.984	281.563			Q9HCK8;H0YJG4;Q9HCK8-2	1995;1229;1716	7270	67114	TASPLPLRPDAPVEK
15105	CHD8	Q9HCK8	Chromodomain-helicase-DNA-binding protein 8	T	1993	T(0.59)AS(0.41)PLPLRPDAPVEK			142.55	144.456			Q9HCK8;H0YJG4;Q9HCK8-2	1993;1227;1714	7270	67114	TASPLPLRPDAPVEK
1216	CHI3L1	P36222	Chitinase-3-like protein 1	S	269	S(0.001)FT(0.006)LAS(0.829)S(0.162)ET(0.001)GVGAPISGPGIPGR	0.0631	0.0664776	0.103645	0.0928619	0	0	A0A024R969;P36222	269;269	829	61486	SFTLASSETGVGAPISGPGIPGR
648	CHKB	Q9Y259	Choline/ethanolamine kinase	S	327	KGET(0.026)LS(0.974)QEEQR	27.173	33.4009	13.4885	14.4032	4.87752	4.72728	A0A024R4X4;Q9Y259;B7Z756	327;327;206	490	35713	KGETLSQEEQR
4186	CHM	P24386	Rab proteins geranylgeranyltransferase component A 1	S	651	ESTNLGNLEES(0.5)S(0.5)E	0	0	0	0	4.28449	4.95225	B4DRL9;A8K545;P24386	503;651;651	2646	19607	ESTNLGNLEESSE
4187	CHM	P24386	Rab proteins geranylgeranyltransferase component A 1	S	652	ESTNLGNLEES(0.132)S(0.868)E	8.34463	10.4611	2.83493	2.90544	4.28449	4.95225	B4DRL9;A8K545;P24386	504;652;652	2646	19607	ESTNLGNLEESSE
4594	CHMP2B	Q9UQN3	Charged multivesicular body protein 2b	S	199	ATIS(1)DEEIER	28.3046	26.0159	37.9805	36.8606	33.2557	34.5291	B2RE76;Q9UQN3;Q9UQN3-2;C9J0A7	199;199;158;169	3008	6507	ATISDEEIER
4595	CHMP2B	Q9UQN3	Charged multivesicular body protein 2b	S	187	S(1)LPSASTSK	0.827879	0.780876	2.17081	1.59999	2.55937	1.8558	B2RE76;Q9UQN3;Q9UQN3-2;C9J0A7	187;187;146;157	3008	63194	SLPSASTSK
11684	CHMP5	Q9NZZ3	Charged multivesicular body protein 5	S	98	DNLAQQS(0.001)FNMEQANY(0.004)T(0.004)IQS(0.991)LK	3.97498	3.19024	4.23676	4.23912	0	0	Q9NZZ3;Q9NZZ3-2	98;98	7446	11864	DNLAQQSFNMEQANYTIQSLK
4835	CHMP7	Q8WUX9	Charged multivesicular body protein 7	S	417	IS(1)DAELEAELEK	14.3747	16.0157	10.9881	9.15206	5.41541	4.82436	B3KUH0;Q8WUX9;B3KRZ9;B3KMN6	417;417;307;173	3135	29513;34193	HFTNSVPNPRISDAELEAELEK;ISDAELEAELEK
9412	CIAPIN1	Q6FI81	Anamorsin	S	183	KS(0.219)S(0.627)PS(0.154)VKPAVDPAAAK	0	0	3.09913	3.56382	0	0	Q6FI81;Q6FI81-3;H3BV90;H3BT65;H3BPG7	183;170;183;183;156	6136	36938	KSSPSVKPAVDPAAAK
6264	CIC	I3L2J0	Protein capicua homolog	S	16	ACTGLS(0.113)GPGS(0.729)GS(0.078)KS(0.078)PPAT(0.003)R	0	0	0	0	56.8216	51.8012	I3L2J0;I3L2I4	16;16	4125	1075	ACTGLSGPGSGSKSPPATR
6265	CIC	I3L2J0	Protein capicua homolog	S	18	ACTGLS(0.012)GPGS(0.023)GS(0.546)KS(0.401)PPAT(0.018)R	13.2347	21.7064	0	0	0	0	I3L2J0;I3L2I4	18;18	4125	1075	ACTGLSGPGSGSKSPPATR
6266	CIC	I3L2J0	Protein capicua homolog	S	20	ACTGLSGPGSGS(0.037)KS(0.962)PPATR	84.3206	101.202	154.236	127.219	152.275	153.394	I3L2J0;I3L2I4	20;20	4125	1075	ACTGLSGPGSGSKSPPATR
6267	CIC	I3L2J0	Protein capicua homolog	S	768	AVS(1)PAVPFSR	79.0811	94.4344	103.663	84.4227	385.063	377.562	I3L2J0	768	4125	7288	AVSPAVPFSR
6268	CIC	I3L2J0	Protein capicua homolog	S	664	HLS(0.998)AS(0.002)TPK	113.962	146.829	131.331	101.082	204.975	191.319	I3L2J0	664	4125	30119	HLSASTPK
6269	CIC	I3L2J0	Protein capicua homolog	S	666	HLS(0.279)AS(0.72)T(0.001)PK	0	0	58.3174	45.6975	0	0	I3L2J0	666	4125	30119	HLSASTPK
6271	CIC	Q96RK0	Protein capicua homolog	S	605	RPES(1)VGGLEPPGPSVIAAPPSGGGNILQTLVLPPNK	0	0	4.09293	4.24519	0	0	I3L2J0;A0A0A0MQR4;A7XAK3;A0A0U4Z598;Q96RK0	1514;605;605;605;605	4125	58550	RPESVGGLEPPGPSVIAAPPSGGGNILQTLVLPPNK
[truncated: 8,008 more rows]

## Sheet: S4
MQ id	Gene names	Protein names	Amino acid	Position	FC AA.R1	FC AA.R2	FC AA.R3	FC AA	p AA	evaluable replicates
[truncated: 351 more rows]

[truncated: 7 more sheets: S5, S6, S7, S8, S9, S10, S11]
